# Supplementary material for: Diverse new plasmid structures and antimicrobial resistance in strains isolated from perianal abscess patients
Source: Front Microbiol. 2024 Oct 15;15:1452795. doi: 10.3389/fmicb.2024.1452795 (PMC11518769; doi:10.3389/fmicb.2024.1452795)
Supplement: Supplementary file 1 [file Data_Sheet_1.ZIP]

Archive with 13 entries (12 files):
- Supplementary materials/
- Supplementary materials/pN11921.gb
- Supplementary materials/pN11922.gb
- Supplementary materials/pN17631.gb
- Supplementary materials/pN18311.gb
- Supplementary materials/pN19321.gb
- Supplementary materials/pN19332.gb
- Supplementary materials/pN19335.gb
- Supplementary materials/pN21131.gb
- Supplementary materials/pN5911.gb
- Supplementary materials/pN5921.gb
- Supplementary materials/pN611.gb
- Supplementary materials/pN9821.gb
