# Supplementary material for: Diverse new plasmid structures and antimicrobial resistance in strains isolated from perianal abscess patients
Source: Front Microbiol. 2024 Oct 15;15:1452795. doi: 10.3389/fmicb.2024.1452795 (PMC11518769; doi:10.3389/fmicb.2024.1452795)
Supplement: Supplementary file 1 [file Data_Sheet_1.ZIP › Supplementary materials/pN11922.gb]

LOCUS       pN11922       12296 bp DNA     linear   UNA 10-JUN-2024
DEFINITION  Escherichia coli chromosome, whole genome shotgun sequence.
ACCESSION   .
VERSION     .
KEYWORDS    .
SOURCE      Escherichia coli
  ORGANISM  Escherichia coli
REFERENCE   1  (bases 1 to 12296)
  AUTHORS   Lastname F.
  TITLE     Direct Submission
  JOURNAL   Submitted (08-JUN-2024) Department, Organization, 100 Street St, 
            City 12345, Country
REFERENCE   2  (bases 1 to 12296)
  AUTHORS   .
  TITLE     Direct Submission
  JOURNAL   Exported Sep 18, 2024 from SnapGene Viewer 7.2.1
            https://www.snapgene.com
COMMENT     SGRef: number: 1; type: "Journal Article"; journalName: "Submitted 
            (08-JUN-2024) Department, Organization, 100 Street St, City 12345, 
            Country"
COMMENT     The annotation was added by the assembly submitters using the NCBI 
            Prokaryotic Genome Annotation Pipeline (PGAP). Information about 
            stand-alone PGAP can be found here: 
            https://github.com/ncbi/pgap/##Genome-Annotation-Data-START##
            Annotation Provider               :: Organization
            Annotation Date                   :: 06/08/2024 04:34:18
            Annotation Pipeline               :: NCBI Prokaryotic Genome
                                                 Annotation Pipeline (PGAP) 
            Annotation Method                 :: Best-placed reference protein
                                                 set; GeneMarkS-2+
            Annotation Software revision      :: 2024-04-27.build7426
            Features Annotated                :: Gene; CDS; rRNA; tRNA; ncRNA 
            Genes (total)                     :: 4,748
            CDSs (total)                      :: 4,626
            Genes (coding)                    :: 4,411
            CDSs (with protein)               :: 4,411
            Genes (RNA)                       :: 122
            rRNAs                             :: 8, 7, 7 (5S, 16S, 23S) complete
            rRNAs                    :: 8, 7, 7 (5S, 16S, 23S)
            tRNAs                             :: 88
            ncRNAs                            :: 12
            Pseudo Genes (total)              :: 215
            CDSs (without protein)            :: 215
            Pseudo Genes (ambiguous residues) :: 0 of 215
            Pseudo Genes (frameshifted)       :: 78 of 215
            Pseudo Genes (incomplete)         :: 123 of 215
            Pseudo Genes (internal stop)      :: 49 of 215
            Pseudo Genes (multiple problems)  :: 34 of 215
            Pseudo Genes (short protein)      :: 4 of 215
            CRISPR Arrays                     :: 2 
            ##Genome-Annotation-Data-END##
FEATURES             Location/Qualifiers
     source          1..12296
                     /mol_type="genomic DNA"
                     /db_xref="taxon:562"
                     /organism="Escherichia coli"
     gene            662..2233
                     /locus_tag="pgaptmp_004733"
                     /label=pgaptmp_004733
     CDS             662..2233
                     /codon_start=1
                     /transl_table=11
                     /locus_tag="pgaptmp_004733"
                     /product="ATP-binding cassette domain-containing protein"
                     /label=pgaptmp_004733
                     /note="Derived by automated computational analysis using
                     gene prediction method: Protein Homology.
                     GO_function: GO:0005524 - ATP binding [Evidence IEA]"
                     /inference="COORDINATES:same species:HMM"
                     /protein_id="extdb:pgaptmp_004733"
                     /translation="MTHIACHINTLQLPFVACTVPLTFTLPAAGCTLIGRNGIGKSLLL
                     ELLAGQRRADSGKIEWLTPISWLSQFAPAQDHDCAASVADLIGWGEPLRALERIEQGSC
                     AQDDFELLADRWNLRSDLADLLAEAGLRLDPHVPVSTLSGGQLTRLRLLALFARPAHFL
                     LLDEPDNHLDASGIDWLSQQLARHRGGYLLVSHDRRLLNQTSHILELSEQGLQSARLSF
                     DEFLAQQAEVQAARSTSLAQAVRSEKAAARSLQKVREQAARRASQGRRERGSQAKILLD
                     FKAEQAGKSLGRVLDRHERGHSAQVEARTEAAAALAAVQPLIMQWPEEIERKGAAQPLV
                     ITAASHVRWHGQRVDLVLQRGERCLLGGRNGCGKSSLLQMLRGVLEPETGSFRINGKMA
                     CLDQGLSLIARDLSPLANLLTVAPTLAESDARTRLAGIALRGDRALTPCHGLSGGERLK
                     LGLLMVLAQLPDLLLLDEPDNHLDHPSRQLLTQVLADYPGTLLLVSHDPDFVAGVGVGK
                     ELNLSE"
     gene            2282..2608
                     /locus_tag="pgaptmp_004734"
                     /label=pgaptmp_004734
     CDS             2282..2608
                     /codon_start=1
                     /transl_table=11
                     /locus_tag="pgaptmp_004734"
                     /product="type II restriction endonuclease"
                     /label=pgaptmp_004734
                     /note="Derived by automated computational analysis using
                     gene prediction method: Protein Homology.
                     GO_function: GO:0003677 - DNA binding [Evidence IEA]; 
                     GO_function: GO:0009036 - type II site-specific 
                     deoxyribonuclease activity [Evidence IEA];
                     GO_process: GO:0009307 - DNA restriction-modification 
                     system [Evidence IEA]"
                     /inference="COORDINATES:same species:HMM"
                     /protein_id="extdb:pgaptmp_004734"
                     /translation="MTEISAVPAYNPEYHNPAFDSLKLTMLGVKSTCKDRWRQVLAEAD
                     RIDDKHLLTLETAISTHQTDEMAAKRLQLVLPRSLHQTYTPAQQAWLMDVVSFTELVRA
                     RQNA"
     gene            3007..3231
                     /locus_tag="pgaptmp_004735"
                     /label=pgaptmp_004735
     CDS             3007..3231
                     /codon_start=1
                     /transl_table=11
                     /locus_tag="pgaptmp_004735"
                     /product="DUF6290 family protein"
                     /label=pgaptmp_004735
                     /note="Derived by automated computational analysis using
                     gene prediction method: Protein Homology."
                     /inference="COORDINATES:same species:RefSeq"
                     /protein_id="extdb:pgaptmp_004735"
                     /translation="MLAIRLSDEIESRLDSLAKQTGRTKTFYAREAILAHLEDLEDYYL
                     SAETAARVRRGDEAVHSSEDVRKSLGLDD"
     gene            3215..3481
                     /locus_tag="pgaptmp_004736"
                     /label=pgaptmp_004736
     CDS             3215..3481
                     /codon_start=1
                     /transl_table=11
                     /locus_tag="pgaptmp_004736"
                     /product="type II toxin-antitoxin system RelE/ParE family
                     toxin"
                     /label=pgaptmp_004736
                     /note="Derived by automated computational analysis using
                     gene prediction method: Protein Homology.
                     GO_function: GO:0008657 - DNA topoisomerase type II (double
                     strand cut, ATP-hydrolyzing) inhibitor activity [Evidence 
                     IEA];
                     GO_function: GO:0042803 - protein homodimerization activity
                     [Evidence IEA];
                     GO_process: GO:0030541 - plasmid partitioning [Evidence 
                     IEA];
                     GO_process: GO:0051290 - protein heterotetramerization 
                     [Evidence IEA]"
                     /inference="COORDINATES:same species:RefSeq"
                     /protein_id="extdb:pgaptmp_004736"
                     /translation="MVWTINYSDRALKSLRKMDKQNARRIVDFMDLRIAVAADPRQSGK
                     PLKGELGEFWRYRAGDYRILCEIRDDELVILAATIGHRREVYD"
     gene            complement(3543..4022)
                     /locus_tag="pgaptmp_004737"
                     /label=pgaptmp_004737
     CDS             complement(3543..4022)
                     /codon_start=1
                     /transl_table=11
                     /locus_tag="pgaptmp_004737"
                     /product="hypothetical protein"
                     /label=pgaptmp_004737
                     /note="Derived by automated computational analysis using
                     gene prediction method: Protein Homology."
                     /inference="COORDINATES:same species:RefSeq"
                     /protein_id="extdb:pgaptmp_004737"
                     /translation="MRKTLLLCVPLFLLAGCAQQKQQMPDANYEKFAKVEVASDACLKS
                     NFITAQEAGQAHSNISLFLSSWAYDYVRYSNLLAQGHEEVKKIKITQEGCNLLRAKIYQ
                     DNIEAQRYQKQMEMAAQQKALADQQALQSIQNMQNTLPKTTYCNQIGTQTICNSY"
     gene            complement(4114..4545)
                     /locus_tag="pgaptmp_004738"
                     /label=pgaptmp_004738
     CDS             complement(4114..4545)
                     /codon_start=1
                     /transl_table=11
                     /locus_tag="pgaptmp_004738"
                     /product="DUF6530 family protein"
                     /label=pgaptmp_004738
                     /note="Derived by automated computational analysis using
                     gene prediction method: Protein Homology."
                     /inference="COORDINATES:same species:RefSeq"
                     /protein_id="extdb:pgaptmp_004738"
                     /translation="MNIPTHLKHKPIIAVENYDRIDGPYADDTDAMGLSVGIAQWNTPG
                     YTELSAKVWRNTGEKWSRQSEELPLHRVIDLATLICIAMDYSKHGRLSSSDDFPVSRSG
                     GNPELSRHIDLMKNELKENHEYLDESLKRLAAELKRLGY"
     gene            5690..5917
                     /locus_tag="pgaptmp_004739"
                     /label=pgaptmp_004739
     CDS             5690..5917
                     /codon_start=1
                     /transl_table=11
                     /locus_tag="pgaptmp_004739"
                     /product="hypothetical protein"
                     /label=pgaptmp_004739
                     /note="Derived by automated computational analysis using
                     gene prediction method: Protein Homology."
                     /inference="COORDINATES:same species:RefSeq"
                     /protein_id="extdb:pgaptmp_004739"
                     /translation="MFGFSPGELMNLCPDERLLFVRMISAMLRRSGGDAGAVMFEAYRH
                     IVSDTNQARRSYMLDLLESVRHDYVHGGYT"
     gene            complement(5965..6153)
                     /locus_tag="pgaptmp_004740"
                     /label=pgaptmp_004740
     CDS             complement(5965..6153)
                     /codon_start=1
                     /transl_table=11
                     /locus_tag="pgaptmp_004740"
                     /product="Rop family plasmid primer RNA-binding protein"
                     /label=pgaptmp_004740
                     /note="Derived by automated computational analysis using
                     gene prediction method: Protein Homology."
                     /inference="COORDINATES:same species:RefSeq"
                     /protein_id="extdb:pgaptmp_004740"
                     /translation="MTKQESAALNMAKFIRAQSLLLLEKLDVLDLDDEAADCERMHEQA
                     EALYQKLSARFGIQDGE"
     gene            6810..8381
                     /locus_tag="pgaptmp_004741"
                     /label=pgaptmp_004741
     CDS             6810..8381
                     /codon_start=1
                     /transl_table=11
                     /locus_tag="pgaptmp_004741"
                     /product="ATP-binding cassette domain-containing protein"
                     /label=pgaptmp_004741
                     /note="Derived by automated computational analysis using
                     gene prediction method: Protein Homology.
                     GO_function: GO:0005524 - ATP binding [Evidence IEA]"
                     /inference="COORDINATES:same species:HMM"
                     /protein_id="extdb:pgaptmp_004741"
                     /translation="MTHIACHINTLQLPFVACTVPLTFTLPAAGCTLIGRNGIGKSLLL
                     ELLAGQRRADSGKIEWLTPISWLSQFAPAQDHDCAASVADLIGWGEPLRALERIEQGSC
                     AQDDFELLADRWNLRSDLADLLAEAGLRLDPHVPVSTLSGGQLTRLRLLALFARPAHFL
                     LLDEPDNHLDASGIDWLSQQLARHRGGYLLVSHDRRLLNQTSHILELSEQGLQSARLSF
                     DEFLAQQAEVQAARSTSLAQAVRSEKAAARSLQKVREQAARRASQGRRERGSQAKILLD
                     FKAEQAGKSLGRVLDRHERGHSAQVEARTEAAAALAAVQPLIMQWPEEIERKGAAQPLV
                     ITAASHVRWHGQRVDLVLQRGERCLLGGRNGCGKSSLLQMLRGVLEPETGSFRINGKMA
                     CLDQGLSLIARDLSPLANLLTVAPTLAESDARTRLAGIALRGDRALTPCHGLSGGERLK
                     LGLLMVLAQLPDLLLLDEPDNHLDHPSRQLLTQVLADYPGTLLLVSHDPDFVAGVGVGK
                     ELNLSE"
     gene            8430..8756
                     /locus_tag="pgaptmp_004742"
                     /label=pgaptmp_004742
     CDS             8430..8756
                     /codon_start=1
                     /transl_table=11
                     /locus_tag="pgaptmp_004742"
                     /product="type II restriction endonuclease"
                     /label=pgaptmp_004742
                     /note="Derived by automated computational analysis using
                     gene prediction method: Protein Homology.
                     GO_function: GO:0003677 - DNA binding [Evidence IEA]; 
                     GO_function: GO:0009036 - type II site-specific 
                     deoxyribonuclease activity [Evidence IEA];
                     GO_process: GO:0009307 - DNA restriction-modification 
                     system [Evidence IEA]"
                     /inference="COORDINATES:same species:HMM"
                     /protein_id="extdb:pgaptmp_004742"
                     /translation="MTEISAVPAYNPEYHNPAFDSLKLTMLGVKSTCKDRWRQVLAEAD
                     RIDDKHLLTLETAISTHQTDEMAAKRLQLVLPRSLHQTYTPAQQAWLMDVVSFTELVRA
                     RQNA"
     gene            9155..9379
                     /locus_tag="pgaptmp_004743"
                     /label=pgaptmp_004743
     CDS             9155..9379
                     /codon_start=1
                     /transl_table=11
                     /locus_tag="pgaptmp_004743"
                     /product="DUF6290 family protein"
                     /label=pgaptmp_004743
                     /note="Derived by automated computational analysis using
                     gene prediction method: Protein Homology."
                     /inference="COORDINATES:same species:RefSeq"
                     /protein_id="extdb:pgaptmp_004743"
                     /translation="MLAIRLSDEIESRLDSLAKQTGRTKTFYAREAILAHLEDLEDYYL
                     SAETAARVRRGDEAVHSSEDVRKSLGLDD"
     gene            9363..9629
                     /locus_tag="pgaptmp_004744"
                     /label=pgaptmp_004744
     CDS             9363..9629
                     /codon_start=1
                     /transl_table=11
                     /locus_tag="pgaptmp_004744"
                     /product="type II toxin-antitoxin system RelE/ParE family
                     toxin"
                     /label=pgaptmp_004744
                     /note="Derived by automated computational analysis using
                     gene prediction method: Protein Homology.
                     GO_function: GO:0008657 - DNA topoisomerase type II (double
                     strand cut, ATP-hydrolyzing) inhibitor activity [Evidence 
                     IEA];
                     GO_function: GO:0042803 - protein homodimerization activity
                     [Evidence IEA];
                     GO_process: GO:0030541 - plasmid partitioning [Evidence 
                     IEA];
                     GO_process: GO:0051290 - protein heterotetramerization 
                     [Evidence IEA]"
                     /inference="COORDINATES:same species:RefSeq"
                     /protein_id="extdb:pgaptmp_004744"
                     /translation="MVWTINYSDRALKSLRKMDKQNARRIVDFMDLRIAVAADPRQSGK
                     PLKGELGEFWRYRAGDYRILCEIRDDELVILAATIGHRREVYD"
     gene            complement(9691..10170)
                     /locus_tag="pgaptmp_004745"
                     /label=pgaptmp_004745
     CDS             complement(9691..10170)
                     /codon_start=1
                     /transl_table=11
                     /locus_tag="pgaptmp_004745"
                     /product="hypothetical protein"
                     /label=pgaptmp_004745
                     /note="Derived by automated computational analysis using
                     gene prediction method: Protein Homology."
                     /inference="COORDINATES:same species:RefSeq"
                     /protein_id="extdb:pgaptmp_004745"
                     /translation="MRKTLLLCVPLFLLAGCAQQKQQMPDANYEKFAKVEVASDACLKS
                     NFITAQEAGQAHSNISLFLSSWAYDYVRYSNLLAQGHEEVKKIKITQEGCNLLRAKIYQ
                     DNIEAQRYQKQMEMAAQQKALADQQALQSIQNMQNTLPKTTYCNQIGTQTICNSY"
     gene            complement(10262..10693)
                     /locus_tag="pgaptmp_004746"
                     /label=pgaptmp_004746
     CDS             complement(10262..10693)
                     /codon_start=1
                     /transl_table=11
                     /locus_tag="pgaptmp_004746"
                     /product="DUF6530 family protein"
                     /label=pgaptmp_004746
                     /note="Derived by automated computational analysis using
                     gene prediction method: Protein Homology."
                     /inference="COORDINATES:same species:RefSeq"
                     /protein_id="extdb:pgaptmp_004746"
                     /translation="MNIPTHLKHKPIIAVENYDRIDGPYADDTDAMGLSVGIAQWNTPG
                     YTELSAKVWRNTGEKWSRQSEELPLHRVIDLATLICIAMDYSKHGRLSSSDDFPVSRSG
                     GNPELSRHIDLMKNELKENHEYLDESLKRLAAELKRLGY"
     gene            11838..12065
                     /locus_tag="pgaptmp_004747"
                     /label=pgaptmp_004747
     CDS             11838..12065
                     /codon_start=1
                     /transl_table=11
                     /locus_tag="pgaptmp_004747"
                     /product="hypothetical protein"
                     /label=pgaptmp_004747
                     /note="Derived by automated computational analysis using
                     gene prediction method: Protein Homology."
                     /inference="COORDINATES:same species:RefSeq"
                     /protein_id="extdb:pgaptmp_004747"
                     /translation="MFGFSPGELMNLCPDERLLFVRMISAMLRRSGGDAGAVMFEAYRH
                     IVSDTNQARRSYMLDLLESVRHDYVHGGYT"
     gene            complement(12113..12296)
                     /locus_tag="pgaptmp_004748"
                     /label=pgaptmp_004748
     CDS             complement(12113..12296)
                     /codon_start=2
                     /transl_table=11
                     /locus_tag="pgaptmp_004748"
                     /product="Rop family plasmid primer RNA-binding protein"
                     /label=pgaptmp_004748
                     /note="Derived by automated computational analysis using
                     gene prediction method: Protein Homology."
                     /inference="COORDINATES:same species:RefSeq"
                     /protein_id="extdb:pgaptmp_004748"
                     /translation="KQESAALNMAKFIRAQSLLLLEKLDVLDLDDEAADCERMHEQAEA
                     LYQKLSARFGIQDGE"
ORIGIN
        1 gtcatacggc tttttcccgg ttttatggtg atcgcagact gaaatcttac ttcattcact
       61 tgagtgcata gccatgcagg tacgcagaaa tcatcagggg cgttttttct cgatatgggc
      121 acagaaaggt gtatgtttca ggccggagtc ctcagaaacg ccctgagggc gcctgaggtg
      181 gtgcgggcaa cagatgttat gttcaatcag gggacggtag agaaaacgga caaaatcgta
      241 cgctaagcat gcggcctgtc aggttgaggc catagagttt gacgtttagg cgtcagataa
      301 tgcagaaagc ggccctagtc tgacgcgatg ccagtgagcc gactgacgcc cagttgaggt
      361 atagcccaga ctgacacttg acttattgat acaacatgca agtgagtgat accggaacat
      421 ttggcatttt ttactatctg aagtatgatt ttactttcat cagtaaagag tatttcgccg
      481 atgcgcattt aacctgtccg caccccactt ttgattcttc tcccgccagg gagagcgggt
      541 gcgtctcacc gtgacaggtt gatgctgatt cctctgctgt tttcccacta gtggacacgt
      601 gtccctgtca tttggtttag ctcttggcct gcggcttccg cattggccta caggagttca
      661 gatgacccat atcgcatgtc atatcaacac tttgcagctg cccttcgtcg cctgtactgt
      721 gccccttacc ttcactttgc ccgctgcggg ctgcaccctg atcggccgta acggcatcgg
      781 caagagcctg ctgctggaac tgctggcggg ccagcgccgc gcggattctg gcaagatcga
      841 gtggttgacc cccatcagct ggttgtccca gtttgcaccg gctcaagatc atgactgcgc
      901 agccagtgtg gccgacctta tcggctgggg cgagccgcta cgggcccttg agcgcatcga
      961 gcaggggagc tgcgcccagg acgatttcga gttgctggct gatcgctgga acctgcgcag
     1021 cgatcttgcc gacctgctgg cagaagcagg cctcagactc gatccccatg tcccggtcag
     1081 caccctgagc ggtggccagc tcacccgttt gcgcctgctg gcgctgtttg cgaggcctgc
     1141 tcactttctg ttgcttgatg agccagacaa ccacctcgat gcctctggca tcgactggct
     1201 aagccagcaa ctggccagac atcgcggagg ttacctgctg gtgagccacg accggcgcct
     1261 gctcaatcaa accagtcata ttctggagct gagcgagcag gggttgcaga gtgcccgcct
     1321 ctcgtttgac gagtttctgg cacagcaggc cgaggtacag gctgcccgca gcaccagttt
     1381 ggcgcaagcg gtgcgaagcg aaaaggcggc ggcgcgcagc ttgcaaaaag tgcgtgaaca
     1441 ggcggccaga cgagccagtc aggggcggcg tgagcgcggc tcccaagcca aaatcctgct
     1501 tgatttcaag gcggaacagg caggcaaatc ccttggcaga gtgctggacc gccacgagcg
     1561 gggccacagt gcgcaagtgg aggcccgcac cgaggcagca gccgcgctgg cggcggtgca
     1621 gccgctcatc atgcagtggc cggaggagat cgagcgcaag ggggctgccc agccgctggt
     1681 gattacggct gcgtctcacg tgcgctggca tggccagcgg gttgatctgg tgctgcaacg
     1741 gggtgagcgc tgtttgctcg gcggtcgcaa tggctgcggc aaatcgagtc tgctgcagat
     1801 gttgcgtggg gtgctggagc ccgagacggg cagctttcgc atcaatggca agatggcttg
     1861 cctcgatcag gggctcagcc tgattgcgcg ggatctcagc ccgcttgcca acctgttgac
     1921 agtggctccg acactggccg agagtgatgc gagaacacgg ctggcgggca tagccctgcg
     1981 cggcgatcgt gctctgacgc cttgtcatgg tctgagtggg ggggagaggt taaaactggg
     2041 tctgctgatg gtactggcgc aactgcccga cctgctgctg ctcgatgaac cggacaacca
     2101 tctggatcac ccctcgcgtc agttgctcac tcaggtcctg gcggactacc caggcactct
     2161 gctattggtt tctcacgatc ccgacttcgt tgcaggggtt ggggttggta aagaattaaa
     2221 tctttcagag tgaccgcaag atgattgacc tagatgccct tgtggcaggg ggttagagga
     2281 gttgacggaa atttcggcgg ttccggctta caaccccgaa taccataacc cggcgttcga
     2341 ctcgctgaag ctgaccatgc ttggtgtgaa atcgacctgc aaggaccgct ggcggcaggt
     2401 tctcgccgaa gcagaccgca ttgatgacaa gcatctgctg acgctggaaa cagcaatctc
     2461 cacgcatcag accgacgaaa tggcagcaaa gcggctgcaa ctcgttctgc cgcgcagtct
     2521 gcaccagacc tatacgccag cccagcaggc atggttgatg gatgttgtca gtttcacgga
     2581 actggtacgt gctcgacaga atgcgtgagt gctgaacttc ggcttagcgt acgatttttt
     2641 ccgttttctg agccgacccc aatcagactg atctgcgggt acaaaaaaag ccccggaggg
     2701 cttttaacta ctgacttatt tttttgagga tttgctgggt ttcaatttgt cagtattccc
     2761 cggcgttttt ttattgtcac gctggcgttt atcaggttcc cctgttgaat cggcaattcg
     2821 tttcggaccc ggcttaagac ccataatcgt tatcctttca atagttaaga ggaaagccct
     2881 caagctggat atattgacag cgttacggat tatcaagagg ggccagcaag attatttttt
     2941 gttcttttag gttgattgcg atactattgc tatacatgta tatcaaatgg tgttcaggag
     3001 gtttatatgc ttgctatccg gttatctgat gagattgagt cccgtctgga ctcgctggcg
     3061 aagcaaaccg gcagaacaaa gacgttctat gcgcgggaag caatactggc gcatctggaa
     3121 gacctggaag attattatct ttcagcagaa actgccgcac gcgttcgccg tggtgatgaa
     3181 gccgtgcatt cgtctgaaga cgtgaggaag tcacttggtc tggacgatta actattccga
     3241 ccgggcgctc aaatcgttac gcaagatgga caaacagaac gcacgacgga ttgtggattt
     3301 tatggattta cgcattgcag ttgctgccga tcctcgccag tcagggaagc cgctcaaagg
     3361 tgagctgggc gagttctggc gctatcgggc gggagattat cgcattctgt gtgagatccg
     3421 ggatgacgag ctggttatcc ttgccgccac cattggccat cgccgcgaag tttacgactg
     3481 aagcccgcta tgcgggcttt ttttgatgtt gacaacggat gttatggtaa atcaatttat
     3541 gatcagtagc tgttacagat tgtctgtgtg ccaatctggt tacagtaagt tgttttaggt
     3601 aaggtgtttt gcatattttg aattgattgt aacgcctgct gatctgctaa ggctttttgt
     3661 tgtgcagcca tctccatctg tttttgatat ctctgtgcct cgatgttgtc ttgatagatt
     3721 tttgcgcgca aaaggttgca gccttcctgt gttatcttga ttttttttac ttcttcatgt
     3781 ccttgcgcca agaggtttga gtaacgaacg tagtcatacg cccatgaact taaaaataag
     3841 gatatgttgg aatgtgcctg acctgcttcc tgtgctgtaa tgaagttgga ttttaagcag
     3901 gcatcagagg caacctcgac ctttgcgaac ttttcgtaat tagcatctgg catttgttgt
     3961 ttttgttggg cgcaaccagc aagtaaaaac aacggaacgc aaagtaataa cgtttttctc
     4021 atttagtgtt ttatcctttt ttgacaagaa aaacctaatg ccccgtggtg ggtatataaa
     4081 aaatcacggg ggagcgtagc gaccttcgtc tacttaataa cctaaacgtt ttagttctgc
     4141 tgctaaacgc ttaagacttt catctaaata ctcgtgattc tcttttaatt cgtttttcat
     4201 caaatcaata tgacgagata actcaggatt acctcctgaa cgactgaccg gaaagtcgtc
     4261 gctggaagat aagcgaccat gtttgctgta atccatcgct atgcagataa gcgttgctaa
     4321 gtcgatgaca cggtgaagag gtaactcttc agattgccgt gaccactttt ctccggtgtt
     4381 gcgccagact tttgctgata gctcggtata tccgggggtg ttccattgag caattccaac
     4441 ggaaagcccc atagcatcag tgtcatcagc ataggggcca tcaattcgat catagttttc
     4501 tacagcgata atcggtttgt gtttcagatg agtagggatg ttcatatcat tctctgcagt
     4561 gtgaatttgg cttcttaatc agtaaacaag aaaacaaata aatttactaa ttagtaaatg
     4621 taacatttta tgaattgttg gatttgaatt tgttggagtg gatcttcttg agatcattta
     4681 tggctgagcg taatctcttg ctctgaaaac gaaaaaacca cctggggagg tggtttttcg
     4741 aaggttaggt cagttgggga actgcttaac caggtaactg tcttgtgcga gacgagtcac
     4801 ctaaactgtc cttccagtgt agccggactc aggctcccac ttcaagaact ccagataaat
     4861 ctctcgcaca tctcagttac caatggctac cgccactggc gatttttcgt gtctgttccg
     4921 ggttggactc aagtgatagt taccgggacg acgtggtagt cgggctgaac ggggggttct
     4981 tgcatacagc ccagcttgga gcgaactgtc taaacggaac ggggcgtggt gatttaggta
     5041 aagcttccac cacaacacgg acgccgcatg acgggaacag gagagcgcaa gagggagcca
     5101 tcaggtggaa acgcctggta tctttatagt cctgtcgggt ttcgccacca ctgatttgag
     5161 cgtcagattt cgtgatgctt gtcagggggg cggagcctat ggaaaaacgg cttcgccgtg
     5221 gccttcttgc ttccctgtta agcttcttcc tggaagatgc caggaaattt ccgccccgcc
     5281 agtaagccgg taccgctcgc cgcagccgaa cgaccgagcg gagcgagtca gtgagcgagg
     5341 aagcggaata tctccgggct tatctttggc accgtacgcg ccatagctgc attttttaat
     5401 acgatgcagg atagggcaga cgccgcaaaa tgacgtcatc cgacatcatt ccgccgcgtt
     5461 cgcccagtga cctacagtcg gctctggggt gtcggggctg tgccctgaca cccgctaaaa
     5521 gcactgacgc gcctgcggct tgcccaaccc cgcgccgtcc gggaaagaat ttcccgatcg
     5581 acccgacgtt tctgtttacc tgtgatgtta acgtttggat ctttttcccg ggtttaccta
     5641 ttttcttcta atgaagcgtt cacagctgac gttaatagat gggtgcttca tgtttggttt
     5701 ttcaccagga gaacttatga acctttgccc cgatgaacgt ctgctctttg tgcggatgat
     5761 ttccgctatg cttcgccgtt cgggcggtga tgcgggtgct gttatgtttg aggcgtatcg
     5821 ccatattgtg tccgatacca atcaagctcg tcgttcctac atgctcgacc tgctcgaaag
     5881 cgtcaggcat gactatgtac acggtggata tacatagttg ccatggatac gcttttcgtc
     5941 taagtgagcg ttattttcgt ctctttattc gccgtcctgt ataccgaagc gtgcgctcag
     6001 cttctgataa agcgcttctg cctgttcgtg cattcgctca cagtcggctg cctcgtcatc
     6061 aagatcgagc acgtcgagtt tttcgagcag cagcagcgac tgcgcccgga taaattttgc
     6121 catgttcagt gcggctgatt cctgttttgt catacggctt tttcccggtt ttatggtgat
     6181 cgcagactga aatcttactt cattcacttg agtgcatagc catgcaggta cgcagaaatc
     6241 atcaggggcg ttttttctcg atatgggcac agaaaggtgt atgtttcagg ccggagtcct
     6301 cagaaacgcc ctgagggcgc ctgaggtggt gcgggcaaca gatgttatgt tcaatcaggg
     6361 gacggtagag aaaacggaca aaatcgtacg ctaagcatgc ggcctgtcag gttgaggcca
     6421 tagagtttga cgtttaggcg tcagataatg cagaaagcgg ccctagtctg acgcgatgcc
     6481 agtgagccga ctgacgccca gttgaggtat agcccagact gacacttgac ttattgatac
     6541 aacatgcaag tgagtgatac cggaacattt ggcatttttt actatctgaa gtatgatttt
     6601 actttcatca gtaaagagta tttcgccgat gcgcatttaa cctgtccgca ccccactttt
     6661 gattcttctc ccgccaggga gagcgggtgc gtctcaccgt gacaggttga tgctgattcc
     6721 tctgctgttt tcccactagt ggacacgtgt ccctgtcatt tggtttagct cttggcctgc
     6781 ggcttccgca ttggcctaca ggagttcaga tgacccatat cgcatgtcat atcaacactt
     6841 tgcagctgcc cttcgtcgcc tgtactgtgc cccttacctt cactttgccc gctgcgggct
     6901 gcaccctgat cggccgtaac ggcatcggca agagcctgct gctggaactg ctggcgggcc
     6961 agcgccgcgc ggattctggc aagatcgagt ggttgacccc catcagctgg ttgtcccagt
     7021 ttgcaccggc tcaagatcat gactgcgcag ccagtgtggc cgaccttatc ggctggggcg
     7081 agccgctacg ggcccttgag cgcatcgagc aggggagctg cgcccaggac gatttcgagt
     7141 tgctggctga tcgctggaac ctgcgcagcg atcttgccga cctgctggca gaagcaggcc
     7201 tcagactcga tccccatgtc ccggtcagca ccctgagcgg tggccagctc acccgtttgc
     7261 gcctgctggc gctgtttgcg aggcctgctc actttctgtt gcttgatgag ccagacaacc
     7321 acctcgatgc ctctggcatc gactggctaa gccagcaact ggccagacat cgcggaggtt
     7381 acctgctggt gagccacgac cggcgcctgc tcaatcaaac cagtcatatt ctggagctga
     7441 gcgagcaggg gttgcagagt gcccgcctct cgtttgacga gtttctggca cagcaggccg
     7501 aggtacaggc tgcccgcagc accagtttgg cgcaagcggt gcgaagcgaa aaggcggcgg
     7561 cgcgcagctt gcaaaaagtg cgtgaacagg cggccagacg agccagtcag gggcggcgtg
     7621 agcgcggctc ccaagccaaa atcctgcttg atttcaaggc ggaacaggca ggcaaatccc
     7681 ttggcagagt gctggaccgc cacgagcggg gccacagtgc gcaagtggag gcccgcaccg
     7741 aggcagcagc cgcgctggcg gcggtgcagc cgctcatcat gcagtggccg gaggagatcg
     7801 agcgcaaggg ggctgcccag ccgctggtga ttacggctgc gtctcacgtg cgctggcatg
     7861 gccagcgggt tgatctggtg ctgcaacggg gtgagcgctg tttgctcggc ggtcgcaatg
     7921 gctgcggcaa atcgagtctg ctgcagatgt tgcgtggggt gctggagccc gagacgggca
     7981 gctttcgcat caatggcaag atggcttgcc tcgatcaggg gctcagcctg attgcgcggg
     8041 atctcagccc gcttgccaac ctgttgacag tggctccgac actggccgag agtgatgcga
     8101 gaacacggct ggcgggcata gccctgcgcg gcgatcgtgc tctgacgcct tgtcatggtc
     8161 tgagtggggg ggagaggtta aaactgggtc tgctgatggt actggcgcaa ctgcccgacc
     8221 tgctgctgct cgatgaaccg gacaaccatc tggatcaccc ctcgcgtcag ttgctcactc
     8281 aggtcctggc ggactaccca ggcactctgc tattggtttc tcacgatccc gacttcgttg
     8341 caggggttgg ggttggtaaa gaattaaatc tttcagagtg accgcaagat gattgaccta
     8401 gatgcccttg tggcaggggg ttagaggagt tgacggaaat ttcggcggtt ccggcttaca
     8461 accccgaata ccataacccg gcgttcgact cgctgaagct gaccatgctt ggtgtgaaat
     8521 cgacctgcaa ggaccgctgg cggcaggttc tcgccgaagc agaccgcatt gatgacaagc
     8581 atctgctgac gctggaaaca gcaatctcca cgcatcagac cgacgaaatg gcagcaaagc
     8641 ggctgcaact cgttctgccg cgcagtctgc accagaccta tacgccagcc cagcaggcat
     8701 ggttgatgga tgttgtcagt ttcacggaac tggtacgtgc tcgacagaat gcgtgagtgc
     8761 tgaacttcgg cttagcgtac gattttttcc gttttctgag ccgaccccaa tcagactgat
     8821 ctgcgggtac aaaaaaagcc ccggagggct tttaactact gacttatttt tttgaggatt
     8881 tgctgggttt caatttgtca gtattccccg gcgttttttt attgtcacgc tggcgtttat
     8941 caggttcccc tgttgaatcg gcaattcgtt tcggacccgg cttaagaccc ataatcgtta
     9001 tcctttcaat agttaagagg aaagccctca agctggatat attgacagcg ttacggatta
     9061 tcaagagggg ccagcaagat tattttttgt tcttttaggt tgattgcgat actattgcta
     9121 tacatgtata tcaaatggtg ttcaggaggt ttatatgctt gctatccggt tatctgatga
     9181 gattgagtcc cgtctggact cgctggcgaa gcaaaccggc agaacaaaga cgttctatgc
     9241 gcgggaagca atactggcgc atctggaaga cctggaagat tattatcttt cagcagaaac
     9301 tgccgcacgc gttcgccgtg gtgatgaagc cgtgcattcg tctgaagacg tgaggaagtc
     9361 acttggtctg gacgattaac tattccgacc gggcgctcaa atcgttacgc aagatggaca
     9421 aacagaacgc acgacggatt gtggatttta tggatttacg cattgcagtt gctgccgatc
     9481 ctcgccagtc agggaagccg ctcaaaggtg agctgggcga gttctggcgc tatcgggcgg
     9541 gagattatcg cattctgtgt gagatccggg atgacgagct ggttatcctt gccgccacca
     9601 ttggccatcg ccgcgaagtt tacgactgaa gcccgctatg cgggcttttt ttgatgttga
     9661 caacggatgt tatggtaaat caatttatga tcagtagctg ttacagattg tctgtgtgcc
     9721 aatctggtta cagtaagttg ttttaggtaa ggtgttttgc atattttgaa ttgattgtaa
     9781 cgcctgctga tctgctaagg ctttttgttg tgcagccatc tccatctgtt tttgatatct
     9841 ctgtgcctcg atgttgtctt gatagatttt tgcgcgcaaa aggttgcagc cttcctgtgt
     9901 tatcttgatt ttttttactt cttcatgtcc ttgcgccaag aggtttgagt aacgaacgta
     9961 gtcatacgcc catgaactta aaaataagga tatgttggaa tgtgcctgac ctgcttcctg
    10021 tgctgtaatg aagttggatt ttaagcaggc atcagaggca acctcgacct ttgcgaactt
    10081 ttcgtaatta gcatctggca tttgttgttt ttgttgggcg caaccagcaa gtaaaaacaa
    10141 cggaacgcaa agtaataacg tttttctcat ttagtgtttt atcctttttt gacaagaaaa
    10201 acctaatgcc ccgtggtggg tatataaaaa atcacggggg agcgtagcga ccttcgtcta
    10261 cttaataacc taaacgtttt agttctgctg ctaaacgctt aagactttca tctaaatact
    10321 cgtgattctc ttttaattcg tttttcatca aatcaatatg acgagataac tcaggattac
    10381 ctcctgaacg actgaccgga aagtcgtcgc tggaagataa gcgaccatgt ttgctgtaat
    10441 ccatcgctat gcagataagc gttgctaagt cgatgacacg gtgaagaggt aactcttcag
    10501 attgccgtga ccacttttct ccggtgttgc gccagacttt tgctgatagc tcggtatatc
    10561 cgggggtgtt ccattgagca attccaacgg aaagccccat agcatcagtg tcatcagcat
    10621 aggggccatc aattcgatca tagttttcta cagcgataat cggtttgtgt ttcagatgag
    10681 tagggatgtt catatcattc tctgcagtgt gaatttggct tcttaatcag taaacaagaa
    10741 aacaaataaa tttactaatt agtaaatgta acattttatg aattgttgga tttgaatttg
    10801 ttggagtgga tcttcttgag atcatttatg gctgagcgta atctcttgct ctgaaaacga
    10861 aaaaaccacc tggggaggtg gtttttcgaa ggttaggtca gttggggaac tgcttaacca
    10921 ggtaactgtc ttgtgcgaga cgagtcacct aaactgtcct tccagtgtag ccggactcag
    10981 gctcccactt caagaactcc agataaatct ctcgcacatc tcagttacca atggctaccg
    11041 ccactggcga tttttcgtgt ctgttccggg ttggactcaa gtgatagtta ccgggacgac
    11101 gtggtagtcg ggctgaacgg ggggttcttg catacagccc agcttggagc gaactgtcta
    11161 aacggaacgg ggcgtggtga tttaggtaaa gcttccacca caacacggac gccgcatgac
    11221 gggaacagga gagcgcaaga gggagccatc aggtggaaac gcctggtatc tttatagtcc
    11281 tgtcgggttt cgccaccact gatttgagcg tcagatttcg tgatgcttgt caggggggcg
    11341 gagcctatgg aaaaacggct tcgccgtggc cttcttgctt ccctgttaag cttcttcctg
    11401 gaagatgcca ggaaatttcc gccccgccag taagccggta ccgctcgccg cagccgaacg
    11461 accgagcgga gcgagtcagt gagcgaggaa gcggaatatc tccgggctta tctttggcac
    11521 cgtacgcgcc atagctgcat tttttaatac gatgcaggat agggcagacg ccgcaaaatg
    11581 acgtcatccg acatcattcc gccgcgttcg cccagtgacc tacagtcggc tctggggtgt
    11641 cggggctgtg ccctgacacc cgctaaaagc actgacgcgc ctgcggcttg cccaaccccg
    11701 cgccgtccgg gaaagaattt cccgatcgac ccgacgtttc tgtttacctg tgatgttaac
    11761 gtttggatct ttttcccggg tttacctatt ttcttctaat gaagcgttca cagctgacgt
    11821 taatagatgg gtgcttcatg tttggttttt caccaggaga acttatgaac ctttgccccg
    11881 atgaacgtct gctctttgtg cggatgattt ccgctatgct tcgccgttcg ggcggtgatg
    11941 cgggtgctgt tatgtttgag gcgtatcgcc atattgtgtc cgataccaat caagctcgtc
    12001 gttcctacat gctcgacctg ctcgaaagcg tcaggcatga ctatgtacac ggtggatata
    12061 catagttgcc atggatacgc ttttcgtcta agtgagcgtt attttcgtct ctttattcgc
    12121 cgtcctgtat accgaagcgt gcgctcagct tctgataaag cgcttctgcc tgttcgtgca
    12181 ttcgctcaca gtcggctgcc tcgtcatcaa gatcgagcac gtcgagtttt tcgagcagca
    12241 gcagcgactg cgcccggata aattttgcca tgttcagtgc ggctgattcc tgtttt
//
