# Supplementary material for: Diverse new plasmid structures and antimicrobial resistance in strains isolated from perianal abscess patients
Source: Front Microbiol. 2024 Oct 15;15:1452795. doi: 10.3389/fmicb.2024.1452795 (PMC11518769; doi:10.3389/fmicb.2024.1452795)
Supplement: Supplementary file 1 [file Data_Sheet_1.ZIP › Supplementary materials/pN17631.gb]

LOCUS       pN17631        3133 bp DNA     linear   UNA 08-JUN-2024
DEFINITION  Enterobacter hormaechei chromosome, whole genome shotgun sequence.
ACCESSION   .
VERSION     .
KEYWORDS    .
SOURCE      Enterobacter hormaechei
  ORGANISM  Enterobacter hormaechei
REFERENCE   1  (bases 1 to 3133)
  AUTHORS   Lastname F.
  TITLE     Direct Submission
  JOURNAL   Submitted (08-JUN-2024) Department, Organization, 100 Street St, 
            City 12345, Country
REFERENCE   2  (bases 1 to 3133)
  AUTHORS   .
  TITLE     Direct Submission
  JOURNAL   Exported Sep 18, 2024 from SnapGene Viewer 7.2.1
            https://www.snapgene.com
COMMENT     SGRef: number: 1; type: "Journal Article"; journalName: "Submitted 
            (08-JUN-2024) Department, Organization, 100 Street St, City 12345, 
            Country"
COMMENT     The annotation was added by the assembly submitters using the NCBI 
            Prokaryotic Genome Annotation Pipeline (PGAP). Information about 
            stand-alone PGAP can be found here: 
            https://github.com/ncbi/pgap/##Genome-Annotation-Data-START##
            Annotation Provider               :: Organization
            Annotation Date                   :: 06/08/2024 18:20:45
            Annotation Pipeline               :: NCBI Prokaryotic Genome
                                                 Annotation Pipeline (PGAP) 
            Annotation Method                 :: Best-placed reference protein
                                                 set; GeneMarkS-2+
            Annotation Software revision      :: 2024-04-27.build7426
            Features Annotated                :: Gene; CDS; rRNA; tRNA; ncRNA 
            Genes (total)                     :: 4,394
            CDSs (total)                      :: 4,278
            Genes (coding)                    :: 4,226
            CDSs (with protein)               :: 4,226
            Genes (RNA)                       :: 116
            rRNAs                             :: 9, 8, 8 (5S, 16S, 23S) complete
            rRNAs                    :: 9, 8, 8 (5S, 16S, 23S)
            tRNAs                             :: 83
            ncRNAs                            :: 8
            Pseudo Genes (total)              :: 52
            CDSs (without protein)            :: 52
            Pseudo Genes (ambiguous residues) :: 0 of 52
            Pseudo Genes (frameshifted)       :: 20 of 52
            Pseudo Genes (incomplete)         :: 31 of 52
            Pseudo Genes (internal stop)      :: 9 of 52
            Pseudo Genes (multiple problems)  :: 8 of 52
            Pseudo Genes (short protein)      :: 1 of 52 
            ##Genome-Annotation-Data-END##
FEATURES             Location/Qualifiers
     source          1..3133
                     /mol_type="genomic DNA"
                     /db_xref="taxon:158836"
                     /organism="Enterobacter hormaechei"
     gene            complement(1..757)
                     /locus_tag="pgaptmp_004391"
                     /label=pgaptmp_004391
     CDS             complement(1..757)
                     /codon_start=1
                     /transl_table=11
                     /locus_tag="pgaptmp_004391"
                     /product="Abi family protein"
                     /label=pgaptmp_004391
                     /note="Derived by automated computational analysis using
                     gene prediction method: Protein Homology."
                     /inference="COORDINATES:same species:HMM"
                     /protein_id="extdb:pgaptmp_004391"
                     /translation="MLHTPPLNVLPHIEDITDARLSNYKSFFNLTTNEEAFGIYCWNEE
                     LSSRFMQLIGIVEIIQRNRIHKYLSETIWNKNSSFGVKDSNDWYSHIALNAKSRGKVKK
                     ITHTKSGSPKTPKPSPNKVISSMTYGFWPYVIETKQTDAGKKIPWDELIPKIYQGHHQR
                     NRQFWAKQANLDGLLCRIEKVGAIRNRVAHFEPLWKHGEQFEERRERQNYTPIQIAPAP
                     TTTSEAIKRTKEEYIKINQLLHWLSKDRAA"
     gene            complement(1035..1149)
                     /pseudo
                     /locus_tag="pgaptmp_004392"
                     /label=pgaptmp_004392
     CDS             complement(1035..1149)
                     /pseudo
                     /codon_start=1
                     /transl_table=11
                     /locus_tag="pgaptmp_004392"
                     /product="replication initiation protein"
                     /label=pgaptmp_004392
                     /note="frameshifted; Derived by automated computational
                     analysis using gene prediction method: Protein Homology."
                     /inference="COORDINATES:same species:RefSeq"
                     /translation="MHELPVQPDYRVFIR*LCS*IQS*KTRQSATGGSHW*L"
     gene            1695..1895
                     /locus_tag="pgaptmp_004393"
                     /label=pgaptmp_004393
     CDS             1695..1895
                     /codon_start=1
                     /transl_table=11
                     /locus_tag="pgaptmp_004393"
                     /product="antitoxin VbhA family protein"
                     /label=pgaptmp_004393
                     /note="Derived by automated computational analysis using
                     gene prediction method: Protein Homology."
                     /inference="COORDINATES:same species:RefSeq"
                     /protein_id="extdb:pgaptmp_004393"
                     /translation="MTDDRTLQLRLAGFRKAEASLRLEGMDPSGTPLYESVKARILSGE
                     ITYDEGRAEILAHHQKRANSN"
     gene            complement(2928..3133)
                     /locus_tag="pgaptmp_004394"
                     /label=pgaptmp_004394
     CDS             complement(2928..3133)
                     /codon_start=3
                     /transl_table=11
                     /locus_tag="pgaptmp_004394"
                     /product="hypothetical protein"
                     /label=pgaptmp_004394
                     /note="Derived by automated computational analysis using
                     gene prediction method: GeneMarkS-2+."
                     /inference="COORDINATES:same species:GeneMarkS-2+"
                     /protein_id="extdb:pgaptmp_004394"
                     /translation="YINSENHRIATWLLSEEALNMYKKSVMIKEICLSRLSKPWTLKKT
                     MRERCAVIVVDKKKEVGRFFPT"
ORIGIN
        1 ctgcggctct atcctttgag agccagtgaa gaagttggtt tatttttata tattcttctt
       61 tcgttctttt tatagcttcg ctagtcgttg taggagcagg tgctatttgt ataggtgtgt
      121 aattctgtct ttccctacgt tcttcgaatt gttctccatg cttccataga ggctcaaaat
      181 gagcaactct atttcttatg gctccaactt tttctattct gcatagtaat ccgtctaagt
      241 ttgcctgttt ggcccaaaac tgcctgttcc tctgatgatg tccttgatat attttaggga
      301 tcagctcatc ccaagggatt tttttccctg catcagtttg ttttgtttca atcacatacg
      361 gccaaaaacc atacgtcatt gaggatataa ccttgtttgg agagggtttc ggtgtcttag
      421 gtgagccgct tttcgtatga gttatctttt taactttccc tcgacttttt gcgttcagtg
      481 ctatatgcga ataccagtca tttgagtctt taacaccaaa agaactgttt ttattccata
      541 ttgtttcgct taggtacttg tgtattctgt ttctctgtat tatttccact atgccaatta
      601 gctgcataaa ccttgatgat agttcttcat tccagcagta aatgccaaag gcctcttcat
      661 ttgttgttaa attaaaaaaa gacttgtaat tggataggcg cgcgtcagta atatcttcaa
      721 tatgaggtaa gacatttaat ggaggtgtgt gcagcatgta atatgattcc atcaaaatta
      781 ctattttgtt aaacatatca ctgtgaaatg aattgttcta atgctttgag agcttcttga
      841 cgtgaaaagc tgtgtcagag taatctgttg ctgcaaaaga aaaaaccgcc ttgcagggcg
      901 gttttttcaa aggttcaaag aacttgcagg tttttgaacc aaggtaactg gcttagaggg
      961 agcgcagtca ccaaaacttg ttctttcagt ttagccttaa ccggcgcaca acttcaagac
     1021 tctactcccc ctaatcagtt accaatggct accgccagtg gcgctttgtc gtgtctttca
     1081 ggattggatt caagagcaca gttacctgat aaagacgcgg tagtcgggct gaacggggag
     1141 ttcgtgcata cagcccagct tggagcgaac cacctacaag gaacccagtt gcacgggtag
     1201 gaatgagaaa acgccacctt acggcggtct gcaacgggta aacctcatgg tgggaacagg
     1261 agagcgcacg agggagcgac ccatcggaaa cggtggggat ctttaagtcc tgtcaggttt
     1321 cgccccttct gatttgagcg ccggaaatca cctgatttct gtgaagctcg tcaggagggc
     1381 gaagcctatg gaaaaccggc aacccttagc cccttcttat ggctctctct gcctgagccg
     1441 gtaacgctcg ccgcagcgtc atgaccgaac gaagtgagcg aatgaccgag gaagcgtcat
     1501 gtccgtaatg ctgaacaggg ctcgtgtcgc tctgtacacg cgtttcctct ccgattacac
     1561 atgctgctgc aacggtttcc tgtcggttac cacttttacc tgcacagcta tacagcggcc
     1621 acatctgggc aggacatgta aagtgggccc actttacgcc tgccttattc gcatgactgc
     1681 tcaaaggaaa aaccatgact gatgatcgga cactgcaact gcgtcttgcc gggttccgca
     1741 aggctgaggc atctctacgg cttgaaggta tggatccgtc aggaaccccg ctttatgagt
     1801 ccgttaaggc gcggattctt tccggagaga tcacctacga cgaaggccgt gctgagatac
     1861 tggctcatca ccagaagcgg gcgaacagta actgacgcgg acaggaaatg ttttgtcatt
     1921 accgccgctc cgctccggcg acaaaacagc gggacaagat gtgtctttgg agtaccgccg
     1981 gcacgccaaa tttttctggt caggctccgc ccgacacctg atttcgactg tattcctgct
     2041 ccgcgttaaa tcgcccacct tacgatattt ctgccgcgcc tggcggcttg ccgaacgtct
     2101 cacggccaca cagtcaactg tgtacccgtt catcgtttct ggggctcaaa atttgcgaac
     2161 taaatacgtc gtgatgaaac aattcatcga ctgtttaggg gacaactatg aaatatctaa
     2221 atctgctcga actgatactc aactgcctaa agacagctgc ggatctctgg gactggctgc
     2281 agcagaacaa cttctttttt gaaacgttcg gcctgctttt gtcatgaaac ggagttgtgc
     2341 cggtgcgtat gcatagctat tcaccggcac agcaattatc agaggcgttt ttcaggctta
     2401 tggacaggga aaggtgccgg aaacggcccg aacgcgtcag gatcgcgctg agggcctctc
     2461 agggggtgcg cccaaggggt gttatggtaa attcatcctg cgaggtaagg gggtatccgc
     2521 gcatacattt cttagtaggt aaaaacctac aggggatata tcggtaggta atctagagat
     2581 agactcacat aaaaaaattg acatttacaa aaaaaaatgt aaagctccgc ttggaggagc
     2641 ccacccggcg ccccgttttc taaagaaaac ggggcgccgg gtgggctcct ccaagcggaa
     2701 gttgtaagtc tttgtttgtt aaggttattt ttaaatattt ggctttttgt ctctgttcgt
     2761 tcaggccctt gtgagcgtgt aagggcttgc aaccacatgc cttgccgcat atatttgccg
     2821 tgtaggcact cgtgctaata ccttgccaag gctaatagcg gcccgtaagg ttcgagttgc
     2881 aacggttcga tgaaaaaggt cacctaaacg gtggcctttt tcgcatttca ggtagggaaa
     2941 aatctgccga cctctttctt tttgtccact acgatcacag cgcatcgctc tcgcattgtc
     3001 tttttcagtg tccaaggttt tgatagtctg cttaagcaaa tctctttaat catcactgat
     3061 tttttataca tatttaaagc ttcttcagat agaagccatg tggctattct atggttctct
     3121 gaattaatat aat
//
