# Supplementary material for: Diverse new plasmid structures and antimicrobial resistance in strains isolated from perianal abscess patients
Source: Front Microbiol. 2024 Oct 15;15:1452795. doi: 10.3389/fmicb.2024.1452795 (PMC11518769; doi:10.3389/fmicb.2024.1452795)
Supplement: Supplementary file 1 [file Data_Sheet_1.ZIP › Supplementary materials/pN19321.gb]

LOCUS       pN19321         596 bp DNA     linear   UNA 08-JUN-2024
DEFINITION  Escherichia coli chromosome, whole genome shotgun sequence.
ACCESSION   .
VERSION     .
KEYWORDS    .
SOURCE      Escherichia coli
  ORGANISM  Escherichia coli
REFERENCE   1  (bases 1 to 596)
  AUTHORS   Lastname F.
  TITLE     Direct Submission
  JOURNAL   Submitted (08-JUN-2024) Department, Organization, 100 Street St, 
            City 12345, Country
REFERENCE   2  (bases 1 to 596)
  AUTHORS   .
  TITLE     Direct Submission
  JOURNAL   Exported Sep 18, 2024 from SnapGene Viewer 7.2.1
            https://www.snapgene.com
COMMENT     SGRef: number: 1; type: "Journal Article"; journalName: "Submitted 
            (08-JUN-2024) Department, Organization, 100 Street St, City 12345, 
            Country"
COMMENT     The annotation was added by the assembly submitters using the NCBI 
            Prokaryotic Genome Annotation Pipeline (PGAP). Information about 
            stand-alone PGAP can be found here: 
            https://github.com/ncbi/pgap/##Genome-Annotation-Data-START##
            Annotation Provider               :: Organization
            Annotation Date                   :: 06/08/2024 21:20:47
            Annotation Pipeline               :: NCBI Prokaryotic Genome
                                                 Annotation Pipeline (PGAP) 
            Annotation Method                 :: Best-placed reference protein
                                                 set; GeneMarkS-2+
            Annotation Software revision      :: 2024-04-27.build7426
            Features Annotated                :: Gene; CDS; rRNA; tRNA; ncRNA 
            Genes (total)                     :: 5,118
            CDSs (total)                      :: 4,999
            Genes (coding)                    :: 4,767
            CDSs (with protein)               :: 4,767
            Genes (RNA)                       :: 119
            rRNAs                             :: 8, 7, 7 (5S, 16S, 23S) complete
            rRNAs                    :: 8, 7, 7 (5S, 16S, 23S)
            tRNAs                             :: 91
            ncRNAs                            :: 6
            Pseudo Genes (total)              :: 232
            CDSs (without protein)            :: 232
            Pseudo Genes (ambiguous residues) :: 0 of 232
            Pseudo Genes (frameshifted)       :: 96 of 232
            Pseudo Genes (incomplete)         :: 151 of 232
            Pseudo Genes (internal stop)      :: 37 of 232
            Pseudo Genes (multiple problems)  :: 49 of 232
            Pseudo Genes (short protein)      :: 4 of 232 
            ##Genome-Annotation-Data-END##
FEATURES             Location/Qualifiers
     source          1..596
                     /mol_type="genomic DNA"
                     /db_xref="taxon:562"
                     /organism="Escherichia coli"
     gene            88..297
                     /locus_tag="pgaptmp_000001"
                     /label=pgaptmp_000001
     CDS             88..297
                     /codon_start=1
                     /transl_table=11
                     /locus_tag="pgaptmp_000001"
                     /product="hypothetical protein"
                     /label=pgaptmp_000001
                     /note="Derived by automated computational analysis using
                     gene prediction method: Protein Homology."
                     /inference="COORDINATES:same species:RefSeq"
                     /protein_id="extdb:pgaptmp_000001"
                     /translation="MAKLGENTPHIIDATVDFMASSQAFREYLKKLPPDNTIPPALTDE
                     HVPLYIRRLEYYRLLYRPKQTESY"
     gene            complement(363..596)
                     /locus_tag="pgaptmp_000002"
                     /label=pgaptmp_000002
     CDS             complement(363..596)
                     /codon_start=1
                     /transl_table=11
                     /locus_tag="pgaptmp_000002"
                     /product="hypothetical protein"
                     /label=pgaptmp_000002
                     /note="Derived by automated computational analysis using
                     gene prediction method: Protein Homology."
                     /inference="COORDINATES:same species:RefSeq"
                     /protein_id="extdb:pgaptmp_000002"
                     /translation="ATIHSNIVQEYNTLKGYSWKWLGGVSVAFLVMFCVLGWGMKTILD
                     RNYNATAAVYQKVVTLEDKLVEKPVTGKSRKN"
ORIGIN
        1 aacgggggat tttttctggt tcactaacgc ataaataata gtgacaccct atcattcaca
       61 aaccgtgata atataaggat tatcatcatg gcaaaattag gtgaaaacac cccacatatt
      121 atcgatgcta ctgtagattt tatggcatca agccaggcat ttcgtgagta tctgaaaaaa
      181 cttccccctg ataacacaat accgccagct cttactgatg agcacgtacc gttatatata
      241 cgaaggctgg aatactatcg tctgctttat cgaccaaagc agacagaatc atattgaaaa
      301 aaacggtgaa cggttcgcga aatcctttcg cgggtcgtga ggcgttggac aagcgaagcg
      361 cgtcagtttt tccggctctt ccccgtgaca ggtttctcca ccagtttatc ttccagtgtc
      421 acaactttct gatacaccgc cgctgtggcg ttgtagttcc tgtcgagtat tgttttcatt
      481 ccccatccga gcacacagaa cataaccaga aaagccactg acaccccacc cagccatttc
      541 cagctatacc ctttaagggt gttgtattcc tgcacgatat tgctgtgaat tgtcgc
//
