# Supplementary material for: Diverse new plasmid structures and antimicrobial resistance in strains isolated from perianal abscess patients
Source: Front Microbiol. 2024 Oct 15;15:1452795. doi: 10.3389/fmicb.2024.1452795 (PMC11518769; doi:10.3389/fmicb.2024.1452795)
Supplement: Supplementary file 1 [file Data_Sheet_1.ZIP › Supplementary materials/pN5911.gb]

LOCUS       pN5911         509 bp DNA     linear   UNA 09-JUN-2024
DEFINITION  Genus species strain strain.
ACCESSION   .
VERSION     .
KEYWORDS    .
SOURCE      Genus species
  ORGANISM  Genus species
REFERENCE   1  (bases 1 to 509)
  AUTHORS   .
  TITLE     Direct Submission
  JOURNAL   Exported Sep 18, 2024 from SnapGene Viewer 7.2.1
            https://www.snapgene.com
COMMENT     Annotated using prokka 1.14.6 from 
            https://github.com/tseemann/prokka.
FEATURES             Location/Qualifiers
     source          1..509
                     /strain="strain"
                     /mol_type="genomic DNA"
                     /organism="Genus species"
     CDS             17..286
                     /codon_start=1
                     /transl_table=11
                     /locus_tag="OGIOHNAM_04827"
                     /product="hypothetical protein"
                     /label=OGIOHNAM_04827
                     /inference="ab initio prediction:same species:002006"
                     /translation="MVDVSELIRVFGPLEHRPSEQGAAQVSEHSDTGISAQSEQVIAQL
                     RQEVEHLKTLVSAKDSHIDSLKQAMLLIEHRHTGDSPWWKFWKR"
ORIGIN
        1 tgcaaggaac gccagaatgg tcgatgtttc ggaacttatc cgtgtttttg gccctcttga
       61 gcatcgcccg tctgaacagg gagctgcaca ggtttctgaa cactctgata caggtatttc
      121 cgcgcagagt gaacaggtta ttgcacagct gcggcaggaa gtggaacacc tgaaaacgtt
      181 agtttccgcc aaggattcac acatcgatag cctcaaacaa gcgatgctgc tgatcgagca
      241 caggcatacc ggggactcac cctggtggaa gttctggaaa cgctgagaac gcctcagtag
      301 ccggcgaggc ttgtctgatt tattgaatga cttagcccaa acctgttttt tcaggctgtc
      361 cacacagcct gatcgccgct ctgtgtcttc agggtcaaaa catcacaccc cacgcaagac
      421 ttcgtcttgc agattttgtc ttctatatca gtaatataat cttaaatatt tcaggcgatt
      481 tacatttacc ccgaaaagta tcacacatt
//
