# Supplementary material for: Diverse new plasmid structures and antimicrobial resistance in strains isolated from perianal abscess patients
Source: Front Microbiol. 2024 Oct 15;15:1452795. doi: 10.3389/fmicb.2024.1452795 (PMC11518769; doi:10.3389/fmicb.2024.1452795)
Supplement: Supplementary file 1 [file Data_Sheet_1.ZIP › Supplementary materials/pN611.gb]

LOCUS       pN611       43679 bp DNA     linear   UNA 05-JUN-2024
DEFINITION  Enterococcus faecalis chromosome, whole genome shotgun sequence.
ACCESSION   .
VERSION     .
KEYWORDS    .
SOURCE      Enterococcus faecalis
  ORGANISM  Enterococcus faecalis
REFERENCE   1  (bases 1 to 43679)
  AUTHORS   Lastname F.
  TITLE     Direct Submission
  JOURNAL   Submitted (05-JUN-2024) Department, Organization, 100 Street St, 
            City 12345, Country
REFERENCE   2  (bases 1 to 43679)
  AUTHORS   .
  TITLE     Direct Submission
  JOURNAL   Exported Sep 18, 2024 from SnapGene Viewer 7.2.1
            https://www.snapgene.com
COMMENT     SGRef: number: 1; type: "Journal Article"; journalName: "Submitted 
            (05-JUN-2024) Department, Organization, 100 Street St, City 12345, 
            Country"
COMMENT     The annotation was added by the assembly submitters using the NCBI 
            Prokaryotic Genome Annotation Pipeline (PGAP). Information about 
            stand-alone PGAP can be found here: 
            https://github.com/ncbi/pgap/##Genome-Annotation-Data-START##
            Annotation Provider               :: Organization
            Annotation Date                   :: 06/05/2024 02:47:00
            Annotation Pipeline               :: NCBI Prokaryotic Genome
                                                 Annotation Pipeline (PGAP) 
            Annotation Method                 :: Best-placed reference protein
                                                 set; GeneMarkS-2+
            Annotation Software revision      :: 2024-04-27.build7426
            Features Annotated                :: Gene; CDS; rRNA; tRNA; ncRNA 
            Genes (total)                     :: 2,884
            CDSs (total)                      :: 2,806
            Genes (coding)                    :: 2,767
            CDSs (with protein)               :: 2,767
            Genes (RNA)                       :: 78
            rRNAs                             :: 4, 4, 4 (5S, 16S, 23S) complete
            rRNAs                    :: 4, 4, 4 (5S, 16S, 23S)
            tRNAs                             :: 62
            ncRNAs                            :: 4
            Pseudo Genes (total)              :: 39
            CDSs (without protein)            :: 39
            Pseudo Genes (ambiguous residues) :: 0 of 39
            Pseudo Genes (frameshifted)       :: 19 of 39
            Pseudo Genes (incomplete)         :: 23 of 39
            Pseudo Genes (internal stop)      :: 8 of 39
            Pseudo Genes (multiple problems)  :: 8 of 39
            CRISPR Arrays                     :: 1 
            ##Genome-Annotation-Data-END##
FEATURES             Location/Qualifiers
     source          1..43679
                     /mol_type="genomic DNA"
                     /db_xref="taxon:1351"
                     /organism="Enterococcus faecalis"
     gene            1..694
                     /locus_tag="pgaptmp_000001"
                     /label=pgaptmp_000001
     CDS             1..694
                     /codon_start=2
                     /transl_table=11
                     /locus_tag="pgaptmp_000001"
                     /product="conjugal transfer protein"
                     /label=pgaptmp_000001
                     /note="Derived by automated computational analysis using
                     gene prediction method: Protein Homology."
                     /inference="COORDINATES:same species:RefSeq"
                     /protein_id="extdb:pgaptmp_000001"
                     /translation="VENFVENFAKVYYSWEQSDKSIDNRMESLKGYLTDELQALNVDTV
                     RKDIPVSSSVRGFQIWTVEPTGDNEFNVTYSVDQLITEGENTKTVHSAYIVSVYVDGSG
                     NMVLVKNPTITNIPKKSSYKPKAIESEGTVDSITTNEINEFLTTFFKLYPTATASELSY
                     YVNDGILKPIGKEYIFQELVNPIHNRKDNQVTVSLTVEYIDQQTKATQVSQFDLVLEKN
                     GSNWKIVK"
     gene            939..1055
                     /locus_tag="pgaptmp_000002"
                     /label=pgaptmp_000002
     CDS             939..1055
                     /codon_start=1
                     /transl_table=11
                     /locus_tag="pgaptmp_000002"
                     /product="tetracycline resistance determinant leader
                     peptide"
                     /label=pgaptmp_000002
                     /note="Derived by automated computational analysis using
                     gene prediction method: Protein Homology."
                     /inference="COORDINATES:same species:RefSeq"
                     /protein_id="extdb:pgaptmp_000002"
                     /translation="MILKYPENICMLCIPMVMHKNPSDKSIYHWDFYALLGF"
     gene            1071..2990
                     /gene="tet(M)"
                     /locus_tag="pgaptmp_000003"
                     /label=tet(M)
     CDS             1071..2990
                     /codon_start=1
                     /transl_table=11
                     /gene="tet(M)"
                     /locus_tag="pgaptmp_000003"
                     /product="tetracycline resistance ribosomal protection
                     protein Tet(M)"
                     /label=tet(M)
                     /note="Derived by automated computational analysis using
                     gene prediction method: Protein Homology.
                     GO_function: GO:0003924 - GTPase activity [Evidence IEA]; 
                     GO_function: GO:0005525 - GTP binding [Evidence IEA]"
                     /inference="COORDINATES:same species:RefSeq"
                     /protein_id="extdb:pgaptmp_000003"
                     /translation="MKIINIGVLAHVDAGKTTLTESLLYNSGAITELGSVDKGTTRTDN
                     TLLERQRGITIQTGITSFQWENTKVNIIDTPGHMDFLAEVYRSLSVLDGAILLISAKDG
                     VQAQTRILFHALRKMGIPTIFFINKIDQNGIDLSTVYQDIKEKLSMEIIIKQKVELHPN
                     MCVMSCTEPEQWDVVIEGNDDLLEKYMSGKSLEALELEQEEIRRFQNCSLYPVYHGSAK
                     SNIGIEQLIEVITNKFYSSTYRKKSELCGNVFKIEYSEERQRLAYVRLYGGILHLRDSV
                     RISEKEKIKITEMYTSINGELCKIDKAYSGEIVILQNEFLKLNSVLGDTKLLPQRERIE
                     NPLPLLQTTVEPSKPQQREMLLDALLEISDSDPLLQYYVDSTTHEIILSFLGKVQMEVI
                     SALLQEKYHVEIELKEPTVIYMERPLKNAEYTIHIEVPPNPFWASIGLSVSPLPLGSGM
                     QYESSVSLGYLNQSFQNAVMEGIRYGCEQGLYGWNVTDCKICFKYGLYYSPVSTPADFR
                     MLAPIVLEQVLKKAGTELLEPYLSFKIYAPQEYLSRAYNDAPKYCANIVDTQLKNNEVI
                     LSGEIPARCIQEYRSDLTFFTNGRSVCLTELKGYHVTTGEPVCQPRRPNSRIDKVRYMF
                     NKIT"
     gene            3184..4560
                     /gene="tet(L)"
                     /locus_tag="pgaptmp_000004"
                     /label=tet(L)
     CDS             3184..4560
                     /codon_start=1
                     /transl_table=11
                     /gene="tet(L)"
                     /locus_tag="pgaptmp_000004"
                     /product="tetracycline efflux MFS transporter Tet(L)"
                     /label=tet(L)
                     /note="Derived by automated computational analysis using
                     gene prediction method: Protein Homology.
                     GO_function: GO:0008493 - tetracycline transmembrane 
                     transporter activity [Evidence IEA];
                     GO_process: GO:0015904 - tetracycline transmembrane 
                     transport [Evidence IEA]"
                     /inference="COORDINATES:same species:RefSeq"
                     /protein_id="extdb:pgaptmp_000004"
                     /translation="MNTSYSQSNLRHNQILIWLCILSFFSVLNEMVLNVSLPDIANDFN
                     KPPASTNWVNTAFMLTFSIGTAVYGKLSDQLGIKRLLLFGIIINCFGSVIGFVGHSFFS
                     LLIMARFIQGAGAAAFPALVMVVVARYIPKENRGKAFGLIGSIVAMGEGVGPAIGGMIA
                     HYIHWSYLLLIPMITIITVPFLMKLLKKEVRIKGHFDIKGIILMSVGIVFFMLFTTSYS
                     ISFLIVSVLSFLIFVKHIRKVTDPFVDPGLGKNIPFMIGVLCGGIIFGTVAGFVSMVPY
                     MMKDVHQLSTAEIGSVIIFPGTMSVIIFGYIGGILVDRRGPLYVLNIGVTFLSVSFLTA
                     SFLLETTSWFMTIIIVFVLGGLSFTKTVISTIVSSSLKQQEAGAGMSLLNFTSFLSEGT
                     GIAIVGGLLSIPLLDQRLLPMEVDQSTYLYSNLLLLFSGIIVISWLVTLNVYKHSQRDF
                     "
     gene            5125..6387
                     /gene="mobV"
                     /locus_tag="pgaptmp_000005"
                     /label=mobV
     CDS             5125..6387
                     /codon_start=1
                     /transl_table=11
                     /gene="mobV"
                     /locus_tag="pgaptmp_000005"
                     /product="MobV family relaxase"
                     /label=mobV
                     /note="Derived by automated computational analysis using
                     gene prediction method: Protein Homology.
                     GO_function: GO:0003677 - DNA binding [Evidence IEA]; 
                     GO_process: GO:0006310 - DNA recombination [Evidence IEA]"
                     /inference="COORDINATES:same species:RefSeq"
                     /protein_id="extdb:pgaptmp_000005"
                     /translation="MSYAVCRMQKVKSAGLKGMQFHNQRERKSRTNDDIDHERTRENYD
                     LKNDKNIDYNERVKEIIESQKTGTRKTRKDAVLVNELLVTSDRDFFEQLDPGEQKRFFE
                     ESYKLFSERYGKQNIAYATVHNDEQTPHMHLGVVPMRDGKLQGKNVFNRQELLWLQDKF
                     PEHMKKQGFELKRGERGSDRKHIETAKFKKQTLEKEIDFLEKNLAVKKDEWTAYSDKVK
                     SDLEVPAKRHMKSVEVPTGEKSMFGLGKEIMKTEKKPTKNVVISERDYKNLVTAARDND
                     RLKQHVRNLMSTDMAREYKKLSKEHGQVKEKYSGLVERFNENVNDYNELLEENKSLKSK
                     ISDLKRDVSLIYESTKEFLKERTDGLKAFKNVFKGFVDKVKDKTAQFQEKHDLEPKKNE
                     FELTHNREVKKERSRDQGMSL"
     gene            complement(6450..6761)
                     /pseudo
                     /locus_tag="pgaptmp_000006"
                     /label=pgaptmp_000006
     CDS             complement(6450..6761)
                     /pseudo
                     /codon_start=1
                     /transl_table=11
                     /locus_tag="pgaptmp_000006"
                     /product="CPBP family intramembrane glutamate
                     endopeptidase"
                     /label=pgaptmp_000006
                     /note="incomplete; partial in the middle of a contig;
                     missing C-terminus; Derived by automated computational 
                     analysis using gene prediction method: Protein Homology."
                     /inference="COORDINATES:same species:RefSeq"
                     /translation="MEYIKRFFIVIGLFLLSQIGMFTYGTLKQSSLQVGQGTMPLLSTL
                     ILIVIFIMNIGLLFVLANKLELLNFDSKFLNKKNILIIVIGVVIARLVAILGTILLNNQ
                     "
     gene            complement(6892..7902)
                     /locus_tag="pgaptmp_000007"
                     /label=pgaptmp_000007
     CDS             complement(6892..7902)
                     /codon_start=1
                     /transl_table=11
                     /locus_tag="pgaptmp_000007"
                     /product="replication initiator protein A"
                     /label=pgaptmp_000007
                     /note="Derived by automated computational analysis using
                     gene prediction method: Protein Homology."
                     /inference="COORDINATES:same species:RefSeq"
                     /protein_id="extdb:pgaptmp_000007"
                     /translation="MNNFKFFNVNRIYNELFYQFPKVLIASDKYKKMSDSTKIAYMLLK
                     ARLEFAVQRNQVDENGNVYFTFTISELGEVLDCGKQKVLAIKSQLEEYGLLYQKQMGFN
                     KTLGKNNPNRLYLAELEVTENDIYQLQTFDDTMQENVDKSEGMKIIPTPQGKTNAECLG
                     NQEGMKIIPCQNVDKSEGMKISTVFNNLNTDTIDTIDTEKERLQQQLLLEQFAEVQENT
                     FLSKDSLKFIAAFSDTIQEAHEMVGTIIRAKTKVEKEYNVVLIGEDYQEEIDKCLRRVM
                     HKIKTDSTVKSPKGLFYKSFYNLFVECTIEKKSHLNKNSTDNSPEITTHNWIEYQ"
     gene            8374..9219
                     /locus_tag="pgaptmp_000008"
                     /label=pgaptmp_000008
     CDS             8374..9219
                     /codon_start=1
                     /transl_table=11
                     /locus_tag="pgaptmp_000008"
                     /product="AAA family ATPase"
                     /label=pgaptmp_000008
                     /note="Derived by automated computational analysis using
                     gene prediction method: Protein Homology.
                     GO_function: GO:0005524 - ATP binding [Evidence IEA]; 
                     GO_function: GO:0016887 - ATP hydrolysis activity [Evidence
                     IEA];
                     GO_process: GO:0007059 - chromosome segregation [Evidence 
                     IEA]"
                     /inference="COORDINATES:same species:RefSeq"
                     /protein_id="extdb:pgaptmp_000008"
                     /translation="MVKKIVFGNFKGGVGKTTNSVMVAYELAKKGFRVLVCDLDPQANS
                     TQLLRRTYGLQNNKELPIKETMMVAIQEGNLGKAVVNVMPNLYLLPSHKDFVNYPDFLE
                     LTIMPTEKNYKERRIAFFSELLKPIENDYDYIIFDVPPTLSVFTDTALYSSNYIVIVLQ
                     TQQRSLDGAEAFWEYLQTLYDTYKNIDFDIAGVLPVLLKNDSGIDNQIIKDAKDAFGDE
                     TLFNTIVRHMERLKRYDRKGISEEGYTELYDFHDRKVHELYNKLSDEIIERTEGTTANE
                     "
     gene            9212..9583
                     /locus_tag="pgaptmp_000009"
                     /label=pgaptmp_000009
     CDS             9212..9583
                     /codon_start=1
                     /transl_table=11
                     /locus_tag="pgaptmp_000009"
                     /product="DUF5388 domain-containing protein"
                     /label=pgaptmp_000009
                     /note="Derived by automated computational analysis using
                     gene prediction method: Protein Homology."
                     /inference="COORDINATES:same species:RefSeq"
                     /protein_id="extdb:pgaptmp_000009"
                     /translation="MSKYTFHKDPERKQSKEIKATEISEPETTFDLSSFSKEEISASDS
                     GAKRIGRPAKNKVYSTIRIQKSNINRINAFQNTLDFETQDDIVSFMLDRLDNTLEPEQR
                     TMFEMYMKAYESRDKKKQK"
     gene            complement(10252..10884)
                     /locus_tag="pgaptmp_000010"
                     /label=pgaptmp_000010
     CDS             complement(10252..10884)
                     /codon_start=1
                     /transl_table=11
                     /locus_tag="pgaptmp_000010"
                     /product="AbiV family abortive infection protein"
                     /label=pgaptmp_000010
                     /note="Derived by automated computational analysis using
                     gene prediction method: Protein Homology."
                     /inference="COORDINATES:same species:RefSeq"
                     /protein_id="extdb:pgaptmp_000010"
                     /translation="MTNFNSGDTKILENFKNIFNNSTKFNIDKTDDFNKAIDHIITLLD
                     DSFTLLNKKSYGSCVFFAITSMEEVSKTHFSLFMKHDTEKNNNKDPLFNHSKKQRLSIT
                     PVFQMGSRLPEVIGPERVEQLISLVYKNNDFFTLRNNAIYWNTSQFGNKFPNDYIDKKL
                     AQEILLFAIEAFDDSLVGYTSHSIQASKHTDSLFEKIKEDYMKNKQL"
     gene            complement(11019..11315)
                     /locus_tag="pgaptmp_000011"
                     /label=pgaptmp_000011
     CDS             complement(11019..11315)
                     /codon_start=1
                     /transl_table=11
                     /locus_tag="pgaptmp_000011"
                     /product="type III secretion system protein PrgN"
                     /label=pgaptmp_000011
                     /note="Derived by automated computational analysis using
                     gene prediction method: Protein Homology."
                     /inference="COORDINATES:same species:RefSeq"
                     /protein_id="extdb:pgaptmp_000011"
                     /translation="MPRKTFVYPHPINAYIIKQLGITVEEFCELHAFSQGTVSSWITRN
                     KKIETLPVSFIYSLSLSASKTMDQVYSELLKLQDEYLLHLEHHRRTKKIIDES"
     gene            complement(11572..11658)
                     /locus_tag="pgaptmp_000012"
                     /label=pgaptmp_000012
     CDS             complement(11572..11658)
                     /codon_start=1
                     /transl_table=11
                     /locus_tag="pgaptmp_000012"
                     /product="type I toxin-antitoxin system Fst family toxin"
                     /label=pgaptmp_000012
                     /note="Derived by automated computational analysis using
                     gene prediction method: Protein Homology."
                     /inference="COORDINATES:same species:HMM"
                     /protein_id="extdb:pgaptmp_000012"
                     /translation="MAEKLISLIIAPLLVGLVLLLVDRWLDD"
     gene            complement(11750..11965)
                     /locus_tag="pgaptmp_000013"
                     /label=pgaptmp_000013
     CDS             complement(11750..11965)
                     /codon_start=1
                     /transl_table=11
                     /locus_tag="pgaptmp_000013"
                     /product="excinuclease ABC subunit C"
                     /label=pgaptmp_000013
                     /note="Derived by automated computational analysis using
                     gene prediction method: Protein Homology."
                     /inference="COORDINATES:same species:RefSeq"
                     /protein_id="extdb:pgaptmp_000013"
                     /translation="MLLSMNITVTEIFMKTYDYRGSVIKEGNKTTSIAYVQCACGCLAS
                     RMSSNSNKYKCSWCKRTYMLGKEIYR"
     gene            complement(11913..12431)
                     /locus_tag="pgaptmp_000014"
                     /label=pgaptmp_000014
     CDS             complement(11913..12431)
                     /codon_start=1
                     /transl_table=11
                     /locus_tag="pgaptmp_000014"
                     /product="hypothetical protein"
                     /label=pgaptmp_000014
                     /note="Derived by automated computational analysis using
                     gene prediction method: Protein Homology."
                     /inference="COORDINATES:same species:RefSeq"
                     /protein_id="extdb:pgaptmp_000014"
                     /translation="MVRRTKKEFKPYNDYVDRPFELKWPTAFPLGELQEAIKETNDYHS
                     REIERLPQQAQAQIEHLLSRSIKQNKVLEIQLNSLDEYERVKPSIRGVFRGMAEFDVVL
                     IGDQQIDFYDIRHIQIHDFYKWSENEPEKPIDNPFSEVKFSELTEEENNAIDAFINEYY
                     SDGDFYEDI"
     gene            complement(12847..13188)
                     /locus_tag="pgaptmp_000015"
                     /label=pgaptmp_000015
     CDS             complement(12847..13188)
                     /codon_start=1
                     /transl_table=11
                     /locus_tag="pgaptmp_000015"
                     /product="bacteriocin immunity protein"
                     /label=pgaptmp_000015
                     /note="Derived by automated computational analysis using
                     gene prediction method: Protein Homology."
                     /inference="COORDINATES:same species:RefSeq"
                     /protein_id="extdb:pgaptmp_000015"
                     /translation="MIDIEETKKIIHELYNSLMKRDKTKAILDITDVLLQVYKKIDSEK
                     YPEILINKLVNYIYIVGFDNKIHFLGNDEKLLIELGDISKKAGINSKYKANFTDKSQFY
                     SYSEKVPIR"
     gene            complement(13189..13404)
                     /locus_tag="pgaptmp_000016"
                     /label=pgaptmp_000016
     CDS             complement(13189..13404)
                     /codon_start=1
                     /transl_table=11
                     /locus_tag="pgaptmp_000016"
                     /product="leucocin A/sakacin P family class II
                     bacteriocin"
                     /label=pgaptmp_000016
                     /note="Derived by automated computational analysis using
                     gene prediction method: Protein Homology.
                     GO_component: GO:0005576 - extracellular region [Evidence 
                     IEA];
                     GO_process: GO:0042742 - defense response to bacterium 
                     [Evidence IEA]"
                     /inference="COORDINATES:same species:RefSeq"
                     /protein_id="extdb:pgaptmp_000016"
                     /translation="MKKKLVKGLVICGMIGIGFTALGTNAEAATYYGNGVYCNKQKCWV
                     NWGQAWSEGVKRWGDNLFGSFSGGRI"
     gene            complement(13574..13765)
                     /locus_tag="pgaptmp_000017"
                     /label=pgaptmp_000017
     CDS             complement(13574..13765)
                     /codon_start=1
                     /transl_table=11
                     /locus_tag="pgaptmp_000017"
                     /product="hypothetical protein"
                     /label=pgaptmp_000017
                     /note="Derived by automated computational analysis using
                     gene prediction method: Protein Homology."
                     /inference="COORDINATES:same species:RefSeq"
                     /protein_id="extdb:pgaptmp_000017"
                     /translation="MKEKERPSYHTYEFLKKRKHDPKWREEYLQRKEEHTVAFMIKIFW
                     FLVGLNVVIWTYGFYKHF"
     gene            complement(13777..13971)
                     /locus_tag="pgaptmp_000018"
                     /label=pgaptmp_000018
     CDS             complement(13777..13971)
                     /codon_start=1
                     /transl_table=11
                     /locus_tag="pgaptmp_000018"
                     /product="transcriptional regulator"
                     /label=pgaptmp_000018
                     /note="Derived by automated computational analysis using
                     gene prediction method: Protein Homology."
                     /inference="COORDINATES:same species:RefSeq"
                     /protein_id="extdb:pgaptmp_000018"
                     /translation="MRKEYDYQKIEVANRAEGVLVEYISCDCGMLAERIRWKRTEYKCK
                     SCGKQYKLAFGGQYIEVKN"
     gene            complement(14131..14337)
                     /locus_tag="pgaptmp_000019"
                     /label=pgaptmp_000019
     CDS             complement(14131..14337)
                     /codon_start=1
                     /transl_table=11
                     /locus_tag="pgaptmp_000019"
                     /product="hypothetical protein"
                     /label=pgaptmp_000019
                     /note="Derived by automated computational analysis using
                     gene prediction method: Protein Homology."
                     /inference="COORDINATES:same species:RefSeq"
                     /protein_id="extdb:pgaptmp_000019"
                     /translation="MVARKTYNQWGIEITTWNKTNVVAYVDCDCGQLARRELGKYNHFK
                     CSNCKKEYKLSKGIFVEISPEKI"
     gene            complement(14331..14645)
                     /locus_tag="pgaptmp_000020"
                     /label=pgaptmp_000020
     CDS             complement(14331..14645)
                     /codon_start=1
                     /transl_table=11
                     /locus_tag="pgaptmp_000020"
                     /product="hypothetical protein"
                     /label=pgaptmp_000020
                     /note="Derived by automated computational analysis using
                     gene prediction method: Protein Homology."
                     /inference="COORDINATES:same species:RefSeq"
                     /protein_id="extdb:pgaptmp_000020"
                     /translation="MRNNSGVVIIENREKIIQMLENPLISGYGMEIMSNGRLYSANFQR
                     YKNRVKKEENPLIIFESMTEKVEQVFLELAEEVIRMNPKTKQEFKKMIREYGYKEKNKW
                     "
     gene            complement(14635..15255)
                     /locus_tag="pgaptmp_000021"
                     /label=pgaptmp_000021
     CDS             complement(14635..15255)
                     /codon_start=1
                     /transl_table=11
                     /locus_tag="pgaptmp_000021"
                     /product="recombinase family protein"
                     /label=pgaptmp_000021
                     /note="Derived by automated computational analysis using
                     gene prediction method: Protein Homology.
                     GO_function: GO:0000150 - DNA strand exchange activity 
                     [Evidence IEA];
                     GO_function: GO:0003677 - DNA binding [Evidence IEA]; 
                     GO_process: GO:0006310 - DNA recombination [Evidence IEA]"
                     /inference="COORDINATES:same species:RefSeq"
                     /protein_id="extdb:pgaptmp_000021"
                     /translation="MFRKGEEILPIYGYSRVSTSNQDYKTQIQKLEKAGAEKIFSEKYT
                     GTKKEGRKELEELLSIVKPGDKVLVTKIDRLARSIVDLNSIISSLNNSGVTITFLDNAL
                     TFEPNKSDSMQTLMMNMLGSFAQFERDLIVTRTQEGKQWHRANNKNYREGRPKRVLNDK
                     YKHALELMETNSMREVERKTGISLSTLKRIKKQAKEEQLLNEK"
     gene            complement(15427..16107)
                     /locus_tag="pgaptmp_000022"
                     /label=pgaptmp_000022
     CDS             complement(15427..16107)
                     /codon_start=1
                     /transl_table=11
                     /locus_tag="pgaptmp_000022"
                     /product="IS6-like element IS1216 family transposase"
                     /label=pgaptmp_000022
                     /note="Derived by automated computational analysis using
                     gene prediction method: Protein Homology.
                     GO_function: GO:0004803 - transposase activity [Evidence 
                     IEA];
                     GO_process: GO:0006313 - DNA transposition [Evidence IEA]"
                     /inference="COORDINATES:same species:RefSeq"
                     /protein_id="extdb:pgaptmp_000022"
                     /translation="MNHFKGKQFQQDVIIVAVGYYLRYNLSYREVQEILYDRGINVSHT
                     TIYRWVQEYGKLLYQIWKKKNKKSFYSWKMDETYIKIKGKWHYLYRAIDADGLTLDIWL
                     RKKRDTQAAYAFLKRLVKQFDEPKVVVTDKAPSITSAFKKLKEYGFYQGTEHRTIKYLN
                     NLIEQDHRPVKRRNKFYRSLRTASTTIKGMEAIRGLYKKTRKEGTLFGFSVCTEIKVLL
                     GIPA"
     gene            complement(16184..16435)
                     /pseudo
                     /locus_tag="pgaptmp_000023"
                     /label=pgaptmp_000023
     CDS             complement(16184..16435)
                     /pseudo
                     /codon_start=1
                     /transl_table=11
                     /locus_tag="pgaptmp_000023"
                     /product="riboflavin biosynthesis protein RibD"
                     /label=pgaptmp_000023
                     /note="incomplete; partial in the middle of a contig;
                     missing C-terminus; Derived by automated computational 
                     analysis using gene prediction method: Protein Homology."
                     /inference="COORDINATES:same species:RefSeq"
                     /translation="MKPKIIMHTQISLDGRIKGFDNPEVYYQVAGGIHSDAVLFGSNTV
                     FTAFEKYPAETEADFEKIITSPEDPRPIGVIPDSRGILR"
     gene            complement(16546..16902)
                     /locus_tag="pgaptmp_000024"
                     /label=pgaptmp_000024
     CDS             complement(16546..16902)
                     /codon_start=1
                     /transl_table=11
                     /locus_tag="pgaptmp_000024"
                     /product="WYL domain-containing protein"
                     /label=pgaptmp_000024
                     /note="Derived by automated computational analysis using
                     gene prediction method: Protein Homology."
                     /inference="COORDINATES:same species:RefSeq"
                     /protein_id="extdb:pgaptmp_000024"
                     /translation="MDRIKSICIEEELCQSHDGSLEQILKQMLSYKKLYNVILRAEKGE
                     TYNSIKNRYSLGFLEETDLGSKMEIEFQTDSFEILSKQLIEYGSGIEIVQPDELKCITR
                     KHLAQITNHCLNLI"
     gene            complement(16926..17498)
                     /locus_tag="pgaptmp_000025"
                     /label=pgaptmp_000025
     CDS             complement(16926..17498)
                     /codon_start=1
                     /transl_table=11
                     /locus_tag="pgaptmp_000025"
                     /product="HTH domain-containing protein"
                     /label=pgaptmp_000025
                     /note="Derived by automated computational analysis using
                     gene prediction method: Protein Homology."
                     /inference="COORDINATES:same species:RefSeq"
                     /protein_id="extdb:pgaptmp_000025"
                     /translation="MNRINRVTSILIQLQSKKIIPAKEIAQRFNISLRTVYRDIRTLEE
                     AGIPIGSEAGKGYFLVEGFLLPPVMFTAAEVGALITAGKFLNCHGDESFIKDFDSAMYK
                     IKSILKHGEKNYAQELENSINVYSTSGQKNTLADNVIAAIQTAICNKRVISIQYPASGG
                     QEPESRMIEPISLGFYEQNWYLIGFAG"
     gene            complement(17774..18568)
                     /gene="aph(3')-IIIa"
                     /locus_tag="pgaptmp_000026"
                     /label=aph(3')-IIIa
     CDS             complement(17774..18568)
                     /codon_start=1
                     /transl_table=11
                     /gene="aph(3')-IIIa"
                     /locus_tag="pgaptmp_000026"
                     /product="aminoglycoside O-phosphotransferase
                     APH(3')-IIIa"
                     /label=aph(3')-IIIa
                     /note="Derived by automated computational analysis using
                     gene prediction method: Protein Homology."
                     /inference="COORDINATES:same species:RefSeq"
                     /protein_id="extdb:pgaptmp_000026"
                     /translation="MAKMRISPELKKLIEKYRCVKDTEGMSPAKVYKLVGENENLYLKM
                     TDSRYKGTTYDVEREKDMMLWLEGKLPVPKVLHFERHDGWSNLLMSEADGVLCSEEYED
                     EQSPEKIIELYAECIRLFHSIDISDCPYTNSLDSRLAELDYLLNNDLADVDCENWEEDT
                     PFKDPRELYDFLKTEKPEEELVFSHGDLGDSNIFVKDGKVSGFIDLGRSGRADKWYDIA
                     FCVRSIREDIGEEQYVELFFDLLGIKPDWEKIKYYILLDELF"
     gene            complement(18661..19203)
                     /gene="sat4"
                     /locus_tag="pgaptmp_000027"
                     /label=sat4
     CDS             complement(18661..19203)
                     /codon_start=1
                     /transl_table=11
                     /gene="sat4"
                     /locus_tag="pgaptmp_000027"
                     /product="streptothricin N-acetyltransferase Sat4"
                     /label=sat4
                     /note="Derived by automated computational analysis using
                     gene prediction method: Protein Homology."
                     /inference="COORDINATES:same species:RefSeq"
                     /protein_id="extdb:pgaptmp_000027"
                     /translation="MITEMKAGHLKDIDKPSEPFEVIGKIIPRYENENWTFTELLYEAP
                     YLKSYQDEEDEEDEEADCLEYIDNTDKIIYLYYQDDKCVGKVKLRKNWNRYAYIEDIAV
                     CKDFRGQGIGSALINISIEWAKHKNLHGLMLETQDNNLIACKFYHNCGFKIGSVDTMLY
                     ANFENNFEKAVFWYLRF"
     gene            complement(19200..20108)
                     /locus_tag="pgaptmp_000028"
                     /label=pgaptmp_000028
     CDS             complement(19200..20108)
                     /codon_start=1
                     /transl_table=11
                     /locus_tag="pgaptmp_000028"
                     /product="aminoglycoside nucleotidyltransferase ANT(6)-Ia"
                     /label=pgaptmp_000028
                     /note="Derived by automated computational analysis using
                     gene prediction method: Protein Homology."
                     /inference="COORDINATES:same species:RefSeq"
                     /protein_id="extdb:pgaptmp_000028"
                     /translation="MRSEKEMMDLVLSLAEQDERIRIVTLEGSRANINIPKDEFQDYDI
                     TYFVSDIEPFISNDDWLNQFGNIIMMQKPEDMELFPPEEKGFSYLMLFDDYNKIDLTLL
                     PLEELDNYLKGDKLIKVLIDKDCRIKRDIVPTDIDYHVRKPSAREYDDCCNEFWNVTPY
                     VIKGLCRKEILFAIDHFNQIVRHELLRMISWKVGIETGFKLSVGKNYKFIERYISEDLW
                     EKLLSTYRMDSYENIWEALFLCHQLFRAVSGEVAERLHYAYPEYDRNITKYTRDMYKKY
                     TGKTGCLDSTYAADIEERREQ"
     gene            complement(20141..20875)
                     /locus_tag="pgaptmp_000029"
                     /label=pgaptmp_000029
     CDS             complement(20141..20875)
                     /codon_start=1
                     /transl_table=11
                     /locus_tag="pgaptmp_000029"
                     /product="class I SAM-dependent methyltransferase"
                     /label=pgaptmp_000029
                     /note="Derived by automated computational analysis using
                     gene prediction method: Protein Homology.
                     GO_function: GO:0008168 - methyltransferase activity 
                     [Evidence IEA];
                     GO_function: GO:0008757 - S-adenosylmethionine-dependent 
                     methyltransferase activity [Evidence IEA];
                     GO_process: GO:0032259 - methylation [Evidence IEA]"
                     /inference="COORDINATES:same species:RefSeq"
                     /protein_id="extdb:pgaptmp_000029"
                     /translation="MKENKYDDNIFFQKYSQMSRSQKGLAGAGEWETLKKMLPDFKGKR
                     VLDLGCGYGWHCIYAMENGASSVVGVDISHKMLEVAKGKTHFPQIEYECCAIEDVDFPE
                     ESFDVILSSLAFHYVADYENLIKKIYRMLKAGGNLVFTVEHPVFTAHGTQDWYYNEKGE
                     ILHFPVDNYYYEGKRTAMFLEEKVTKYHRTLTTYLNTLLSNSFIINQIVEPQPPENMMD
                     IPGMADEMRRPMMLIVSAKKKM"
     gene            complement(20856..21725)
                     /locus_tag="pgaptmp_000030"
                     /label=pgaptmp_000030
     CDS             complement(20856..21725)
                     /codon_start=1
                     /transl_table=11
                     /locus_tag="pgaptmp_000030"
                     /product="nucleotidyltransferase domain-containing
                     protein"
                     /label=pgaptmp_000030
                     /note="Derived by automated computational analysis using
                     gene prediction method: Protein Homology."
                     /inference="COORDINATES:same species:RefSeq"
                     /protein_id="extdb:pgaptmp_000030"
                     /translation="MVGNVIQIVTEKLSSLPFIEGIVLGGSRARGTHTEDSDIDIGIYY
                     NSDSFDLTAINQIATELDDKNRNNLVVPPGAWGDWINGGGWLFINGYHVDLILRDIKRV
                     EQIIKDTEQGIVTANYQTGHPHGYISAMYRGELAISKILYAKNESLCELKKQAEIYPTA
                     LKKSLMNFFIFEAEFSLMFVKANAGVEDKYYIAGHVFRIISCLNQVLFACNNAYCINEK
                     KAIKLLETFEHKPEKYTEKVNHIFEVLGISLFECYDMTEKLYKEVNEIVSEINNFLNEE
                     SSDERKQI"
     gene            complement(21740..21964)
                     /locus_tag="pgaptmp_000031"
                     /label=pgaptmp_000031
     CDS             complement(21740..21964)
                     /codon_start=1
                     /transl_table=11
                     /locus_tag="pgaptmp_000031"
                     /product="helix-turn-helix transcriptional regulator"
                     /label=pgaptmp_000031
                     /note="Derived by automated computational analysis using
                     gene prediction method: Protein Homology.
                     GO_function: GO:0003677 - DNA binding [Evidence IEA]"
                     /inference="COORDINATES:same species:RefSeq"
                     /protein_id="extdb:pgaptmp_000031"
                     /translation="MTTAEMIKELCEQMNISVSELARRIGQTPQNFNKKLQRETVTLDE
                     LKAIADVLGVKFVQAFILPDGEEIKISNE"
     gene            complement(22107..22193)
                     /pseudo
                     /locus_tag="pgaptmp_000032"
                     /label=pgaptmp_000032
     CDS             complement(22107..22193)
                     /pseudo
                     /codon_start=1
                     /transl_table=11
                     /locus_tag="pgaptmp_000032"
                     /product="site-specific recombinase"
                     /label=pgaptmp_000032
                     /note="incomplete; partial in the middle of a contig;
                     missing N-terminus; Derived by automated computational 
                     analysis using gene prediction method: Protein Homology."
                     /inference="COORDINATES:same species:RefSeq"
                     /translation="LVRKIIQSVTVYEDHFVIVFKSGIEMEI"
     gene            22382..23683
                     /pseudo
                     /locus_tag="pgaptmp_000033"
                     /label=pgaptmp_000033
     CDS             22382..23683
                     /pseudo
                     /codon_start=1
                     /transl_table=11
                     /locus_tag="pgaptmp_000033"
                     /product="ISL3 family transposase"
                     /label=pgaptmp_000033
                     /note="frameshifted; Derived by automated computational
                     analysis using gene prediction method: Protein Homology. 
                     GO_function: GO:0004803 - transposase activity [Evidence 
                     IEA]"
                     /inference="COORDINATES:same species:RefSeq"
                     /translation="MTNHIKKMLRIKERFKFNLC*RRKIQRCEHINYHWYLLT*AYGL*
                     VLSVSCERCR*KENHCKKWEKRSDNSFGIISKYSNYFKAKKTTIFL*KLPSTLDNSMFY
                     R*RKLFY*SIHDI*NTRIINSKNINDRYR*DMSCITHNRYKGP*IC*KTFT*NA*TTLF
                     SKSSNG**IQISCHL*R*NEFYLCQW*NR*TG*CSS*S*T**TNELLQSFSQGETRTGK
                     ISSDRYECGLFSVN*KNLSLCSFSH**VSYR*TLKPSF**L*SQGNESINKESPAF*SQ
                     *AKSKLEIPIKESNDCF*FRI*KLEKLSFT*VSPSNRINDD*SSFIIFYRLKRSLWRVS
                     IINLSL*K*RSRLIF*FIKELTDYLRSTI*TED*KSD*L*RRDS*CLTYKYSNGKIEAK
                     NTHIKILKRVSYGFKSFSNMKIRIFMINDLVTIE"
     gene            complement(23992..24795)
                     /gene="lnu(B)"
                     /locus_tag="pgaptmp_000034"
                     /label=lnu(B)
     CDS             complement(23992..24795)
                     /codon_start=1
                     /transl_table=11
                     /gene="lnu(B)"
                     /locus_tag="pgaptmp_000034"
                     /product="lincosamide nucleotidyltransferase Lnu(B)"
                     /label=lnu(B)
                     /note="Derived by automated computational analysis using
                     gene prediction method: Protein Homology."
                     /inference="COORDINATES:same species:RefSeq"
                     /protein_id="extdb:pgaptmp_000034"
                     /translation="MLKQKELIANVKNLTESDERITACMMYGSFTKGEGDQYSDIEFYI
                     FLKDSITSNFDSSNWLFDVAPYLMLYKNEYGTEVVIFDNLIRGEFHFLSEKDMNIIPSF
                     KDSGYIPDTKAMLIYDETGQLENYLSEISGARPNRLTEENANFLLCNFSNLWLMGINVL
                     KRGEYARSLELLSQLQKNTLQLIRMAEKNADNWLNMSKNLEKEISLENYKKFAKTTARL
                     DKVELFEAYKNSLLLVMDLQSHLIEQYNLKVTHDILERLLNYISE"
     gene            complement(24849..26333)
                     /gene="lsa(E)"
                     /gene_synonym="lsaE"
                     /locus_tag="pgaptmp_000035"
                     /label=lsa(E)
     CDS             complement(24849..26333)
                     /codon_start=1
                     /transl_table=11
                     /gene="lsa(E)"
                     /gene_synonym="lsaE"
                     /locus_tag="pgaptmp_000035"
                     /product="ABC-F type ribosomal protection protein Lsa(E)"
                     /label=lsa(E)
                     /note="Derived by automated computational analysis using
                     gene prediction method: Protein Homology."
                     /inference="COORDINATES:same species:RefSeq"
                     /protein_id="extdb:pgaptmp_000035"
                     /translation="MSLINVSNLTFSYEGSYDNIFENVSFQIDTDWKLGFIGRNGRGKT
                     TFLNLLLGKYAYSGNISSTVKFEYFPYDVEDKSLYTIEVMKSICTECMDWEIFREISLL
                     DVQEDALYRPFNTLSNGEQTKVLLAALFLTASCFLLIDEPTNHLDIDARNVVQNYLKRK
                     KGFILVSHDRSLLDQCVDHILSINKTNIEIQKGNFTSWWENKTLQDNFELAENKKLLKE
                     IGRLSYAAKRSSNWSNKVEKSKYGTTNSGSKLDKGYVGHKAAKAMKRAKNIELRHQEAV
                     LQKSELLHNIEQYDDLKISPLEFHKECLIEANDLSLSYGDKEVCSNLNFRVNIGDRVAI
                     IGKNGSGKSSILKLINGDDIKFTGNFMLASGLKISYISQDTSYLKGNLSEFAYNNKIDE
                     TLFKTILRKLDFNREQFDKNMVDFSAGQKKKVLIAKSLCESAHLYIWDEPLNYIDIFSR
                     IQIEKMILEYCPTLLFVEHDDAFCNNICTKNINLGL"
     gene            complement(26776..27360)
                     /locus_tag="pgaptmp_000036"
                     /label=pgaptmp_000036
     CDS             complement(26776..27360)
                     /codon_start=1
                     /transl_table=11
                     /locus_tag="pgaptmp_000036"
                     /product="recombinase zinc beta ribbon domain-containing
                     protein"
                     /label=pgaptmp_000036
                     /note="Derived by automated computational analysis using
                     gene prediction method: Protein Homology."
                     /inference="COORDINATES:same species:HMM"
                     /protein_id="extdb:pgaptmp_000036"
                     /translation="MQLQFARQCGDIYRRVHWNNRGYKSIVWRCVSRLEEKGSECTAPT
                     INEETLQTAVVKAINELLANKEPFLQALQKNIATILNEENDNATNDIDSKLEELQQQLL
                     IQAKSKNDYEDVADEIYHLRELKQNALVENAEREGKRQRIAEMTDFFNEQSCELEEYDE
                     QLVRRLIEKVTVFHDKFAVEFKSGVEIDVEG"
     gene            27422..27880
                     /locus_tag="pgaptmp_000037"
                     /label=pgaptmp_000037
     CDS             27422..27880
                     /codon_start=1
                     /transl_table=11
                     /locus_tag="pgaptmp_000037"
                     /product="hypothetical protein"
                     /label=pgaptmp_000037
                     /note="Derived by automated computational analysis using
                     gene prediction method: Protein Homology."
                     /inference="COORDINATES:same species:RefSeq"
                     /protein_id="extdb:pgaptmp_000037"
                     /translation="MMTMCPRCLELYSEIWSKPCCKCADKTIPVDIELINVVQMLLTRG
                     FDVSYATCYPDKEQGEIEAMEIEIHFRELYPQALFDGLPPDWIVIDEYPVLGGKVLDEP
                     VDILTCAIEYRFEESIHIQKDIAISNLETWLEEKDPQSCRAILTLAGF"
     gene            complement(27931..28182)
                     /locus_tag="pgaptmp_000038"
                     /label=pgaptmp_000038
     CDS             complement(27931..28182)
                     /codon_start=1
                     /transl_table=11
                     /locus_tag="pgaptmp_000038"
                     /product="hypothetical protein"
                     /label=pgaptmp_000038
                     /note="Derived by automated computational analysis using
                     gene prediction method: Protein Homology."
                     /inference="COORDINATES:same species:RefSeq"
                     /protein_id="extdb:pgaptmp_000038"
                     /translation="MEYADDRKIQPDRITYRLIQEYIEEKYGFKVHTANIAEVKRNLGL
                     PMYDAPNAVEELKRPYKPAPEYKVEAIKDALRHFKVID"
     gene            complement(28400..29209)
                     /locus_tag="pgaptmp_000039"
                     /label=pgaptmp_000039
     CDS             complement(28400..29209)
                     /codon_start=1
                     /transl_table=11
                     /locus_tag="pgaptmp_000039"
                     /product="ANT(9) family aminoglycoside
                     nucleotidyltransferase Spw"
                     /label=pgaptmp_000039
                     /note="Derived by automated computational analysis using
                     gene prediction method: Protein Homology."
                     /inference="COORDINATES:same species:RefSeq"
                     /protein_id="extdb:pgaptmp_000039"
                     /translation="MSIDLSNKKIPKEAIQALKTIAELLDNMLIGVYLYGSAVMGGLRM
                     NSDVDILVITNQSLSEKTRRNLTNRLMLISGKIGNIKDMRPLEVTVINQKDIVPWHFPP
                     KYEFMYGEWLREQFEKGEIPESTYDPDLAILLAQLRKNSINLLGPKATEVIEPVPMTDI
                     RKAIKESLPGLIASINGDERNVILTLARMWLTASTGEIRSKDLAAEWAIPQLPDEHATL
                     LNKAREAYLGECVDKWEGMESEVAELVNHMKKSIESSLNIQLPFRIV"
     gene            complement(29341..29868)
                     /locus_tag="pgaptmp_000040"
                     /label=pgaptmp_000040
     CDS             complement(29341..29868)
                     /codon_start=1
                     /transl_table=11
                     /locus_tag="pgaptmp_000040"
                     /product="phosphoribosyltransferase family protein"
                     /label=pgaptmp_000040
                     /note="Derived by automated computational analysis using
                     gene prediction method: Protein Homology.
                     GO_process: GO:0009116 - nucleoside metabolic process 
                     [Evidence IEA]"
                     /inference="COORDINATES:same species:RefSeq"
                     /protein_id="extdb:pgaptmp_000040"
                     /translation="MESTDVINEIRGILPRNSIGKYDLLTIFTHKTVFDKIVKVLSLDF
                     QNKVDYVAAPEAIGWILGTAIAKELGVGFIGVRKGDKLPYAKEEIISTHFTDYSGQDKS
                     FEISKSSIVRNKRVLIVDDWIETGSQMKALIALLEKLDCSIIGLATIGIDINEVTQKWI
                     DSSFVAYIGSNI"
     gene            complement(29912..30664)
                     /pseudo
                     /locus_tag="pgaptmp_000041"
                     /label=pgaptmp_000041
     CDS             complement(29912..30664)
                     /pseudo
                     /codon_start=1
                     /transl_table=11
                     /locus_tag="pgaptmp_000041"
                     /product="aminoglycoside 6-adenylyltransferase"
                     /label=pgaptmp_000041
                     /note="incomplete; partial in the middle of a contig;
                     missing N-terminus; Derived by automated computational 
                     analysis using gene prediction method: Protein Homology."
                     /inference="COORDINATES:same species:RefSeq"
                     /translation="DEFQDYDITYFVSDIEPFISNDDWLNQFGNIIMMQKPEDMELFPP
                     EEKGFSYLMLFDDYNKIDLTLLPLEELDNYLKGDKLIKVLIDKDCRIKRDIVPTDIDYH
                     VRKPSAREYDDCCNEFWNVTPYVIKGLCRKEILFAIDHLNQILRFELLRMMSWKVGIKT
                     EFSLSVGKNYKYINKYIDEDLWNRLLSTYRMDSYENIWKSLFICHQLFREVSKEVAELL
                     GFDYPEYGKNITRYTEDMYKKYVENDYF"
     gene            complement(30834..32273)
                     /gene="aph(2'')-Ia"
                     /locus_tag="pgaptmp_000042"
                     /label=aph(2'')-Ia
     CDS             complement(30834..32273)
                     /codon_start=1
                     /transl_table=11
                     /gene="aph(2'')-Ia"
                     /locus_tag="pgaptmp_000042"
                     /product="aminoglycoside O-phosphotransferase APH(2'')-Ia"
                     /label=aph(2'')-Ia
                     /note="Derived by automated computational analysis using
                     gene prediction method: Protein Homology."
                     /inference="COORDINATES:same species:RefSeq"
                     /protein_id="extdb:pgaptmp_000042"
                     /translation="MNIVENEICIRTLIDDDFPLMLKWLTDERVLEFYGGRDKKYTLES
                     LKKHYTEPWEDEVFRVIIEYNNVPIGYGQIYKMYDELYTDYHYPKTDEIVYGMDQFIGE
                     PNYWSKGIGTRYIKLIFEFLKKERNANAVILDPHKNNPRAIRAYQKSGFRIIEDLPEHE
                     LHEGKKEDCYLMEYRYDDNATNVKAMKYLIEHYFDNFKVDSIEIIGSGYDSVAYLVNNE
                     YIFKTKFSTNKKKGYAKEKAIYNFLNTNLETNVKIPNIEYSYISDELSILGYKEIKGTF
                     LTPEIYSTMSEEEQNLLKRDIASFLRQMHGLDYTDISECTIDNKQNVLEEYILLRETIY
                     NDLTDIEKDYIESFMERLNATTVFEGKKCLCHNDFSCNHLLLDGNNRLTGIIDFGDSGI
                     IDEYCDFIYLLEDSEEEIGTNFGEDILRMYGNIDIEKAKEYQDIVEEYYPIETIVYGIK
                     NIKQEFIENGRKEIYKRTYKD"
     gene            complement(32274..32666)
                     /locus_tag="pgaptmp_000043"
                     /label=pgaptmp_000043
     CDS             complement(32274..32666)
                     /codon_start=1
                     /transl_table=11
                     /locus_tag="pgaptmp_000043"
                     /product="GNAT family N-acetyltransferase"
                     /label=pgaptmp_000043
                     /note="Derived by automated computational analysis using
                     gene prediction method: Protein Homology.
                     GO_function: GO:0008080 - N-acetyltransferase activity 
                     [Evidence IEA]"
                     /inference="COORDINATES:same species:RefSeq"
                     /protein_id="extdb:pgaptmp_000043"
                     /translation="MEEVLIDDNMVFDIDNLKGFLNDTSSFGFIAKENNKIIGFAYCYT
                     LLRPDGKTMFYLHSIGMLPNYQDKGYGSKLLSFIKEYSKEIGCSEMFLITDKGNPRACH
                     VYEKLGGKNDYKDEIVYVYDYEKGDK"
     gene            complement(32685..32795)
                     /pseudo
                     /locus_tag="pgaptmp_000044"
                     /label=pgaptmp_000044
     CDS             complement(32685..32795)
                     /pseudo
                     /codon_start=1
                     /transl_table=11
                     /locus_tag="pgaptmp_000044"
                     /product="aminoglycoside 6-adenylyltransferase"
                     /label=pgaptmp_000044
                     /note="incomplete; partial in the middle of a contig;
                     missing C-terminus; Derived by automated computational 
                     analysis using gene prediction method: Protein Homology."
                     /inference="COORDINATES:same species:RefSeq"
                     /translation="MRSEKEMMDLVLSLAEQDERIRIVTLEGSRANINIPK"
     gene            complement(32814..32930)
                     /pseudo
                     /locus_tag="pgaptmp_000045"
                     /label=pgaptmp_000045
     CDS             complement(32814..32930)
                     /pseudo
                     /codon_start=1
                     /transl_table=11
                     /locus_tag="pgaptmp_000045"
                     /product="topoisomerase DNA-binding C4 zinc finger 
                     domain-containing protein"
                     /label=pgaptmp_000045
                     /note="incomplete; partial in the middle of a contig;
                     missing N-terminus and C-terminus; Derived by automated 
                     computational analysis using gene prediction method: 
                     Protein Homology.
                     GO_component: GO:0005694 - chromosome [Evidence IEA]; 
                     GO_function: GO:0003677 - DNA binding [Evidence IEA]; 
                     GO_function: GO:0003916 - DNA topoisomerase activity 
                     [Evidence IEA];
                     GO_process: GO:0006265 - DNA topological change [Evidence 
                     IEA]"
                     /inference="COORDINATES:same species:RefSeq"
                     /translation="LVGKCPKCGNNIVLKKSFYGCSNYPECKFTLAEHFRKKK"
     gene            complement(33100..33837)
                     /gene="erm(B)"
                     /locus_tag="pgaptmp_000046"
                     /label=erm(B)
     CDS             complement(33100..33837)
                     /codon_start=1
                     /transl_table=11
                     /gene="erm(B)"
                     /locus_tag="pgaptmp_000046"
                     /product="23S rRNA (adenine(2058)-N(6))-methyltransferase
                     Erm(B)"
                     /label=erm(B)
                     /note="Derived by automated computational analysis using
                     gene prediction method: Protein Homology."
                     /inference="COORDINATES:same species:RefSeq"
                     /protein_id="extdb:pgaptmp_000046"
                     /translation="MNKNIKYSQNFLTSEKVLNQIIKQLNLKETDTVYEIGTGKGHLTT
                     KLAKISKQVTSIELDSHLFNLSSEKLKLNTRVTLIHQDILQFQFPNKQRYKIVGSIPYH
                     LSTQIIKKVVFESHASDIYLIVEEGFYKRTLDIHRTLGLLLHTQVSIQQLLKLPAECFH
                     PKPKVNSVLIKLTRHTTDVPDKYWKLYTYFVSKWVNREYRQLFTKNQFHQAMKHAKVNN
                     LSTVTYEQVLSIFNSYLLFNGRK"
     gene            complement(33962..34045)
                     /locus_tag="pgaptmp_000047"
                     /label=pgaptmp_000047
     CDS             complement(33962..34045)
                     /codon_start=1
                     /transl_table=11
                     /locus_tag="pgaptmp_000047"
                     /product="23S rRNA methyltransferase attenuation leader
                     peptide"
                     /label=pgaptmp_000047
                     /note="Derived by automated computational analysis using
                     gene prediction method: Protein Homology.
                     GO_process: GO:0031556 - transcriptional attenuation by 
                     ribosome [Evidence IEA];
                     GO_process: GO:0046677 - response to antibiotic [Evidence 
                     IEA]"
                     /inference="COORDINATES:same species:RefSeq"
                     /protein_id="extdb:pgaptmp_000047"
                     /translation="MLVFQMRNVDKTSTVLKQTKNSDYADK"
     gene            complement(34173..34853)
                     /locus_tag="pgaptmp_000048"
                     /label=pgaptmp_000048
     CDS             complement(34173..34853)
                     /codon_start=1
                     /transl_table=11
                     /locus_tag="pgaptmp_000048"
                     /product="IS6-like element IS1216 family transposase"
                     /label=pgaptmp_000048
                     /note="Derived by automated computational analysis using
                     gene prediction method: Protein Homology.
                     GO_function: GO:0004803 - transposase activity [Evidence 
                     IEA];
                     GO_process: GO:0006313 - DNA transposition [Evidence IEA]"
                     /inference="COORDINATES:same species:RefSeq"
                     /protein_id="extdb:pgaptmp_000048"
                     /translation="MNPFKGKQFQQDVIIVAVGYYLRYNLSYREVQEILYDRGINVSHT
                     TIYRWVQEYGKLLYQIWKKKNKKSFYSWKMDETYIKIKGKWHYLYRAIDADGLTLDIWL
                     RKKRDTQAAYAFLKRLVKQFDEPKVVVTDKAPSITSAFKKLKEYGFYQGTEHRTIKYLN
                     NLIEQDHRPVKRRNKFYRSLRTASTTIKGMEAIRGLYKKTRKEGTLFGFSVCTEIKVLL
                     GIPA"
     gene            34929..35093
                     /pseudo
                     /locus_tag="pgaptmp_000049"
                     /label=pgaptmp_000049
     CDS             34929..35093
                     /pseudo
                     /codon_start=1
                     /transl_table=11
                     /locus_tag="pgaptmp_000049"
                     /product="ATP-binding protein"
                     /label=pgaptmp_000049
                     /note="incomplete; partial in the middle of a contig;
                     missing N-terminus; Derived by automated computational 
                     analysis using gene prediction method: Protein Homology."
                     /inference="COORDINATES:same species:RefSeq"
                     /translation="IKGRGYVDVGTSVISEFYTPLVPKGYDFLEEIKKLSNSRQSTQAT
                     CEAEVAGVD"
     gene            35096..35248
                     /locus_tag="pgaptmp_000050"
                     /label=pgaptmp_000050
     CDS             35096..35248
                     /codon_start=1
                     /transl_table=11
                     /locus_tag="pgaptmp_000050"
                     /product="conjugal transfer protein"
                     /label=pgaptmp_000050
                     /note="Derived by automated computational analysis using
                     gene prediction method: Protein Homology."
                     /inference="COORDINATES:same species:RefSeq"
                     /protein_id="extdb:pgaptmp_000050"
                     /translation="MLAGVAIATPALNPPYLTGGYKSTGNSQKNIRKSFGYKGFTKFQR
                     MSNGL"
     gene            35271..36476
                     /gene="mobT"
                     /locus_tag="pgaptmp_000051"
                     /label=mobT
     CDS             35271..36476
                     /codon_start=1
                     /transl_table=11
                     /gene="mobT"
                     /locus_tag="pgaptmp_000051"
                     /product="MobT family relaxase"
                     /label=mobT
                     /note="Derived by automated computational analysis using
                     gene prediction method: Protein Homology.
                     GO_function: GO:0003677 - DNA binding [Evidence IEA]; 
                     GO_process: GO:0006270 - DNA replication initiation 
                     [Evidence IEA]"
                     /inference="COORDINATES:same species:RefSeq"
                     /protein_id="extdb:pgaptmp_000051"
                     /translation="MEGFLLNEQTWLQHLKEKRLAYGLSQNRLAVATGITRQYLSDIET
                     GKVKPSEDLQQSLWEALERFNPDAPLEMLFDYVRIRFPTTDVQQVVENILQLKLSYFLH
                     EDYGFYSYSEHYALGDIFVLCSHELDKGVLVELKGRGCRQFESYLLAQQRSWYEFFMDV
                     LVAGGVMKRLDLAINDKTGILNIPVLTEKCQQEECISVFRSFKSYRSGELVRKEEKECM
                     GNTLYIGSLQSEVYFCIYEKDYEQYKKNDIPIEDAEVKNRFEIRLKNERAYYAVRDLLV
                     YDNPEHTAFKIINRYIRFVDKDDSKPRSDWKLNEEWAWFIGNNRERLKLTTKPEPYSFQ
                     RTLNWLSHQVAPTLKVAIKLDEINQTQVVKDILDHAKLTDRHKQILKQQSVKEQDVITT
                     KK"
     gene            36519..36740
                     /locus_tag="pgaptmp_000052"
                     /label=pgaptmp_000052
     CDS             36519..36740
                     /codon_start=1
                     /transl_table=11
                     /locus_tag="pgaptmp_000052"
                     /product="hypothetical protein"
                     /label=pgaptmp_000052
                     /note="Derived by automated computational analysis using
                     gene prediction method: Protein Homology."
                     /inference="COORDINATES:same species:RefSeq"
                     /protein_id="extdb:pgaptmp_000052"
                     /translation="MNFGQNLYNWFLSNAQSLVLLAIVVIGLYLGFKREFSKLIGFLII
                     AIIAVGLVFNAAGVKDILLELFNRIIGA"
     gene            36857..37354
                     /locus_tag="pgaptmp_000053"
                     /label=pgaptmp_000053
     CDS             36857..37354
                     /codon_start=1
                     /transl_table=11
                     /locus_tag="pgaptmp_000053"
                     /product="antirestriction protein ArdA"
                     /label=pgaptmp_000053
                     /note="Derived by automated computational analysis using
                     gene prediction method: Protein Homology."
                     /inference="COORDINATES:same species:RefSeq"
                     /protein_id="extdb:pgaptmp_000053"
                     /translation="MDDMQVYIANLGKYNEGELVGAWFTFPIDFEEVKEKIGLNDEYEE
                     YAIHDYELPFTVDEYTSIGELNRLWEMVSELPEELQSELSALLTHFSSIEELSEHQEDI
                     IIHSDCDDMYDVARYYIEETGALGEVPASLQNYIDYQAYGRDLDLSGTFISTNHGIFEI
                     VY"
     gene            37443..37835
                     /locus_tag="pgaptmp_000054"
                     /label=pgaptmp_000054
     CDS             37443..37835
                     /codon_start=1
                     /transl_table=11
                     /locus_tag="pgaptmp_000054"
                     /product="conjugal transfer protein"
                     /label=pgaptmp_000054
                     /note="Derived by automated computational analysis using
                     gene prediction method: Protein Homology."
                     /inference="COORDINATES:same species:RefSeq"
                     /protein_id="extdb:pgaptmp_000054"
                     /translation="MKKIRSYTSIWSVEKVLYSINDFRLPFPITFTQMTWFVVSLFAVM
                     ILGNLPPLSMIEGAFLKYFGIPVAFTWFMSTKTFDGKKPYGFLKSVIAYALRPKLTYAG
                     KKVTLGRNQPQEAITAVRSEFYGISN"
     gene            37819..40266
                     /locus_tag="pgaptmp_000055"
                     /label=pgaptmp_000055
     CDS             37819..40266
                     /codon_start=1
                     /transl_table=11
                     /locus_tag="pgaptmp_000055"
                     /product="ATP-binding protein"
                     /label=pgaptmp_000055
                     /note="Derived by automated computational analysis using
                     gene prediction method: Protein Homology."
                     /inference="COORDINATES:same species:RefSeq"
                     /protein_id="extdb:pgaptmp_000055"
                     /translation="MAYPIKYIENNLVWNKDGECYAYYELVPYNYSFLSPEQKIQVHDS
                     FRQLIAQNRDGKIHALQISTESSIRSAQERSKNEVTGKLKAVAYDKIDQQTDALISMIG
                     ENQVNYRFFIGFKLLLNDQEFSMKSLTVEAKNALSDFVYDVNHKLMGDFVSMSNDEILR
                     FQKMEKLLENKISRRFKIRRLDKDDFGYLIEHLYGQTGTAYEEYEYHLSKKKLDNETLI
                     KYYDLIKPTRCLVEEKQRYLKIQQEDETVYVAYFTINSIVGELDFPSSEIFYYQQQQFT
                     FPIDTSMNVEIVANRKALSTVRNKKKELKDLDNHAWQSDNETSSNVAEALESVNELETN
                     LDQSKESMYKLSYVVRVSANDLDELKRRCNEVKDFYDDLSVKLVRPFGDMLGLHEEFLP
                     ASKRYMNDYIQYVTSDFLAGLGFGATQMLGENEGIYVGYSLDTGRNVYLKPALASQGVK
                     GSVTNALASAFVGSLGGGKSFANNLIVYYAVLYGAQAVIVDPKAERGRWKETLPEISHE
                     INIVTLTSDEKNKGLLDPYVIMKNPKDSESLAIDILTFLTGISSRDGERFPILRKAIRA
                     VTNSEVRGLMKVIEELRVENTPLSTSIADHIESFTDYDFAHLLFSNGYVEQSISLEKQL
                     NIIQVADLVLPDKETSFEEYTTMELLSVAMLIVISTFALDFIHTDRSIFKIVDLDEAWS
                     FLQVAQGKTLSMKLVRAGRAMNAGVYFVTQNTDDLLDEKLKNNLGLKFAFRSTDLNEIK
                     KTLAFFGVDPEDENNQKRLRDLENGQCLISDLYGRVGVIQFHPVFEELLHAFDTRPPVR
                     KEV"
     gene            40269..42446
                     /locus_tag="pgaptmp_000056"
                     /label=pgaptmp_000056
     CDS             40269..42446
                     /codon_start=1
                     /transl_table=11
                     /locus_tag="pgaptmp_000056"
                     /product="YtxH domain-containing protein"
                     /label=pgaptmp_000056
                     /note="Derived by automated computational analysis using
                     gene prediction method: Protein Homology."
                     /inference="COORDINATES:same species:RefSeq"
                     /protein_id="extdb:pgaptmp_000056"
                     /translation="MKPSIVNRIKSNWTLKRLGKVAMTVAFTLVIAIFLLAMLGTVVQA
                     AGLVDDTVNVANEYSRYPLENYQLDFYVDNSWGWLPWNWSDGIGKQVMYGLYAITNFIW
                     TISLYVSNATGYLVQEAYSLDFISATADSIGKNMQTLAGVSANGFSTEGFYVGFLLLLI
                     LVLGVYVAYTGLIKRETTKAIHAIMNFVLVFILSASFIAYAPDYIKKINDFSSDISNAS
                     LSLGTKIVMPHSDSQGKDSVDLIRDSLFSIQVQQPWLLLQYNSSDIESIGADRVESLLS
                     TSPDSNNGEDREKIVAEEIEDRNNVNMTITKTINRLGTVFFLFVFNIGISIFVFLLTGI
                     MIFSQVLFIIYAMFLPVSFILSMIPSFDGMSKRAIIKLFNTILTRAGITLIITTAFSIS
                     TMLYTLSAGYPFFLIAFLQIVTFAGIYFKLSDLMSMFSLQSNDSQSVGSRVMRKPRMLM
                     HAHMHRLQRKLGRSMTALGAGSAIASATGKQGQSGSSGRTQADHTRPDGQEKSTLGKRI
                     GQTIGAVADTKDKIVDSAGNLKEQVKDIPTNARYAVYQGKSKAKENVRDLTSSISQTRA
                     DRASGRKEQQEQRRKTIAERRSEMEQVKQKKQPASSVHERPATKQEQSHDGQTAKQSSI
                     QTSRMESQQAKQERPAVKSDSLSLKAERQNRTTQERTVQKPATSTTPADRASQRPVTKE
                     RPSTVQRVQSQNLRNRPPIKSATIKKGSKKP"
     gene            42443..43444
                     /locus_tag="pgaptmp_000057"
                     /label=pgaptmp_000057
     CDS             42443..43444
                     /codon_start=1
                     /transl_table=11
                     /locus_tag="pgaptmp_000057"
                     /product="bifunctional lysozyme/C40 family peptidase"
                     /label=pgaptmp_000057
                     /note="Derived by automated computational analysis using
                     gene prediction method: Protein Homology.
                     GO_function: GO:0008233 - peptidase activity [Evidence 
                     IEA];
                     GO_function: GO:0016787 - hydrolase activity [Evidence 
                     IEA];
                     GO_process: GO:0006508 - proteolysis [Evidence IEA]"
                     /inference="COORDINATES:same species:RefSeq"
                     /protein_id="extdb:pgaptmp_000057"
                     /translation="MKLKALVIGGSGLFLMVFSLLLFVAILFSDEQDSGISNIHYGGVN
                     VSAEVLAHKPMVEKYAKEYGVEEYVNILLAIIQVESGGTAEDVMQSSESLGLPPNSLST
                     EESIKQGVKYFSELLASSERLSVDLESVIQSYNYGGGFLGYVANRGNKYTFELAQSFSK
                     EYSGGEKVSYPNPIAIPINGGWRYNYGNMFYVQLVTQYLVTTEFDDDTVQAIMDEALKY
                     EGWRYVYGGASPTTSFDCSGLTQWTYGKAGINLPRTAQQQYDVTQHIPLSEAQAGDLVF
                     FHSTYNAGSYITHVGIYLGNNRMFHAGDPIGYADLTSPYWQQHLVGAGRIKQ"
     gene            43441..43679
                     /locus_tag="pgaptmp_000058"
                     /label=pgaptmp_000058
     CDS             43441..43679
                     /codon_start=1
                     /transl_table=11
                     /locus_tag="pgaptmp_000058"
                     /product="conjugal transfer protein"
                     /label=pgaptmp_000058
                     /note="Derived by automated computational analysis using
                     gene prediction method: Protein Homology."
                     /inference="COORDINATES:same species:RefSeq"
                     /protein_id="extdb:pgaptmp_000058"
                     /translation="MRKEDLMMKFRKNQNKEKQIPKEKKPRVYKVNPHKKVVIALWVLL
                     GLSFSFAIFKHFTAIDTHTIHETTIIEKEYVDTH"
ORIGIN
        1 tgtagaaaat tttgtagaga actttgcgaa agtctactat tcatgggagc aatccgataa
       61 gtccattgat aatcgaatgg aaagtctaaa aggctatctg acagatgaac ttcaagctct
      121 caatgttgat acagtacgca aagatattcc tgtatcgtct tctgtaagag gatttcagat
      181 atggacggta gagccaactg gcgacaatga gtttaatgta acctacagtg tagaccagct
      241 cattacagag ggagaaaata caaagaccgt ccactctgct tatatagtga gtgtctatgt
      301 agatggttct ggaaatatgg tactggttaa gaatccgacc attaccaaca tacctaagaa
      361 atcaagttat aaaccaaaag ccattgaaag tgaggggacg gttgattcca ttacaaccaa
      421 tgaaatcaat gagtttttaa cgacgttctt caagctctat cctacagcga cagccagtga
      481 actttcctac tatgtgaatg acgggatatt aaaaccaatc ggaaaagagt acatctttca
      541 agaactggta aatcctattc acaatcgtaa ggataatcaa gtcacggtat cgctgacagt
      601 ggagtatatc gaccagcaga ccaaagcaac gcaggtatct caatttgatt tggtacttga
      661 aaagaacggg agtaattgga agattgtaaa ataacaaata ttggtacatg attacagata
      721 ctttgtaatc atgtactctt tttgataaaa aattggagat tcctttacaa atatgctctt
      781 acgtgctatt atttaagtga ctatttaaaa ggagttaata aatatgcggc aaggtattct
      841 taaataaact gtcaatttga tagcaggaac aaataattag atgtcctttt ttaggagggc
      901 ttagtttttt gtacccagtt taagaatacc tttatcatgt gattctaaag tatccagaga
      961 atatctgtat gctttgtata cctatggtta tgcataaaaa tcccagtgat aaaagtattt
     1021 atcactggga tttttatgcc cttttgggtt tttgaatgga ggaaaatcac atgaaaatta
     1081 ttaatattgg agttttagct catgttgatg caggaaaaac taccttaaca gaaagcttat
     1141 tatataacag tggagcgatt acagaattag gaagcgtgga caaaggtaca acgaggacgg
     1201 ataatacgct tttagaacgt cagagaggaa ttacaattca gacaggaata acctcttttc
     1261 agtgggaaaa tacgaaggtg aacatcatag acacgccagg acatatggat ttcttagcag
     1321 aagtatatcg ttcattatca gttttagatg gggcaattct actgatttct gcaaaagatg
     1381 gcgtacaagc acaaactcgt atattatttc atgcacttag gaaaatgggg attcccacaa
     1441 tcttttttat caataagatt gaccaaaatg gaattgattt atcaacggtt tatcaggata
     1501 ttaaagagaa actttctatg gaaattataa tcaaacagaa agtagagctg caccctaata
     1561 tgtgtgtgat gagctgtacg gaacctgagc aatgggatgt ggtaatagaa ggaaatgatg
     1621 accttttaga gaaatatatg tccggtaaat cattagaagc attagaactc gaacaagagg
     1681 aaatcagaag atttcagaat tgctccttgt accctgttta tcatggaagc gcaaaaagca
     1741 acatagggat tgagcagctt atagaagtga taacgaataa attttattca tcaacataca
     1801 gaaagaagtc tgaactttgc ggaaatgtct tcaaaattga atattcggaa gaaagacaac
     1861 gtcttgcata tgtacgcctt tatggcggaa tcctgcattt gcgggattcg gttagaatat
     1921 cggaaaagga aaaaataaaa attacagaaa tgtatacttc aataaatggt gaattatgta
     1981 aaattgataa ggcttattcc ggggaaattg ttattttgca aaatgagttt ttgaagctaa
     2041 atagtgttct tggagataca aagctattgc cacagagaga gagaattgaa aatccgctcc
     2101 ctctgctgca aacaactgtt gaaccgagca aacctcaaca aagggaaatg ttacttgatg
     2161 cacttttaga aatctccgac agtgacccgc ttctacaata ttatgtggat tctacgacac
     2221 atgaaattat actttctttc ttagggaaag tacaaatgga agtgattagt gcactgttgc
     2281 aagaaaagta tcatgtggag atagaactaa aagagcctac agtcatttat atggagagac
     2341 cgttaaaaaa tgcagaatat accattcaca tcgaagtgcc gccaaatcct ttctgggctt
     2401 ccattggttt atctgtatca ccgcttccgt tgggaagtgg aatgcagtat gagagctcgg
     2461 tttctcttgg atacttaaat caatcatttc aaaatgcagt tatggaaggg atacgctatg
     2521 gttgcgaaca aggattatat ggttggaatg tgacggattg taaaatctgt tttaagtatg
     2581 gcttatacta tagccctgtt agtaccccag cagattttcg gatgcttgct cctattgtat
     2641 tggaacaagt cttaaaaaaa gctggaacag aattgttaga gccatatctt agttttaaaa
     2701 tttatgcgcc acaggaatat ctttcacgag catacaacga tgctcctaaa tattgtgcga
     2761 acatcgtaga cactcaattg aaaaataatg aggtcattct tagtggagaa atccctgctc
     2821 ggtgtattca agaatatcgt agtgatttaa ctttctttac aaatggacgt agtgtttgtt
     2881 taacagagtt aaaagggtac catgttacta ccggtgaacc tgtttgccag ccccgtcgtc
     2941 caaatagtcg gatagataaa gtacgatata tgttcaataa aataacttag tgtattttat
     3001 gttgttatat aaatatggtt tcttgttaaa taagatgaaa tattttttaa taaagatttg
     3061 aattaaagtg taaaggagga attaattatg aagtgaaatg aatgtaacag ggttcaatta
     3121 aaagagggaa gcgtatcatt aaccctataa actacgtctg ccctcattat tggagggtga
     3181 aatgtgaata catcctattc acaatcgaat ttacgacaca accaaatttt aatttggctt
     3241 tgcattttat ctttttttag cgtattaaat gaaatggttt tgaacgtctc attacctgat
     3301 attgcaaatg attttaataa accacctgcg agtacaaact gggtgaacac agcctttatg
     3361 ttaacctttt ccattggaac agctgtatat ggaaagctat ctgatcaatt aggcatcaaa
     3421 aggttactcc tatttggaat tataataaat tgtttcgggt cggtaattgg gtttgttggc
     3481 cattctttct tttccttact tattatggct cgttttattc aaggggctgg tgcagctgca
     3541 tttccagcac tcgtaatggt tgtagttgcg cgctatattc caaaggaaaa taggggtaaa
     3601 gcatttggtc ttattggatc gatagtagcc atgggagaag gagtcggtcc agcgattggt
     3661 ggaatgatag cccattatat tcattggtcc tatcttctac tcattcctat gataacaatt
     3721 atcactgttc cgtttcttat gaaattatta aagaaagaag taaggataaa aggtcatttt
     3781 gatatcaaag gaattatact aatgtctgta ggcattgtat tttttatgtt gtttacaaca
     3841 tcatatagca tttcttttct tatcgttagc gtgctgtcat tcctgatatt tgtaaaacat
     3901 atcaggaaag taacagatcc ttttgttgat cccggattag ggaaaaatat accttttatg
     3961 attggagttc tttgtggggg aattatattt ggaacagtag cagggtttgt ctctatggtt
     4021 ccttatatga tgaaagatgt tcaccagcta agtactgccg aaatcggaag tgtaattatt
     4081 ttccctggaa caatgagtgt cattattttc ggctacattg gtgggatact tgttgataga
     4141 agaggtcctt tatacgtgtt aaacatcgga gttacatttc tttctgttag ctttttaact
     4201 gcttcctttc ttttagaaac aacatcatgg ttcatgacaa ttataatcgt atttgtttta
     4261 ggtgggcttt cgttcaccaa aacagttata tcaacaattg tttcaagtag cttgaaacag
     4321 caggaagctg gtgctggaat gagtttgctt aactttacca gctttttatc agagggaaca
     4381 ggtattgcaa ttgtaggtgg tttattatcc atacccttac ttgatcaaag gttgttacct
     4441 atggaagttg atcagtcaac ttatctgtat agtaatttgt tattactttt ttcaggaatc
     4501 attgtcatta gttggctggt taccttgaat gtatataaac attctcaaag ggatttctaa
     4561 atcgttaagg gatcaacttt gggagagagt tcaaaattga tccttttttt ataacaggaa
     4621 ttcaaatctt tttgttccat taaagggcgc gattgctgaa taaaagatac gagagacctc
     4681 tcttgtatct tttttatttt gagtggtttt gtccgttaca ctagaaaacc gaaagacaat
     4741 aaaaatttta ttcttgctga gtctggcttt cggtaagcta gacaaaacgg acaaaataaa
     4801 aattggcaag ggtttaaagg tggagatttt ttgagtgatc ttctcaaaaa atactacctg
     4861 tcccttgctg atttttaaac gagcacgaga gcaaaacccc cctttgctga ggtggcagag
     4921 ggcaggtttt tttgtttctt ttttctcgta aaaaaaagaa aggtcttaaa ggttttatgg
     4981 ttttggtcgg cactgccgac agcctcgcag agcacacact ttatgaatat aaagtatagt
     5041 gtgtttatac tttacttgga agtggttgcc ggaaagagcg aaaatgcctc acatttgtgc
     5101 cacctaaaaa ggagcgattt acatatgagt tatgcagttt gtagaatgca aaaagtgaaa
     5161 tcagctggac taaaaggcat gcaatttcat aatcaaagag agcgaaaaag tagaacgaat
     5221 gatgatattg accatgagcg aacacgtgaa aattatgatt tgaaaaatga taaaaatatt
     5281 gattacaacg aacgtgtcaa agaaattatt gaatcacaaa aaacaggtac aagaaaaacg
     5341 aggaaagatg ctgttcttgt aaatgagttg ctagtaacat ctgaccgaga tttttttgag
     5401 caactggatc caggagaaca aaaacgattt tttgaggaaa gttataaatt attttccgaa
     5461 cgatatggca agcaaaatat tgcttatgca acagttcata atgatgagca aacccctcac
     5521 atgcatttag gtgttgtgcc tatgcgtgat ggaaaactgc aaggaaaaaa tgtgtttaat
     5581 cgtcaagaac tgttatggct acaagataaa ttccccgagc atatgaaaaa acagggtttt
     5641 gagttgaagc gtggtgaacg tggctctgac cgtaaacata ttgagacagc taaatttaaa
     5701 aaacaaactt tggaaaaaga gattgatttt ctagaaaaaa atttagcagt taaaaaagat
     5761 gaatggactg cttatagcga taaagttaaa tcagatttag aagtaccagc gaaacgacac
     5821 atgaaaagtg ttgaagtgcc aacgggtgaa aagtccatgt ttggtttggg aaaagaaata
     5881 atgaaaacag aaaagaaacc aaccaaaaat gttgttatat cggagcgtga ttataaaaac
     5941 ttagtgactg ctgcgagaga taacgatagg ttaaaacagc atgttagaaa tctcatgagt
     6001 actgatatgg cgagagaata taaaaaatta agtaaagaac atgggcaagt taaagaaaaa
     6061 tatagtggtc ttgtagagcg atttaatgaa aatgtaaatg attataatga gttgcttgaa
     6121 gaaaacaagt ctttaaagtc taaaataagc gatttaaagc gtgatgtgag tttaatctat
     6181 gaaagcacta aggaattcct taaggaacgt acagacggct taaaagcctt taaaaacgtt
     6241 tttaaggggt ttgtagacaa ggtaaaggat aaaacagcac aattccaaga aaaacacgat
     6301 ttagaaccta aaaagaacga atttgaacta actcataacc gagaggtaaa aaaagaacga
     6361 agtcgagatc agggaatgag tttataaaat aaaaaaagca cctgaaaagg tgtctttttt
     6421 tgatggtttt gaacttgttc tttcttatct tgattattta acagaatcgt tcctaaaatt
     6481 gccactaatc ttgcaattac aacaccaatt acaataatta aaatattctt tttattgaga
     6541 aatttagaat caaagttaag taattctagt ttattagcta aaacaaatag caatccaata
     6601 ttcataataa atatcactat tagaattagc gttgatagta aaggcattgt accttgacct
     6661 acttgtaaag aactttgctt taaagtccca tacgtaaaca tacctatttg acttaacaaa
     6721 aataacccaa ttacaataaa aaaacgttta atgtattcca ttattacctc cttgtgtaaa
     6781 taaaattata aataattagc ttatttatac agtgataata ccataaatat tatatccagc
     6841 aataatttct atatatttat atcaaaatta atggtcacaa aaaaacatat tttattgata
     6901 ctcaatccag ttatgtgtag ttatttctgg ggagttgtcc gtactatttt tatttaaatg
     6961 actttttttc tctattgtac attcaacaaa taaattgtaa aaagacttgt aaaataaacc
     7021 tttaggactt ttaacagtag aatctgtctt gattttatgc atcactcgtc gcaaacattt
     7081 gtctatttct tcttgataat cttccccaat taaaacaaca ttgtattctt tttcaacttt
     7141 agttttagca cgtataattg ttccaaccat ttcatgggct tcttgaatag tatcagaaaa
     7201 ggctgcaata aattttaagc tatctttgct taggaaagtg ttctcttgaa cttctgcaaa
     7261 ctgttcgagc aataattgtt gttgcaatcg ttctttttca gtatctattg tatctattgt
     7321 atctgtattt agattattaa atactgtact gattttcata ccctctgatt tatcaacgtt
     7381 ttggcagggt atgattttca taccctcttg attaccaagg cattcagcgt ttgtttttcc
     7441 ttggggggtg ggtatgattt tcataccctc tgatttatca acgttttctt gcatagtatc
     7501 atcgaatgtt tgcaattgat aaatatcgtt ttctgttact tcaagttccg ctagataaag
     7561 tctattagga ttgttcttac ctagtgtttt attaaaaccc atttgttttt gataaagtaa
     7621 tccgtattct tctaattgtg attttatagc taatactttc tgtttaccgc aatcaagcac
     7681 ttctcctaat tcactaatag taaatgtaaa atagacattt ccattttcat ctacttgatt
     7741 tctttgaaca gcaaattcca gacgtgcttt taaaagcatg tatgcaattt ttgtagaatc
     7801 tgacattttt ttgtatttat cgctagcaat aagtactttt gggaattgat agaataattc
     7861 attgtaaata cggtttacat taaaaaattt gaagttgttc atataagatc cctcttttct
     7921 tagttaaaaa tttatctatt aatttattta gtaagcgttc tttttttaag aataccaaaa
     7981 cattatttaa aataaagcaa tttttatttt tagtagtaag atagtaaagt agtaagatag
     8041 taaagtagta agatagtaaa gtagtaagat agtataatag taaagtagta gaatagtaaa
     8101 atagtaagat agtaaaaaat gtttattttt taataaatac gtctaaaaat ccttttgtag
     8161 aaaggttaat atcattcttt taaaacaata agatagtaaa atagtaagat agtaaagtag
     8221 taagatagta aaatagtaaa gtagtagaat agtaaagtag taggatagta agatagtaaa
     8281 atagtaaatt ttataaatat tatttgtagt aagaaaatat ttatgatata ctatttgtag
     8341 taagaaaata tttatgaaat gaggagtcat tgtatggtta aaaaaattgt atttggaaat
     8401 ttcaaaggcg gcgttgggaa gactactaat tctgtaatgg tagcctatga attagctaaa
     8461 aaaggtttta gagttttagt ttgtgactta gacccacaag caaattcaac gcaattgttg
     8521 cgaagaacat atggattaca aaataataaa gaactaccta taaaagaaac gatgatggta
     8581 gcaattcaag aaggaaattt aggtaaagct gttgtaaatg taatgcctaa tttgtattta
     8641 ttgccttcac acaaagactt tgttaattat cctgattttc ttgagctaac aattatgccg
     8701 acagagaaaa actacaaaga gagacgaata gcatttttta gtgaattact taaaccaatt
     8761 gaaaatgatt atgattacat tatatttgat gttcctccta cactttcagt atttaccgat
     8821 acagctcttt attcttctaa ttacattgta attgttttgc aaacgcagca acgttccctt
     8881 gatggtgcag aagcattttg ggaatacttg caaaccttgt atgatactta taaaaacatt
     8941 gactttgata ttgctggggt acttccagtg ctgttgaaaa acgattctgg aattgataat
     9001 caaataatta aagatgccaa agacgctttt ggtgatgaaa ctttgtttaa tacaatcgtt
     9061 agacacatgg aacggttaaa acgttatgat cgtaaaggta tatcagaaga aggatatacg
     9121 gaattatatg attttcatga tagaaaagtt catgaattgt ataacaaatt atctgatgaa
     9181 ataattgaac gaacagaagg gacgactgct aatgagtaag tatacatttc ataaggatcc
     9241 tgaacgtaaa caatcaaaag aaattaaagc aactgaaatt tcagaacctg aaactacttt
     9301 tgatttaagt agtttttcaa aagaagaaat ttcagcaagt gattcaggag caaaacgaat
     9361 tgggcgacct gctaaaaata aagtatatag tacaattagg atacaaaaga gtaacatcaa
     9421 tagaataaat gcgtttcaga atactttaga ttttgaaaca caagacgaca ttgtatcgtt
     9481 catgttagat agattagata acacattaga accagagcaa cgtacaatgt ttgaaatgta
     9541 tatgaaagct tatgaatcac gagacaaaaa gaaacaaaaa taaaagatac tgtataataa
     9601 aaaaaacaca agaaatgctg ttcaaacatt gctcttgtgt ttttattttt tgtagtaaaa
     9661 tagtaagata gtaaaaaagt attttcattc aataattttt ttagttcgtc tgcggtgttc
     9721 taagtgcagc aaataatcgt cttgcagtct tagaaaatcg aatatacggg gtcaccggaa
     9781 catccgtaca gaaaatagcg gtagtgatta gctctaaatc cataaaacgc ttatttaacg
     9841 ctgattatag aatttccaag ataggaaaac acaaaatatt tctggaacat tcatgcagaa
     9901 attagcggta aggaaagcag catagattct aaaaaacatt aggttttgaa aatcagtaaa
     9961 atacgtttta aaagcttgat ataacaatgt ttcatagttt caaaaagtca ttgtaaaaac
    10021 gattctaaat aactatttcc aaaacctacc gctattttct gtttagttgt tccagtgacc
    10081 cctataccta gtccatagtc ttgatgatag cagatatgag agtaaataaa tgagatagaa
    10141 agtgtttcaa tgttccagtg tacggctctc tattgtacat ttacgcttct atgttctata
    10201 tacctcaata gagataaaag tcagtatcat ttttcaatat cataagtatg gttatagctg
    10261 tttgttcttc atataatctt ctttgatttt ttcaaataac gaatctgtat gcttactagc
    10321 ttgtatacta tgagaagtat aaccgactaa actatcatca aaagcttcta tagcgaatag
    10381 taatatttct tgtgctaact ttttatcaat gtaatcattt ggaaatttat taccaaattg
    10441 gcttgtattc caataaatcg cattgtttcg taaggtaaaa aaatcattgt ttttatatac
    10501 tagtgatatt aattgttcta ctctttcggg tccaatgact tcaggtaatc gtgaacccat
    10561 ttgaaatact ggggttatcg atagtcgttg ttttttagaa tgattaaaaa gtgggtcttt
    10621 attattattt ttttcagtgt catgtttcat aaatagagag aaatgtgttt tagatacttc
    10681 ttccattgat gtaattgcga aaaaaacaca actaccataa gactttttat taagtagtgt
    10741 aaaagaatca tcaagtaggg taataatgtg atctatagcc ttgttaaaat catcagtttt
    10801 atcgatatta aatttagtac tattgttgaa aatattttta aaattttcca gtattttagt
    10861 atctcctgaa ttaaagttag tcatttattt tgctccttta ttgtaatttt taggtataat
    10921 ctgtttcagt attgcaaatg gtctgttttt tgtttaatta taacctattt tctgcacact
    10981 tactttagtt tttatagttt attcctagat taaaatagct aactttcatc aataattttt
    11041 ttagttcgtc tgtgatgttc taagtgtagc aaatattcgt cttgcagttt taaaagctct
    11101 gaatagactt ggtccatagt cttgctggcc gataaggaaa gagagtagat aaacgagaca
    11161 ggtaatgttt caattttttt gttacgagta atccaagaag aaacagttcc ttgagagaaa
    11221 gcatgtaatt cacaaaattc ttctacagta atccctagtt gcttgataat gtatgcgttg
    11281 atagggtgtg gatatacaaa ggtttttcta ggcatggtgg gtaagtttcc tttcttagga
    11341 tattaatgcg tttgcagtaa tattgtacta aaaaatatgc aataagggaa gggcctatct
    11401 gcttcttttt ggttgacctc ctttaaaaat atgttatact gaagatgcga agcgaaatta
    11461 gttcaacagt atagttacac caaaaagccc ccctatttgc ggtaggaggg ctttttttgc
    11521 gctgttgcga cttcagcgtt ggagttagaa ggcaactgct tagattatcg gctaatcgtc
    11581 taaccaacga tcaactagca aaagtactag acccacaagt agcggtgcga taatcaacga
    11641 aattagtttc tcagccatag ttacaccacc ttacttggca gttgccgcaa taattataac
    11701 ataaattcaa aatatcccta tggactttta aaaccttcag tactttattt catctataaa
    11761 tctcttttcc taacatatac gttcgcttac accaggaaca cttgtattta ttagaattac
    11821 ttgacattct acttgccaaa cagccacacg cacattgtac ataagcaata ctagttgttt
    11881 tatttccttc tttgattact gatcctcgat aatcatatgt cttcataaaa atctccgtca
    11941 ctgtaatatt cattgataaa agcatcgatt gcgttgtttt cttcttcggt taactctgaa
    12001 aatttcactt ctgaaaaagg attgtctatc ggtttttcgg gttcgttttc cgaccattta
    12061 taaaaatcat gtatttgtat gtgcctaatg tcgtaaaaat cgatttgctg atctccaata
    12121 agtacgacat caaattcagc catgccacga aatacaccac gtatagaagg ttttacacgc
    12181 tcatattcat ctaaggaatt cagctgaatt tctagcactt tattttgttt aattgagcga
    12241 cttagcaagt gttctatttg agcctgtgcc tgttgaggta aacgttcaat ttctcttgaa
    12301 tgataatcat tcgtctcttt aattgcttct tgtaattccc ctaaaggaaa ggctgttggc
    12361 cacttcaatt caaagggtct atcgacgtaa tcattgtatg gtttgaactc ttttttcgtt
    12421 cttcttacca ttttgaacac tctccttact tgaacattat acgaacaaac gttcttacaa
    12481 tcaagtgcta aatttattgt atatctgaaa acaaactaaa acgtcgaagg ccagttgagc
    12541 aaagcgaacc caattattcg tattttcgag tttggccacg ttcctggcat aaaaaattat
    12601 tcatatttaa atagaaatat ttttatcatt tccgcttgta gctcaccatt taatcatgta
    12661 ataacgaacg ttaaacctct ttagtgtata attgccaatc aatatttttg aaaatggctt
    12721 agaattgctc tctcaaatct aaaatatagt taatttccac ctatatttta aaatagtcaa
    12781 aaaaagctaa aaaactcact gatttaattg acagtgagtt tttgtgtgat acatgctagt
    12841 ttataattat ctaataggta ctttttcaga ataactatag aattgagact tatctgtaaa
    12901 attagcttta tatttactgt taattccagc ctttttagat atatctccca attcaattaa
    12961 taacttttca tcatttccta aaaaatgaat tttattgtca aatccaacaa tgtagatata
    13021 gttcaccaat ttatttatta atatttctgg atatttttcg ctatctattt ttttatagac
    13081 ttgcagtaaa acatctgtaa tatctaatat agctttggtc ttatcacgct tcattaaact
    13141 attatatagt tcatgaatta ttttctttgt ttcctctata tcaatcattt agatccttcc
    13201 tccactaaaa ctaccaaaca aattatctcc ccaacgttta actccttctg accaagcttg
    13261 gccccaattt acccaacatt tttgcttatt acaatacaca ccatttccgt aatatgtggc
    13321 agcttctgca tttgttccta atgctgtaaa accaatcccg atcatgccac aaataactaa
    13381 acctttaact aatttctttt tcattaatat tcacctcgaa aaataaaaat tagaaaacgt
    13441 cttctataca gaaattatat agctattggt atagttttgt aaacgctata ataaaagttt
    13501 ttttctaaca tttttgtaag aaggtatata taattaaaaa gaatctacct acttactttt
    13561 tttgccgctt caactaaaaa tgcttataaa aaccgtatgt ccaaataaca acattcaagc
    13621 ctactaaaaa ccaaaaaatt ttaatcataa atgctacagt atgttcttct tttctttgta
    13681 aatactcttc tctccattta gggtcatgtt ttcttttttt caaaaattca tatgtatgat
    13741 aagaaggtct ttctttctct ttcactagct atcacctcaa ttttttactt ctatatattg
    13801 tccaccaaat gcaagcttat actgtttacc acaactttta catttgtatt ctgttcgttt
    13861 ccaacgaata cgttccgcta acatgccaca atcacaagaa atatactcaa ccaaaacacc
    13921 ttcagctctg ttagctactt ctattttctg ataatcatac tcttttctca taactagtca
    13981 ccttaaataa taactaccac aattttattt atcatgaagg caacaactaa aaattaaggg
    14041 attactttat gcactttaat tgacactatt atattaatat tgaggaatta gttgttgcct
    14101 attactattt tatcaagatt tcctcttttt tcaaattttt tctgggctta tttctacgaa
    14161 aataccctta cttagtttgt attctttttt acaattactg cacttaaaat gattatattt
    14221 tcccaactct cttctagcca attggccaca atcacaatca acataagcaa ctacatttgt
    14281 cttattccac gtagtaattt ctattcccca ttgattgtat gtttttcgag ctaccatttg
    14341 tttttttcct tataaccata ttctctaatc atcttcttga attcttgttt tgttttagga
    14401 ttcattcgta taacttcttc agctaactct agaaatacct gttcaacctt ttcagtcata
    14461 ctctcaaaaa taatcaacgg attttcttct ttctttactc gattcttata tctttggaag
    14521 tttgctgaat aaagtcgccc atttgacatt atttccattc cataacctga aatcaaagga
    14581 ttttccaaca tctgaataat cttctctcta ttttcaataa taactactcc tgaattattt
    14641 ctcattaagt aactgttctt cctttgcttg tttcttgatt cgtttgagag tagataaaga
    14701 aatacctgtt ttcctttcca cttctcgcat gctatttgtc tccattaact ctagtgcatg
    14761 tttgtattta tcattcagaa ctcttttagg acgtccttct cgatagttct tattatttgc
    14821 ccggtgccac tgttttcctt cttgcgttct tgtcacgatt aaatctcttt caaattgcgc
    14881 aaaactccct aacatgttca tcattaatgt ttgcatagaa tcacttttat ttggctcaaa
    14941 ggttagggca ttatctaaga aggtgatagt cactcctgaa ttgtttaaag aagagataat
    15001 cgaatttaaa tcaacgatac ttctagctag ccgatcaatt ttcgtaacta aaactttatc
    15061 gccaggtttt acaatagata gtagttcttc taattctttt cttccttctt tttttgttcc
    15121 cgtatatttt tcactgaata ttttttctgc tccggctttt tctagttttt gaatctgggt
    15181 tttgtaatct tgattactag tactcactcg tgaataacca taaatgggca aaatttcctc
    15241 accttttctg aacataagtt tttgacacta gataattcca agtgtagcac gaaaaaacaa
    15301 agaggtcaaa aacttttaag tttctgaccc ccgatagatt tttcaagtgt ctctattttg
    15361 cacagtctag ttggttctgt tgcaaagttt taaataaaga ataaaatccc ttacggtatc
    15421 tatgatttaa gctgggattc ccaataatac cttgatttca gtacagaccg aaaacccgaa
    15481 gagagtgcct tcttttcggg ttttcttata taatcctcga atggcttcca tgcctttaat
    15541 cgtggtagag gcagtgcgta aacttcgata gaatttattg cgtctcttta ctggacgatg
    15601 gtcttgttca atcaaattat tcaggtattt aatggtacga tgttctgtcc cttgataaaa
    15661 gccgtattct tttagtttct taaaggcact tgtaatagag ggggctttat ctgtgactac
    15721 aaccttcggt tcatcaaact gcttcactaa ccgcttaaga aaagcatagg ctgcttgtgt
    15781 gtcccgtttt ttacgtaacc aaatatccaa ggttaaacca tctgcatcga tggctcgata
    15841 caaataatgc cattttcctt taattttgat gtacgtttca tccattttcc atgaataaaa
    15901 ggatttttta tttttctttt tccaaatttg atagagtagt ttgccatatt cttgcaccca
    15961 acgataaatc gtcgtatgag aaacgttaat gccacgatca tataagattt cttgaacttc
    16021 acgatagcta aggttataac gaagatagta gcccacggct acaataatca catcctgctg
    16081 aaattgcttt cctttaaaat gattcatcgt cattcctcct gctatctttt tctattattc
    16141 taccttattt gatagtagat ttaaaacttt gcaacagaac ccttctcaag atacctctgc
    16201 tgtcaggtat gactcctatt ggtctggggt cctccgggct tgttatgatt ttctcaaaat
    16261 cagcctctgt ttcagcagga tatttttcaa atgcagtaaa aacagtattg gacccaaaca
    16321 gcaccgcatc cgaatgaatt cccccggcaa cctggtagta aacttccgga ttatcaaagc
    16381 ctttaatgcg gccatcaagg ctaatttgtg tgtgcataat tatctttggt ttcatatttt
    16441 tcaatcctcc tttttgatag tagaatatca taatacactg acagctgtat gtcagcaggg
    16501 gatatgaaac cttacaaaaa atacataaca gaccaatcgc tttctctaaa tcaagtttag
    16561 gcagtgattc gtaatttgtg ccaggtgttt acgggttatg cattttaatt catcaggttg
    16621 gactatttca atgcctgatc catattcaat cagctgcttg ctcaatatct caaaggaatc
    16681 tgtctggaat tcgatttcca ttttacttcc caaatcggtt tcttcaagga agccgagaga
    16741 atacctgttc ttgatagaat tgtatgtctc ccctttttca gctctaagaa ttacattata
    16801 tagtttttta tatgaaagca tttgttttaa tatttgttcc aaagagccat catggctttg
    16861 acagagctct tcttctatgc aaatgctttt aatccgatcc acacgaaaat tcctatattc
    16921 atttcttagc ctgcaaaacc gattaagtac cagttctgtt cataaaaccc cagtgatata
    16981 ggctctatca ttctgctttc cggttcttgc cctcctgatg caggatattg aattgatatt
    17041 acccttttat tgcagattgc agtctgaatt gctgcaataa cgttatccgc caatgtattt
    17101 ttctgtccag atgtgctgta cacgttaata ctgttctcca actcctgtgc atagtttttt
    17161 tcaccatgct tcaaaataga tttgatttta tacatagctg aatcaaaatc ctttataaat
    17221 gattcatctc catggcaatt taaaaatttc cctgctgtaa tcaatgcacc cacttccgcc
    17281 gctgtaaaca ttaccggcgg aagtaggaag ccctctacaa gaaaatatcc ttttccggcc
    17341 tcagatccaa ttggtattcc ggcttcttca agtgtccgga tatctctgta aactgtcctt
    17401 aagcttatat taaatcgctg tgcaatttct ttggcaggaa ttattttttt tgattgcagc
    17461 tgaataagaa tagaggttac tctgttaatc ctgttcaaat tttattcctc ctctgtgact
    17521 tccataaaaa gtatatccta tgcgttctta agctagctgc tgttagtgct tctcattgca
    17581 ccctggttat aaaagccata ctcacaaacc tcttcaccaa aactctttac atctctaata
    17641 tagaactcta tctagcgaac ttttagaaaa gatataaaac atcagagtat ggacagttgc
    17701 ggatgtactt cagaaaagat tagatgtcta aaaagcttgt agttaaagct ttttagacat
    17761 ctaaatctag gtactaaaac aattcatcca gtaaaatata atattttatt ttctcccaat
    17821 caggcttgat ccccagtaag tcaaaaaata gctcgacata ctgttcttcc ccgatatcct
    17881 ccctgatcga ccggacgcag aaggcaatgt cataccactt gtccgccctg ccgcttctcc
    17941 caagatcaat aaagccactt actttgccat ctttcacaaa gatgttgctg tctcccaggt
    18001 cgccgtggga aaagacaagt tcctcttcgg gcttttccgt ctttaaaaaa tcatacagct
    18061 cgcgcggatc tttaaatgga gtgtcttctt cccagttttc gcaatccaca tcggccagat
    18121 cgttattcag taagtaatcc aattcggcta agcggctgtc taagctattc gtatagggac
    18181 aatccgatat gtcgatggag tgaaagagcc tgatgcactc cgcatacagc tcgataatct
    18241 tttcagggct ttgttcatct tcatactctt ccgagcaaag gacgccatcg gcctcactca
    18301 tgagcagatt gctccagcca tcatgccgtt caaagtgcag gacctttgga acaggcagct
    18361 ttccttccag ccatagcatc atgtcctttt cccgttccac atcataggtg gtccctttat
    18421 accggctgtc cgtcattttt aaatataggt tttcattttc tcccaccagc ttatatacct
    18481 tagcaggaga cattccttcc gtatctttta cgcagcggta tttttcgatc agttttttca
    18541 attccggtga tattctcatt ttagccattt attatttcct tcctcttttc tacagtattt
    18601 aaagataccc caagaagcta attataacaa gacgaactcc aattcactgt tccttgcatt
    18661 ctaaaacctt aaataccaga aaacagcttt ttcaaagttg ttttcaaagt tggcgtataa
    18721 catagtatcg acggagccga ttttgaaacc acaattatga tagaatttac aagctataag
    18781 gttattgtcc tgggtttcaa gcattagtcc atgcaagttt ttatgctttg cccattctat
    18841 agatatattg ataagcgcgc tgcctatgcc ttgccccctg aaatccttac atacggcgat
    18901 atcttctata taagcgtacc ggttccaatt ttttcgcagt ttaacttttc cgacgcattt
    18961 atcgtcttgg tagtaaagat atattatctt atcagtattg tcaatatatt caaggcaatc
    19021 tgcctcctca tcctcttcat cctcttcgtc ttggtagctt tttaaatatg gcgcttcata
    19081 gagtaattct gtaaaggtcc aattctcgtt ttcatacctc ggtataatct tacctatcac
    19141 ctcaaatggt tcgctgggtt tatcgatatc tttcaggtgc cctgctttca tttctgtaat
    19201 cactgttccc gcctctcttc tatatcagcg gcatatgtgc tatccaggca gccggtttta
    19261 ccagtgtatt ttttatacat gtccctggta tattttgtta tattcctatc atactccgga
    19321 taggcataat gaagcctttc cgccacctca ccggataccg ccctgaacaa ttgatggcat
    19381 agaaataatg cttcccatat gttttcatag gaatccatcc ggtaggtgga caaaagtttc
    19441 tcccacaaat cctcggatat atacctttca ataaacttat agttcttgcc tacacttaat
    19501 ttaaagcctg tttcgatgcc gaccttccat gatatcattc tcagcagctc atggcgaaca
    19561 atctgattaa aatgatcaat agcaaataaa atttccttac ggcacaatcc tttaataaca
    19621 taaggtgtta cattccaaaa ttcattgcag caatcatcat actcccttgc gcttggcttt
    19681 cttacatgat aatctatatc agtcggaact atgtcccttt taattctaca atctttatca
    19741 attagaacct ttattaattt atcgcccttt aggtaattat ctaactcttc caagggcaat
    19801 aaggtaagat caattttatt gtaatcatca aatagcataa gataggaaaa tcccttttct
    19861 tcaggtggga ataattccat atcctccggc ttttgcatca ttattatatt cccaaattga
    19921 ttaagccagt catcattaga tataaacggt tctatatcac ttacaaaata tgtaatatca
    19981 taatcctgaa attcatcttt aggtatatta atatttgcgc gtgacccctc aagggtcaca
    20041 attcgaatac gttcatcctg ttctgctaaa gaaagtacta aatccatcat ttctttttct
    20101 gatctcattt acatactcct cgtttatttt ttctatatta ttacatcttc ttttttgccg
    20161 atacaatcag catcattggg cgtcgcattt catccgccat ccccggaata tccatcatgt
    20221 tctctggcgg ctgtggctcc acaatctgat ttattataaa actatttgaa agcagtgtat
    20281 ttagatatgt ggtcagtgtt ctatgatatt ttgtaacctt ttcttccaaa aacatagctg
    20341 tccgtttgcc ctcataataa taattgtcca ccgggaaatg cagtatttct cctttttcgt
    20401 tataatacca gtcttgtgtt ccatgagcag taaaaacagg atgttcaact gtaaaaacta
    20461 aattgccacc agccttcagc atcctatata tcttttttat taaattctca tagtctgcta
    20521 cataatgaaa cgcaagcgaa cttagtatta catcaaagct ctcctctggg aaatccacat
    20581 cttctatggc acagcattca tattcaatct gtggaaaatg ggtttttcct tttgctactt
    20641 cgagcatttt atgagaaata tcaacaccta ctacagagga agcaccgttt tccatcgcat
    20701 atatacagtg ccatccatag ccgcatccta aatcaagcac acgcttaccc ttaaaatcag
    20761 gtagcatctt tttcaaagtc tcccattctc ccgcaccagc cagtcctttc tgcgagcgac
    20821 tcatttgact gtatttttga aaaaatatat tatcatcata tttgttttct ttcatctgaa
    20881 ctctcctcgt ttaaaaagtt atttatctcc gatacaattt cattcacttc tttataaagt
    20941 ttctcggtca tatcgtagca ttcaaaaagt gagataccga gtacttcaaa aatatgattt
    21001 accttctcgg tatatttttc aggtttatgt tcaaaagttt caagcagttt tatagctttc
    21061 ttttcgttga tacaataagc attattacat gcaaatagta cttgatttaa gcatgaaata
    21121 atacgaaaaa catggcctgc aatataatat ttatcctcta cccccgcatt tgcttttaca
    21181 aacattaaag agaattcagc ttcaaatata aaaaagttca tcaagctttt ctttagagca
    21241 gtagggtaaa tttctgcctg cttttttaat tcgcataagc tttcgttctt agcatatagt
    21301 attttactaa tcgctaattc tccacgatac attgcactta tataaccatg gggatgcccg
    21361 gtctgataat tggcagtaac aattccttgc tccgtatctt tgattatttg ttctacccgt
    21421 tttatatcac gtaaaatcaa gtcaacatga tacccattta taaataacca tccgccgcca
    21481 ttaatccaat caccccacgc tccgggaggc acaacaaggt tgtttctatt tttatcatcc
    21541 aattctgtag caatttgatt aatcgctgtc aggtcaaatg agtctgaatt gtaatagatt
    21601 ccgatatcta tatcagaatc ttctgtatgg gtgcctcttg cacgtgagcc ccctaatacg
    21661 atgccttcta taaaaggcaa agatgataat ttctctgtta ctatttgaat aacattacct
    21721 accatataaa catcctcctt tattcgttag atatttttat ttcttctcca tctggtaaaa
    21781 taaatgcctg cacaaacttg acacctagca catcagcaat ggccttcaac tcatccaagg
    21841 ttactgtttc tcgttgtaat tttttattga aattctgtgg agtctggcca atacgtctag
    21901 caagttcgga aacacttata ttcatttgct cacacagttc tttaatcatt tctgccgtag
    21961 tcatacagca cctccaagtt tacgctaaga atattgtaaa ccatttgatt gataaacaca
    22021 atagttatta aaatattatt ataatcagca agcaaaagaa aacccacaac tctactgtag
    22081 agtcatgggc tatttacttt gggtttttat atttccattt cgatgccaga tttgaagact
    22141 atgacgaagt ggtcttcata cactgtaacg ctctggatta tcttccttac aagcttatca
    22201 tcatattcta aggtgcggaa tttgtttttg cggataaatt caggctctat aatttataga
    22261 actgatgaat cattttttga ttcatcagtt ctattttagt ttatttaagt agaaaagcat
    22321 gtcgtctatc tagtaaaatt aaagtaccaa ccaaaatctt aaatagaaag gacgacatgt
    22381 catgactaat catatcaaaa aaatgttgcg aattaaagaa agatttaaat ttaacttgtg
    22441 ttgaagaagg aaaatacaaa ggtgtgaaca cattaattat cactggtacc tactcaccta
    22501 agcttacggc ctgtaagtat tgtcagtctc atgcgaacga tgcagatgaa aagaaaacca
    22561 ttgtaaaaaa tgggaaaaaa gaagtgacaa ttcgtttgga atcatatcaa aatattccaa
    22621 ctattttaaa gctaaaaaaa caacgatatt tttgtaaaaa ctgccatcaa cattggacaa
    22681 ctcaatgttc tatcgttgaa gaaaattgtt ttattagtcg attcatgaca tttagaatac
    22741 tagaattatt aactcaaaaa atatcaatga ccgttatcgc taagatatgt catgtatcac
    22801 tcacaaccgt tataagggtc cttaaatctg ttgaaaaaca tttacctgaa acgcttaaac
    22861 cacgctcttt tccaaaagtt ctaatggttg atgaattcag atctcatgcc acctatgaag
    22921 ataaaatgag ttttatttgt gccaatggtg aaaccggtga actggttgat gttcttccta
    22981 gtcgtagact tgataaacta atgaattact tcaatcgttc tcccaaggag aaacgagaac
    23041 aggtaaaatt tctagtgaca gatatgaatg cggcttattt tcagttaact aaaaaaatct
    23101 ttccttgtgc agctttagtc attgataggt ttcatatcgt taaacactta aaccaagctt
    23161 ttaatgactt tagagtcagg gaaatgaaag cattaataaa gaatcaccag cgttctgaag
    23221 ccaataagct aaaagtaaat tggaaatacc tattaaagaa tcaaatgact gtttctagtt
    23281 cagaatataa aaattggaga agctttcctt cacctaagtt tccccctcta acagaatcaa
    23341 tgatgattga tcgtctttta tcattttcta cagacttaaa agaagcctat ggcgtgtttc
    23401 aattattaac ctatcacttt agaaataaag atccagactc attttttgat ttattaaaga
    23461 acttaccgac taccttagat ccactattta aacagaagat tgaaaatctg attaattatg
    23521 aagaagggat tcgtaatgct taacgtataa gtattctaac ggaaaaatag aagctaaaaa
    23581 tactcatatt aagatattaa aaagagtatc ttatggcttc aaatctttta gtaatatgaa
    23641 gataagaatt tttatgataa acgaccttgt cacaattgaa taactaaaaa aagatgatga
    23701 atttgagaaa attctcaaat tcatcatctt caatatttgt ctcatcagtc cgatttgaca
    23761 aagagcccgt ttttttatgt tttccttact tacttaaaac agtcacacat tcaatatgga
    23821 ttgagaggac agaatgaatg tcatttgtgt atgtccgttc tcggaaacat atccacgaca
    23881 ctttttgcac tatcggtaga cgggaacata tccataggct tcgctgtttt ttgaaaaact
    23941 gaggtatgct gttaattttc agtacccaat actgtgaata acgttactct cctattcact
    24001 aatgtaattc aacaatcttt ctaaaatgtc atgtgtaact tttaagttgt attgttcaat
    24061 aaggtgactt tgcaaatcca taactaatag caaagaattt ttataggctt caaataattc
    24121 taccttatct aatcgagcag tggtctttgc aaatttttta taattttcaa ggctaatttc
    24181 tttttcaagg tttttactca tgtttagcca attatcagca tttttttctg ccatacgtat
    24241 aagttgtagt gtattttttt gaagttgtga taagagttct aatgaacgag catattctcc
    24301 tctttttaga acgttgattc ccatcaacca tagattagag aaattacaca acaaaaaatt
    24361 agcattttct tcagtaagtc tatttggtct tgcaccactt atctctgata aataattttc
    24421 taattgccct gtttcatcgt aaataagcat agccttcgta tcaggaatat aacctgaatc
    24481 tttaaacgag gggattatgt tcatatcttt ttcagaaagg aaatgaaatt ccccacgtat
    24541 aagattatca aaaataacta cctctgttcc gtactcattt ttataaagca tcaagtacgg
    24601 agctacgtca aacaaccagt tggatgaatc aaagttcgag gttatactat ctttcaaaaa
    24661 tatatagaac tctatatcag agtattggtc accttctcct ttggtaaacg atccatacat
    24721 catacaagct gtaattcgtt catctgactc agtaagattc ttaacgtttg caattaattc
    24781 tttttgtttt aacatttctt caccctttca tgtaaatatc ttttagttat tgtggcaact
    24841 caaaatctct acaaacctaa attaatattt ttcgtacaaa tgttattgca aaaagcatca
    24901 tcatgctcca caaacaatag tgtaggacaa tattccaaaa tcattttttc aatttggata
    24961 cgtgaaaaaa tatcaatata gttcaatggc tcatcccata tatacaaatg tgcactttca
    25021 caaaggcttt tagcaattag tactttcttt ttctgaccag cactaaaatc caccatgttc
    25081 ttatcaaact gctctctatt aaaatccagt ttacgaagaa tcgttttaaa tagagtttca
    25141 tcgatcttat tattataggc aaattcagat agattacctt ttaaatatga agtatcttgc
    25201 gaaatataag aaatttttag tccacttgct agcataaaat ttccggtaaa tttaatatca
    25261 tctccattaa tcaattttag gatactagac ttaccactcc cattttttcc gataatggca
    25321 actctatcac caatattgac tctgaaatta agattactgc atacttcttt atctccataa
    25381 gacaatgata aatcattcgc ttctattaag cactctttgt gaaattcaag tggtgaaatt
    25441 tttaagtcat catattgttc aatgttgtgg agcagttctg atttttgtaa aacggcttcc
    25501 tgatgtctta actcaatatt tttggcacgt ttcatcgctt ttgcagcctt atgtccaaca
    25561 taacccttat ccagttttga accagaattt gttgttccat atttactttt ttctacttta
    25621 tttgaccagt ttgaactacg ttttgctgca taagacaacc ttcctatttc tttaaggagt
    25681 ttcttgtttt ctgccagttc aaaattatct tgtaacgttt tgttctccca ccaagaagta
    25741 aaatttccct tttggatttc gatattcgtt ttattgatag atagtatatg gtcaacacat
    25801 tgatcaagta agcttctatc atgagatacc aaaataaacc ccttcttgcg tttcaaatag
    25861 ttttgcacta cattacgtgc atcgatgtca agatggtttg taggttcatc aataagcagg
    25921 aaacaactcg ctgtaaggaa taaagctgca agaaggacct tcgtttgctc accatttgac
    25981 aatgtattaa acggacgata taaagcatct tcttgaacat caagcaatga tatttcacga
    26041 aaaatctccc aatccataca ttccgtacaa atactcttca ttacttcaat tgtatataga
    26101 ctcttatctt ccacatcata aggaaaatac tcaaacttaa ctgtagaact tatattgccg
    26161 gaatacgcat atttgccaag cagtaaattt aagaaagtag ttttaccgcg tccgtttctt
    26221 ccaataaaac cgagtttcca atctgtatct atctgaaaac ttacattttc aaaaatattg
    26281 tcataacttc cttcatatga aaaagttaga tttgaaacat ttattaagga catatatttc
    26341 ttcctccttt acattataaa aattttataa gcaaagtcgg ttttcggcat taattactct
    26401 ataatgttat ccaactctgc aaggattttg tcatgaatga catagtatca ttgtctatca
    26461 cgtttatctt cctttctttt acaaatatta aaagccgcaa gaaagtaaat tcttacggct
    26521 caaaaacaaa tactattatt accttttgtt atacataaca taaggttact gtaatgtatt
    26581 attgagtgta gaatacttaa ctttcttgca atttgcataa caaaacaaac ggttctatag
    26641 ccgtttcttt aaatatctta ttatgcatca tataattagc aagaaaagtt atacattctt
    26701 ccacctccaa gtcgttttat tatatcatat tatctttaaa aatccaatat aattcttctg
    26761 ttctctttct aaagattacc cttctacatc aatctcgact cctgatttga attcaacggc
    26821 gaacttatca tgaaataccg taactttttc tataagcctc cttactaact gctcatcata
    26881 ttcctctaac tcacaggatt gttcattaaa gaaatcagtc atttcagcga ttcgttgcct
    26941 ttttccttca cgctctgcat tttcaacaag tgcattttgc ttcaattctc gaaggtggta
    27001 gatttcatca gccacatctt catagtcatt cttggatttt gcttggataa gaagctgttg
    27061 ttgtaattct tccaatttgc tatcaatatc attggtggca ttatcatttt cttcattaag
    27121 tatagtagct atgtttttct gcaacgcctg gaggaagggt tctttgttag ccaaaagttc
    27181 gttaatagcc ttgaccactg ctgtctgcaa tgtttcctcg tttatggtag gggcagtaca
    27241 ttcagatcct ttttcctcca aacggctgac gcatctccaa acaatagact tgtaacctcg
    27301 gttattccag tgtacccggc ggtaaatatc accgcactgg cgagcaaact gcaactgcaa
    27361 ctatgcaggc acttaatctt aaaagaacta ctttctataa actggtgaag gaagtgattg
    27421 tatgatgacg atgtgtccac gatgtttaga gctatacagt gaaatttggt cgaagccttg
    27481 ttgtaaatgc gccgataaga ccattcctgt tgatattgaa ctcatcaatg tcgttcagat
    27541 gctgctcact agaggcttcg atgtatctta tgccacttgt tacccagata aagaacaagg
    27601 tgagatcgaa gctatggaaa ttgagattca ctttagggaa ttgtatccgc aggctctctt
    27661 tgatggtctc ccacctgact ggattgtaat tgacgaatac ccagttcttg gcggtaaggt
    27721 tcttgatgaa cctgttgata tccttacatg tgcaatcgaa tatcgatttg aagagagcat
    27781 ccatattcaa aaggatatcg ctataagcaa tctggaaaca tggctcgaag agaaagaccc
    27841 gcaatcttgt agggctatcc ttacattggc cggcttctga aaaagtaaga ccctctcaac
    27901 agtaatgatc tgctgaaagg gtactttact ttaatctatg accttgaagt gccttaatgc
    27961 gtctttaata gcttctactt tatattctgg tgctggttta tatgggcgtt ttagttcttc
    28021 aactgcgttt ggtgcgtcgt acatcggcag gcctaagttt cttttgacct ctgcaatgtt
    28081 tgcagtgtga actttgaagc cgtacttttc ttcgatatac tcctgaataa gcctgtaggt
    28141 gatacgatct ggctggattt ttcggtcgtc tgcgtactcc atttttacac tgataaaatc
    28201 gtctgcactt ttgtgggaca ataaaacaca cgtctcaacg tggctctagt tgatggcatt
    28261 gatgtcttaa gctgattttt aaccctttcg ttcgcgggaa cgtatcaacg gtattttgat
    28321 tattttttaa gaaactgata tatgggggaa catatcgaag caatcaataa tgcacattaa
    28381 caactagtct ttgttatatt taaactattc gaaaaggtaa ttggatatta agggaagact
    28441 ctatagactt tttcatatga ttaacgagtt cagccacctc agattccatt ccttcccact
    28501 tgtcaacaca ctctcctaaa taagcctctc tcgctttgtt gagtaaagta gcatgctcat
    28561 cgggtaattg aggtatcgcc cattcagctg ccagatcttt tgagcgaatt tcaccagtag
    28621 atgctgtcag ccacattctg gctaaagtta aaatcacatt gcgttcgtca ccgttaatgc
    28681 tagctatcaa cccgggcaac gattctttaa ttgcttttcg aatatctgtc attggcacag
    28741 gctcaattac ttctgttgcc tttggtccca aaaggttaat actatttttt cttagttgtg
    28801 ctaaaagtat tgctaaatcc ggatcataag tcgactcagg aatttctccc ttttcaaact
    28861 gctctcttag ccactcgcca tacataaatt catatttggg ggggaaatgc caagggacaa
    28921 tatccttttg atttatgacc gtaacttcaa gaggcctcat atcttttatg tttcctattt
    28981 tcccagatat aagcattaac ctatttgtaa gattccttcg agttttttca gataaacttt
    29041 gatttgttat taccaaaata tctacatcgc tattcatacg taaaccaccc attactgccg
    29101 aaccatacaa atacacccca attaacatat tatcaagtag ttccgctata gtttttaatg
    29161 cttgaattgc ttctttcgga atttttttgt tacttaaatc tatactcaac ttcgatctcc
    29221 tttcgtctga aaactgtttt ttaacgcctc ttaaaattta taaaaaaaga gtaaacatct
    29281 ttcgttgtat tgtaaattaa cgccatccaa aattttgatt caagattttc tttcggttta
    29341 ttatatgttt gagccaatat aagctacaaa actgctgtct atccattttt gagtaacctc
    29401 atttatatca atcccaatag tagccaaccc aataatgctg caatccaatt tctctaacaa
    29461 agctattaaa gccttcattt gagaacctgt ctctatccaa tcatctacaa tcaaaactct
    29521 tttgttcctc acaatagaac tcttagatat ttcaaagctt ttatcttgac ctgaatagtc
    29581 ggtaaaatgt gtcgaaataa tctcttcttt tgcgtatggc agcttatcac cttttcttac
    29641 tccaataaac cccactccaa gttctttggc tatggcagtg cctagtatcc atccaattgc
    29701 ttctggggca gccacataat ctactttatt ttgaaaatcc aatgatagta cttttacaat
    29761 tttatcaaaa acggttttat gtgtaaaaat agttagtaaa tcatattttc caattgagtt
    29821 acgaggtaat atacctctaa tttcatttat aacatcagta ctttccatac atttacaccc
    29881 cttgcttatg gttaataatc tttgctaatc tttaaaaata gtcattttca acatattttt
    29941 tatacatgtc ctcggtatat cttgttatgt tcttaccata ctctggataa tcaaacccca
    30001 gtagttctgc tacctctttg gacacttccc tgaacaattg gtggcatata aataatgact
    30061 tccaaatatt ttcataggaa tccatgcgat atgtagataa taatctattc catagatctt
    30121 catcaatgta tttgttaata tacttataat ttttcccaac acttaatgaa aattctgtct
    30181 ttatcccaac cttccacgac atcatcctaa gtagttcaaa ccgtagaatc tggttcagat
    30241 gatcgattgc aaacagtatc tctttgcggc acaatccttt aataacataa ggtgttacat
    30301 tccaaaattc attgcagcaa tcatcatact cccttgcgct tggctttctt acatgataat
    30361 ctatatcagt cggaactatg tcccttttaa ttctacaatc tttatcaatt agaaccttta
    30421 ttaatttatc gccctttagg taattatcta actcttccaa gggcaataag gtaagatcaa
    30481 ttttattgta atcatcaaat agcataagat aggaaaatcc cttttcttca ggtgggaata
    30541 attccatatc ctccggcttt tgcatcatta ttatattccc aaattgatta agccagtcat
    30601 cattagatat aaacggttct atatcactta caaaatatgt aatatcataa tcctgaaatt
    30661 catcttatag aacatatatc ttctaataca ttatctgtat tttgatattt aataatcatt
    30721 gaattattat ttgttttttc taaatccatc tttccacttc ctttattatt tttcattttt
    30781 ttaaactatt taatactaat gtcttttata atagcttttc atatattata taatcaatct
    30841 ttataagtcc ttttataaat ttcttttcta ccattttcga taaattcctg tttaatattt
    30901 ttaattccat aaacaatagt ttcaatagga taatattctt caactatatc ttgatattct
    30961 tttgctttct caatatctat atttccatac attcttaata tatcttctcc aaaatttgtt
    31021 cctatttctt cttcactatc ttcaagtaag tatataaaat cacaatattc atctataatt
    31081 ccagaatctc caaaatcaat tattccagtt aatctattat tgccatctaa caatagatga
    31141 ttacaactaa aatcattatg gcataaacac tttttaccct caaaaactgt tgttgcattt
    31201 agtctttcca taaaactttc tatataatct ttttctatat cagttaaatc attataaata
    31261 gtttcacgca acaatatata ctcttctaat acattttgtt tattatcaat agtacattca
    31321 ctaatatctg tataatctaa accgtgcatt tgtcttaaaa aactggcaat atctcgtttt
    31381 aacaaatttt gttcttcttc tgacatagta gaataaattt ctggtgttaa aaaagttcct
    31441 ttaatttctt tataacctag tatagataat tcatcactaa tatacgaata ttcaatatta
    31501 ggaattttta cattagtttc taaatttgta tttaaaaaat tatatattgc tttttctttt
    31561 gcataacctt ttttcttatt agtactaaat tttgttttaa aaatgtattc attattaact
    31621 aaatatgcca cactatcata accactaccg attatttcaa tactatctac tttgaaatta
    31681 tcaaagtaat gctcaattaa atatttcatt gccttaacat ttgtggcatt atcatcatat
    31741 ctatattcca ttaaataaca atcttctttt ttgccctcgt gtaattcatg ttctggcaaa
    31801 tcttcaataa ttctaaaacc agatttttgg tatgccctta ttgctcttgg attattttta
    31861 tgagggtcta aaataactgc attagcattt ctttcttttt tcaaaaattc aaaaatcaat
    31921 ttaatatatc ttgtaccaat tcctttactc caataatttg gctctcctat aaattgatcc
    31981 ataccataga ctatctcatc agtttttgga taatgataat cagtatataa ctcatcatac
    32041 attttatata tttgtccata tccaatagga acattgttat attcaataat tactctaaaa
    32101 acttcatctt cccaaggctc tgtataatgt ttttttaatg attctaatgt atatttttta
    32161 tctctaccac cataaaattc taatactctt tcatcagtta accattttaa catcaaagga
    32221 aaatcatcat ctattaaagt tcttatacat atttcatttt caactatatt catttattta
    32281 tcaccttttt cataatcata tacatatact atttcatctt tataatcatt tttaccacct
    32341 aatttttcat atacatggca agctctagga ttacctttat cagttattaa aaacatttca
    32401 gaacaaccaa tctctttaga atattcctta ataaaagata ataattttga accataacct
    32461 ttgtcttgat agttaggtaa cattcctatt gagtgtaaat aaaacattgt ttttccatca
    32521 ggtcttaaaa gtgtatagca atatgcaaat cctataattt tattattttc tttagctata
    32581 aacccaaatg aactggtatc attaagaaat ccttttaaat tatcaatatc aaaaaccata
    32641 ttatcatcaa ttaaaacttc ttccataaac tctaaatcat tttttttagg tatattaata
    32701 tttgcgcgtg acccctcaag ggtcacaatt cgaatacgtt catcctgttc tgctaaagaa
    32761 agtactaaat ccatcatttc tttttctgat ctcatttaca tactcctcgt ttattttttc
    32821 tttctaaaat gttcagctaa agtaaactta cattcaggat aatttgaaca accataaaac
    32881 gattttttta atacaatatt gttgccacac ttaggacatt ttcctacaag gggtcccgag
    32941 cgcttagtgg gaatttgtac cccttatcga tacaaattcc ccgtaggcgc tagggacctc
    33001 tttagctcct tggaagctgt cagtagtata cctaataatt tatctccatt ccctttagta
    33061 acgtgtaact ttccaaattt acaaaagcga ctcatagaat tatttcctcc cgttaaataa
    33121 tagataacta ttaaaaatag acaatacttg ctcataagta acggtactta aattgtttac
    33181 tttggcgtgt ttcattgctt gatgaaactg atttttagta aacagttgac gatattctcg
    33241 attgacccat tttgaaacaa agtacgtata tagcttccaa tatttatctg gaacatctgt
    33301 ggtatggcgg gtaagtttta ttaagacact gtttactttt ggtttaggat gaaagcattc
    33361 cgctggcagc ttaagcaatt gctgaatcga gacttgagtg tgcaagagca accctagtgt
    33421 tcggtgaata tccaaggtac gcttgtagaa tccttcttca acaatcagat agatgtcaga
    33481 cgcatggctt tcaaaaacca cttttttaat aatttgtgtg cttaaatggt aaggaatact
    33541 cccaacaatt ttatacctct gtttgttagg gaattgaaac tgtagaatat cttggtgaat
    33601 taaagtgaca cgagtattca gttttaattt ttctgacgat aagttgaata gatgactgtc
    33661 taattcaata gacgttacct gtttacttat tttagccagt ttcgtcgtta aatgcccttt
    33721 acctgttcca atttcgtaaa cggtatcggt ttcttttaaa ttcaattgtt ttattatttg
    33781 gttgagtact ttttcactcg ttaaaaagtt ttgagaatat tttatatttt tgttcatgta
    33841 atcactcctg aagtgattac atctgtaaat aaatacagaa gttaaacgat ttgtttgtaa
    33901 ttttagttat ctgtttaaaa agtcataaga ttagtcactg gtaggaatta atctaacgta
    33961 tttatttatc tgcgtaatca ctgtttttag tctgtttcaa aacagtagat gttttatcta
    34021 cattacgcat ttggaatacc aacatgacga atccctcctt cttaattaca aatttttagc
    34081 atctaattta acttcaattc ctattataca aaattttagg ttctgttgca aagttttaaa
    34141 taaagaataa aatcccttac ggtatctatg atttaagctg ggattcccaa taataccttg
    34201 atttcagtac agaccgaaaa cccgaagaga gtgccttctt ttcgggtttt cttatataat
    34261 cctcgaatgg cttccatgcc tttaatcgtg gtagaggcag tgcgtaaact tcgatagaat
    34321 ttattgcgtc tctttactgg acgatggtct tgttcaatca aattattcag gtatttaatg
    34381 gtacgatgtt ctgtcccttg ataaaagccg tattctttta gtttcttaaa ggcacttgta
    34441 atagaggggg ctttatctgt gactacaacc ttcggttcat caaactgctt cactaaccgc
    34501 ttaagaaaag cataggctgc ttgtgtgtcc cgttttttac gtaaccaaat atccaaggtt
    34561 aaaccatctg catcgatggc tcgatacaaa taatgccatt ttcctttaat tttgatgtac
    34621 gtttcatcca ttttccatga ataaaaggat tttttatttt tctttttcca aatttgatag
    34681 agtagtttgc catattcttg cacccaacga taaatcgtcg tatgagaaac gttaatgcca
    34741 cgatcatata agatttcttg aacttcacga tagctaaggt tataacgaag atagtagccc
    34801 acggctacaa taatcacatc ctgctgaaat tgctttcctt taaaaggatt catcgtcatt
    34861 cctcctgcta tctttttcta ttattctacc ttatttgata gtagatttaa aactttgcaa
    34921 cagaaccaat caaaggtcgt ggctatgttg atgtaggaac aagtgtcata tcagagtttt
    34981 atactcccct tgtaccaaaa ggatatgatt tcttggagga aattaaaaag ttatccaaca
    35041 gcagacagtc cacgcaggcg acgtgcgaag cggaagtcgc aggtgtggac tgatcttgct
    35101 ggctggtgtg gcaatagcca cgccagcact taaccccccg tatctaacag gggggtacaa
    35161 atcgacagga aacagtcaaa aaaacattag aaaatccttt ggttacaagg gatttacaaa
    35221 atttcagcgt atgtcaaatg ggctttaaaa gttgacatac gcctttttga ttggagggat
    35281 ttttactgaa tgaacaaact tggttacagc atttaaaaga aaaacgcttg gcttatggac
    35341 tatctcaaaa ccgtttagct gttgcgactg gtattacaag gcagtatcta agcgatattg
    35401 aaacaggaaa agtcaagcca tcagaggatt tacagcagtc cctttgggaa gctctggaac
    35461 gcttcaatcc cgacgctccc cttgaaatgc tgtttgatta tgtaagaatt cgctttccga
    35521 caacagacgt acagcaggtg gtcgaaaaca tcttacaact gaaactgtcc tattttcttc
    35581 atgaggacta tggtttctat tcttattcag agcattatgc tttaggcgac atattcgtcc
    35641 tttgctccca tgaactggac aaaggagttc tggtggaatt gaaaggtcgt gggtgcagac
    35701 aatttgaaag ctatcttctg gcacaacaaa gaagctggta tgagttcttt atggacgttt
    35761 tggtggctgg cggtgtgatg aaacgccttg accttgccat taacgataag acagggattt
    35821 taaatatccc tgtactcact gaaaagtgcc aacaggaaga atgtatctcc gtcttccgca
    35881 gttttaaaag ctatcgcagt ggcgaactgg tacgcaaaga ggaaaaggaa tgtatgggaa
    35941 acaccctcta tatcggttca ttacaaagtg aagtttattt ctgtatctat gaaaaggact
    36001 acgagcagta caagaaaaat gatattccca ttgaagacgc agaagtaaaa aaccgttttg
    36061 agattcgatt gaaaaatgag cgtgcctatt atgcagtccg tgatttactc gtctatgaca
    36121 atccagagca taccgccttt aaaattatca atcggtatat ccgttttgta gataaagacg
    36181 attccaaacc tcgttctgat tggaaactga atgaagaatg ggcttggttt attgggaaca
    36241 atcgtgaacg attaaaacta accacaaaac cagagcctta ctccttccaa aggacgctga
    36301 actggctatc tcatcaagtt gccccgacct taaaggttgc gattaaactt gatgaaatca
    36361 accagacgca ggttgtaaaa gacattctcg accatgcgaa actgacagac cgacacaagc
    36421 agattttgaa gcaacagtca gtaaaagaac aggacgtgat aacaacaaaa aaataactca
    36481 aatacaaatt cattgaatat agagaggaga acatttttat gaattttgga caaaaccttt
    36541 ataactggtt tctatcaaac gctcaatcac tggtgctttt agcaatcgtt gtgattggct
    36601 tgtatcttgg cttcaagcgt gagtttagca aactgattgg ctttttaatt attgcgatta
    36661 ttgcggttgg cttagtcttc aacgctgctg gagtaaaaga cattttacta gagctattca
    36721 atcgcattat tggtgcttaa ataaaaccgt tcttttgtgg aatataagtg gttttcttat
    36781 gttccgcaaa ggaatggtac accaaacgaa gtgcggtagg gatttttgaa tctctacaaa
    36841 gaaaggacgt gaatatatgg acgatatgca agtctatatt gcgaatttag gcaaatacaa
    36901 tgagggcgaa ttggtcggtg cgtggtttac ctttcccatt gactttgagg aagtcaaaga
    36961 gaaaatcggc ttgaatgatg aatatgagga atacgccatt catgactacg agttaccctt
    37021 tacggttgac gaatacactt ccattggcga actcaatcga ctatgggaaa tggtatcgga
    37081 attacccgaa gaattacaat cggagctatc tgctctgctc actcattttt caagcattga
    37141 agaactaagc gaacatcaag aggatattat cattcattcc gattgtgatg atatgtatga
    37201 cgtggcacgc tactacattg aagaaacggg tgctttaggc gaagtaccag ctagtcttca
    37261 aaactatatt gattatcaag cctatggtcg ggatttagac ctttcaggaa cgtttatctc
    37321 aaccaatcat gggatttttg aaatcgtcta ttaaatctgt cggtacatta ctactggcag
    37381 attttctatt ttacggggtg gctcaatcag ctacccctat tttttatgaa aggattgatt
    37441 acatgaagaa aatacgaagc tataccagta tctggtctgt ggaaaaggta ctgtattcta
    37501 tcaatgattt tagacttccg tttcccataa cctttacgca aatgacatgg tttgtcgtgt
    37561 cactctttgc agtgatgata cttggcaact tgccccctct ttccatgata gagggagcat
    37621 ttctcaaata ctttgggatt cctgtggctt tcacatggtt tatgtctaca aaaacttttg
    37681 atggtaaaaa gccttatgga tttttgaagt ctgtcattgc ttatgcactg cgaccaaagc
    37741 tgacctatgc aggaaaaaaa gtaacgcttg gcagaaacca gccacaagaa gccattacag
    37801 cagttaggag tgaattttat ggcatatcca attaaataca ttgaaaacaa tctcgtctgg
    37861 aataaagacg gggaatgtta tgcttactat gagcttgttc cttacaatta ctcatttcta
    37921 agtccagaac agaaaataca agtgcatgat tctttcagac agcttatcgc acaaaatcgt
    37981 gatggcaaaa ttcatgcttt acaaatcagt acagaatcca gcatacgttc tgcacaagag
    38041 cgttccaaaa atgaagtcac tggcaagctc aaagcggttg cctatgacaa aatcgaccaa
    38101 cagacagacg ctttaatatc catgattggc gaaaatcaag tgaactaccg tttctttatc
    38161 ggctttaagt tgcttctcaa cgatcaggag ttttctatga aaagtcttac cgttgaagca
    38221 aaaaatgctt tgtctgattt tgtctatgat gtgaaccata agctgatggg cgattttgtt
    38281 agtatgagta atgatgaaat cctgcgtttt cagaagatgg aaaagctctt agaaaataaa
    38341 atctctcgtc gtttcaaaat ccgcaggtta gataaggacg acttcggcta tctgattgaa
    38401 cacctttacg gacagacagg cactgcctat gaagagtatg agtaccatct atcaaagaaa
    38461 aagctggata atgaaacgct gattaaatac tatgacttga ttaagcctac tcgctgtttg
    38521 gtggaagaaa aacagcgata tttgaaaatc cagcaggaag atgaaaccgt ctatgtagct
    38581 tactttacca ttaacagcat tgtcggagaa ctggacttcc cgtcctctga aatcttctac
    38641 taccagcaac agcaatttac attcccgatt gatacgtcaa tgaatgtgga aattgtagcg
    38701 aatcgtaaag ccctatctac tgtccgcaat aaaaagaaag aactgaaaga cttggataac
    38761 cacgcttggc aaagtgataa tgaaaccagc tccaatgtgg cggaagctct ggaaagtgtg
    38821 aatgagctgg aaaccaattt agaccaaagc aaggaatcta tgtacaagct gtcttatgtg
    38881 gtaagggtat cagcaaatga tcttgacgaa ctcaaacgtc gttgtaatga agtgaaagat
    38941 ttttatgacg atttaagcgt aaaactggta cgaccatttg gggatatgct cggcttacat
    39001 gaagaatttt tacctgccag caagcgttat atgaatgatt atattcaata cgtgacctct
    39061 gatttcctcg ctggtttagg ttttggtgct actcaaatgc tgggggaaaa tgaggggatt
    39121 tatgttggct acagcttaga tactggacgc aatgtctatc tgaaacctgc tcttgccagt
    39181 caaggggtta agggttcagt aaccaatgcg ttagcgtcgg cttttgttgg ttcgctgggt
    39241 ggtggtaaat cctttgcgaa taaccttatc gtctattatg cggtgcttta tggggcacaa
    39301 gcagtgattg tagacccaaa agcagaacgt ggcagatgga aagaaacctt gccagagatt
    39361 tcccatgaaa tcaatatcgt cactctgact tctgatgaga aaaacaaagg cttacttgac
    39421 ccttatgtga ttatgaaaaa tcccaaagat tctgaatcac tggctattga tattctgaca
    39481 ttccttacgg ggatttcctc tcgtgatggg gaacgcttcc caatccttag aaaagccatt
    39541 cgtgcagtaa ccaatagtga agtacgaggg ttgatgaaag tgattgagga attacgggtt
    39601 gagaatacgc cactaagtac cagtatagcc gaccatatcg aaagttttac agactatgac
    39661 tttgcacatt tattattcag taatggttat gtggagcagt ctatcagctt agaaaaacaa
    39721 ctgaacatta tacaggttgc ggacttggta cttcccgaca aggaaacttc ctttgaggaa
    39781 tataccacta tggagctttt atccgttgct atgctgattg tcattagtac ctttgcttta
    39841 gactttatcc atacagaccg aagcattttc aagattgtag atttagacga agcatggagc
    39901 tttttacagg tagcacaagg aaaaacacta tctatgaagc tggttcgggc tggtcgtgct
    39961 atgaacgctg gggtatattt cgtgacccaa aatacagacg acctcttaga tgaaaaactg
    40021 aaaaataacc tcggcttaaa atttgcattt cgttccactg accttaacga gattaaaaag
    40081 accttagcct tttttggtgt agacccagag gacgaaaaca atcagaagcg attgcgtgat
    40141 ttggaaaacg ggcaatgcct tatcagtgat ttatatggtc gtgtcggtgt gatacagttc
    40201 caccctgtat ttgaagaact gctccatgcc tttgatacca gaccacctgt gcgaaaagag
    40261 gtgtaaatgt gaaaccatca atagtaaaca gaataaaatc aaactggacg ctgaaacgtc
    40321 taggtaaagt ggcaatgaca gtggctttca cacttgtgat tgccattttt cttttagcca
    40381 tgctgggaac ggtggttcaa gctgcgggct tggtagatga tacggtcaat gtggcaaatg
    40441 aatacagccg atacccactt gaaaactatc aactggattt ttatgtggat aatagctggg
    40501 gctggcttcc gtggaactgg tcggacggga ttggaaaaca ggtcatgtat ggactatatg
    40561 ccattaccaa ttttatttgg acaatcagtt tgtatgtttc caatgcgaca ggttacttag
    40621 tacaggaagc ctattcctta gacttcattt ccgctacagc agattccatt ggtaagaata
    40681 tgcagacctt agctggtgtg agtgcaaacg gattttcaac agagggtttc tatgttggat
    40741 tcctcttact cttgattttg gttcttgggg tttatgttgc ctatacggga ctgataaaga
    40801 gagaaaccac aaaggcaatt catgccatta tgaattttgt gctggtgttt atcctatcgg
    40861 cttcctttat tgcctacgct cccgactaca ttaaaaaaat caatgacttt tcatcagaca
    40921 tcagtaatgc cagtttatca cttggcacga agattgtcat gccccattcc gatagtcaag
    40981 gcaaggacag cgtggactta atcagagata gcctgttttc catacaggtt cagcaaccgt
    41041 ggctactgct tcaatacaac agttcagaca ttgaaagtat tggtgctgac cgtgtggaaa
    41101 gtctactttc aaccagtcca gacagtaata atggagaaga cagagaaaaa attgtagcag
    41161 aagaaatcga agacagaaac aatgtgaaca tgacgattac aaaaactatt aaccgtttgg
    41221 gtacagtctt ctttctcttt gtattcaata tcgggatttc tatattcgta ttcctactaa
    41281 caggaatcat gattttctcg caggtacttt ttatcatcta tgccatgttt ctgcctgtga
    41341 gctttatttt aagcatgatt ccgtcctttg atggtatgtc aaaacgagcc attatcaaac
    41401 tctttaatac cattttgaca cgagctggaa tcacgctgat tattacgaca gcctttagta
    41461 tttcaaccat gctctatacc ttatcggctg gttatccgtt ctttttgatt gcctttttac
    41521 agattgtgac ctttgcagga atctacttca aactgagcga tttaatgagt atgttttcgc
    41581 ttcaaagcaa cgattctcaa agtgtgggaa gtcgtgtgat gagaaaacct cgtatgctta
    41641 tgcacgctca tatgcaccgc ctacagcgta aacttggacg ctccatgaca gctttaggtg
    41701 ctggctctgc cattgccagt gctacaggaa aacaaggaca gtcgggtagt tctggtagga
    41761 cacaagcaga tcacacccgt ccagacggac aggaaaaatc aacacttgga aaacgtatcg
    41821 gacaaacaat cggagcagtt gctgatacca aagataaaat cgttgattct gctggtaatc
    41881 tcaaagaaca ggttaaggat attccgacca atgcaagata tgcagtgtat caaggaaaat
    41941 ccaaagcaaa agaaaatgtt cgtgacctaa cttccagtat ttctcaaacc agagcagaca
    42001 gagccagcgg acgcaaggaa cagcaggaac aaagacgcaa aaccattgca gagcgtcgct
    42061 ctgaaatgga acaggtcaaa cagaaaaaac agccagcttc ttccgttcat gaaagaccag
    42121 ctactaagca agaacaatct catgatggac agaccgcaaa acaatcttct attcagactt
    42181 cacgcatgga atctcaacaa gccaaacagg agcgtccagc agttaagtcc gattctttaa
    42241 gtttaaaagc ggaacgacaa aaccgtacta cacaagaaag aacagttcaa aagccagcaa
    42301 cttcaactac accagcagac agagcttcac aacgtccagt cacaaaagag cgtccgtcta
    42361 ctgttcaaag agttcaaagc caaaacctta gaaatagacc accaataaaa tccgccacta
    42421 tcaagaaagg cagtaagaaa ccatgaaact gaaagcttta gtgattggtg gttctgggct
    42481 attcttgatg gtcttctcac tgcttctgtt tgttgccatt ttattttcag atgaacagga
    42541 cagcggaatt tccaatattc attatggagg tgtgaatgtt tccgcagaag tgctggctca
    42601 taagcctatg gtagaaaaat atgccaaaga atatggcgtt gaagaatatg tcaacatact
    42661 tcttgcgatt atacaggtgg aatcgggcgg tactgcggaa gatgttatgc agtcctcgga
    42721 atccctcggt cttccaccta attcattgag tacagaagaa tccattaagc aaggtgtgaa
    42781 gtatttcagt gaattattag ccagtagcga aaggctcagt gtagatttag aatcggttat
    42841 ccagtcctac aattatggtg gtggtttctt agggtatgtg gctaatcgtg gaaataaata
    42901 tacctttgaa ctggctcaaa gtttctcaaa agagtattca ggtggcgaaa aagtgtctta
    42961 ccccaatccc atagccatac ctatcaatgg gggctggcga tacaactatg gcaatatgtt
    43021 ttatgtgcaa ctggtaacgc agtatcttgt cacaacagag tttgatgatg atacggtaca
    43081 agccatcatg gacgaagcac tgaaatatga gggctggcga tacgtttacg gtggagcttc
    43141 cccgactact tcttttgatt gtagcggact gacacaatgg acgtatggaa aagctggaat
    43201 taacttacca cgaaccgcac aacagcaata tgatgtgacc cagcatatcc cactatcgga
    43261 agcacaagct ggcgatttgg ttttctttca ttctacctat aacgctggct cttatattac
    43321 tcatgttggg atataccttg gcaataaccg tatgtttcat gcaggcgacc caatcggtta
    43381 tgccgactta acaagcccct actggcaaca gcatttagtg ggagcaggac gaatcaaaca
    43441 atgagaaagg aagatttaat gatgaaattt agaaaaaatc agaataaaga aaaacagata
    43501 ccaaaggaaa agaaacctcg tgtctataag gtcaatcctc ataaaaaggt tgtgattgcc
    43561 ttgtgggtac ttttagggct tagtttcagc tttgcgatat tcaagcactt tacagctata
    43621 gatactcata ctattcacga aacaactatc atagaaaagg aatacgttga tactcatca
//
