# Supplementary material for: Diverse new plasmid structures and antimicrobial resistance in strains isolated from perianal abscess patients
Source: Front Microbiol. 2024 Oct 15;15:1452795. doi: 10.3389/fmicb.2024.1452795 (PMC11518769; doi:10.3389/fmicb.2024.1452795)
Supplement: Supplementary file 1 [file Data_Sheet_1.ZIP › Supplementary materials/pN9821.gb]

LOCUS       pN9821      168330 bp DNA     linear   UNA 05-JUN-2024
DEFINITION  Klebsiella variicola chromosome, whole genome shotgun sequence.
ACCESSION   .
VERSION     .
KEYWORDS    .
SOURCE      Klebsiella variicola
  ORGANISM  Klebsiella variicola
REFERENCE   1  (bases 1 to 168330)
  AUTHORS   Lastname F.
  TITLE     Direct Submission
  JOURNAL   Submitted (05-JUN-2024) Department, Organization, 100 Street St, 
            City 12345, Country
REFERENCE   2  (bases 1 to 168330)
  AUTHORS   .
  TITLE     Direct Submission
  JOURNAL   Exported Sep 18, 2024 from SnapGene Viewer 7.2.1
            https://www.snapgene.com
COMMENT     SGRef: number: 1; type: "Journal Article"; journalName: "Submitted 
            (05-JUN-2024) Department, Organization, 100 Street St, City 12345, 
            Country"
COMMENT     The annotation was added by the assembly submitters using the NCBI 
            Prokaryotic Genome Annotation Pipeline (PGAP). Information about 
            stand-alone PGAP can be found here: 
            https://github.com/ncbi/pgap/##Genome-Annotation-Data-START##
            Annotation Provider               :: Organization
            Annotation Date                   :: 06/05/2024 12:39:06
            Annotation Pipeline               :: NCBI Prokaryotic Genome
                                                 Annotation Pipeline (PGAP) 
            Annotation Method                 :: Best-placed reference protein
                                                 set; GeneMarkS-2+
            Annotation Software revision      :: 2024-04-27.build7426
            Features Annotated                :: Gene; CDS; rRNA; tRNA; ncRNA 
            Genes (total)                     :: 5,592
            CDSs (total)                      :: 5,466
            Genes (coding)                    :: 5,347
            CDSs (with protein)               :: 5,347
            Genes (RNA)                       :: 126
            rRNAs                             :: 9, 8, 8 (5S, 16S, 23S) complete
            rRNAs                    :: 9, 8, 8 (5S, 16S, 23S)
            tRNAs                             :: 88
            ncRNAs                            :: 13
            Pseudo Genes (total)              :: 119
            CDSs (without protein)            :: 119
            Pseudo Genes (ambiguous residues) :: 0 of 119
            Pseudo Genes (frameshifted)       :: 54 of 119
            Pseudo Genes (incomplete)         :: 63 of 119
            Pseudo Genes (internal stop)      :: 24 of 119
            Pseudo Genes (multiple problems)  :: 21 of 119 
            ##Genome-Annotation-Data-END##
FEATURES             Location/Qualifiers
     source          1..168330
                     /mol_type="genomic DNA"
                     /db_xref="taxon:244366"
                     /organism="Klebsiella variicola"
     gene            313..1323
                     /locus_tag="pgaptmp_005398"
                     /label=pgaptmp_005398
     CDS             313..1323
                     /codon_start=1
                     /transl_table=11
                     /locus_tag="pgaptmp_005398"
                     /product="RepB family plasmid replication initiator
                     protein"
                     /label=pgaptmp_005398
                     /note="Derived by automated computational analysis using
                     gene prediction method: Protein Homology.
                     GO_function: GO:0003887 - DNA-directed DNA polymerase 
                     activity [Evidence IEA];
                     GO_process: GO:0006270 - DNA replication initiation 
                     [Evidence IEA]"
                     /inference="COORDINATES:same species:RefSeq"
                     /protein_id="extdb:pgaptmp_005398"
                     /translation="MTSENNSLPLNLQEVDKTTGEVVKLDVNSTSTVQPVALMRLGLFV
                     PTLKSTSRSKANRKNVTDATEELVQLSIAKSEGYTDVKITGSRLDMDTDFKVWLGIIRS
                     MSEYGVKSDTLELSFVEFVKMCGFDSRRSNKKMRDRISNSLFKLASVTLKFQSETKGWT
                     THLVQSAYYDINEDIVEIKAEPKLFELYHMDRRVLLRLKAIDALQRKESAQALYTYIES
                     LPQNPAPISMKRMRDRLNLTSNVYTQNHTVRKAMEQLRDIGYLDYTEFKRGRATYFSVH
                     YRNPKLISGTVKVPRREEEEQAPEQNYDEVIKALKAAGIDPQKLAEALSAMKPEN"
     gene            complement(2106..2846)
                     /locus_tag="pgaptmp_005399"
                     /label=pgaptmp_005399
     CDS             complement(2106..2846)
                     /codon_start=1
                     /transl_table=11
                     /locus_tag="pgaptmp_005399"
                     /product="site-specific integrase"
                     /label=pgaptmp_005399
                     /note="Derived by automated computational analysis using
                     gene prediction method: Protein Homology."
                     /inference="COORDINATES:same species:RefSeq"
                     /protein_id="extdb:pgaptmp_005399"
                     /translation="MNSIIPLQNSPERVSLLPIAPGVDFATAVALRRMATSTGATPAYL
                     LAPEVSALLWYMPDQRHHMLFATMWNTGIRIGEARTLTPESFDLDGLRPFVRVLSEKVR
                     ARRGRPPKDEVRLVPLTDASFVRQMESWMVTTRPRRREPLWPVTDETMRNWLKQAVKRA
                     EADGVHFSIPVTPHTFRHSYIMHMLYHRQPRKVIQALAGHKDQRSMEVYTRVFALDMAA
                     TLAVPFTGDGRDAAEILRSLPPAG"
     gene            complement(3215..3501)
                     /pseudo
                     /locus_tag="pgaptmp_005400"
                     /label=pgaptmp_005400
     CDS             complement(3215..3501)
                     /pseudo
                     /codon_start=1
                     /transl_table=11
                     /locus_tag="pgaptmp_005400"
                     /product="type II toxin-antitoxin system RelE/ParE family
                     toxin"
                     /label=pgaptmp_005400
                     /note="frameshifted; internal stop; Derived by automated 
                     computational analysis using gene prediction method: 
                     Protein Homology.
                     GO_function: GO:0008657 - DNA topoisomerase type II (double
                     strand cut, ATP-hydrolyzing) inhibitor activity [Evidence 
                     IEA];
                     GO_function: GO:0042803 - protein homodimerization activity
                     [Evidence IEA];
                     GO_process: GO:0030541 - plasmid partitioning [Evidence 
                     IEA];
                     GO_process: GO:0051290 - protein heterotetramerization 
                     [Evidence IEA]"
                     /inference="COORDINATES:same species:RefSeq"
                     /translation="VKTVKLTPEANQDLEDIWYYGYHHFDEERAERYINLLSGIFCF*V
                     TIISPPCPELENTYWHYPLNGICFIFCILILKFLLSVY*VSIRMQAVILT"
     gene            complement(3546..3686)
                     /pseudo
                     /locus_tag="pgaptmp_005401"
                     /label=pgaptmp_005401
     CDS             complement(3546..3686)
                     /pseudo
                     /codon_start=1
                     /transl_table=11
                     /locus_tag="pgaptmp_005401"
                     /product="IS3 family transposase"
                     /label=pgaptmp_005401
                     /note="incomplete; partial in the middle of a contig;
                     missing N-terminus and C-terminus; Derived by automated 
                     computational analysis using gene prediction method: 
                     Protein Homology."
                     /inference="COORDINATES:same species:RefSeq"
                     /translation="WRKKYRGISPSELKHMRQLEEDNLRLKKLVADLSLDKAMLQDMLA
                     KK"
     gene            3756..4765
                     /pseudo
                     /locus_tag="pgaptmp_005402"
                     /label=pgaptmp_005402
     CDS             3756..4765
                     /pseudo
                     /codon_start=1
                     /transl_table=11
                     /locus_tag="pgaptmp_005402"
                     /product="IS110 family transposase"
                     /label=pgaptmp_005402
                     /note="frameshifted; internal stop; Derived by automated 
                     computational analysis using gene prediction method: 
                     Protein Homology.
                     GO_function: GO:0004803 - transposase activity [Evidence 
                     IEA]"
                     /inference="COORDINATES:same species:RefSeq"
                     /translation="MNIVFLGIDLAKNVFQLCGLNQAGKPVYTKRTGRKELLQTLANIP
                     ACLIGIEASTGAFYWQREFEKLGH*VKVISM*NPLSAGKKMMVMMHRPSQWL*CNRQCS
                     SCRQKAPNSRISRLYTGQGSVLSITALLQSVK*EGCYLTGGSPLAVLSPELAGLFLLSL
                     KMQKTV*VPVCAEQLPSSMISLTISSVGSIFLIRKLKQYSGNQKPVSVSPELKALALKR
                     PRPLLLLLAKELNLRMAATLLHSWVWFHASIRVATGRC**I*RKKETSICGHFLFMVPA
                     LSPGLPRITMMAI*ISGLTS*RNGADLIKRPWRSLTKTRE*SGRC*EMRPSTR*C"
     gene            complement(4991..5107)
                     /pseudo
                     /locus_tag="pgaptmp_005403"
                     /label=pgaptmp_005403
     CDS             complement(4991..5107)
                     /pseudo
                     /codon_start=1
                     /transl_table=11
                     /locus_tag="pgaptmp_005403"
                     /product="transposase"
                     /label=pgaptmp_005403
                     /note="incomplete; partial in the middle of a contig;
                     missing C-terminus; Derived by automated computational 
                     analysis using gene prediction method: Protein Homology. 
                     GO_function: GO:0003677 - DNA binding [Evidence IEA]; 
                     GO_function: GO:0004803 - transposase activity [Evidence 
                     IEA];
                     GO_process: GO:0006313 - DNA transposition [Evidence IEA]"
                     /inference="COORDINATES:same species:RefSeq"
                     /translation="MKKTLCIEEQIAFALKQAETGTRFGEVCRKMGISEATFY"
     gene            5643..6248
                     /locus_tag="pgaptmp_005404"
                     /label=pgaptmp_005404
     CDS             5643..6248
                     /codon_start=1
                     /transl_table=11
                     /locus_tag="pgaptmp_005404"
                     /product="hypothetical protein"
                     /label=pgaptmp_005404
                     /note="Derived by automated computational analysis using
                     gene prediction method: Protein Homology."
                     /inference="COORDINATES:same species:RefSeq"
                     /protein_id="extdb:pgaptmp_005404"
                     /translation="MNSQINQYSTLLSCLYDEQQPIGNLGRGTHYSIFRTVEWLDVTRT
                     PVDLPQLHDFSVIWDEDHDERIINVIENIYMAGLLSPVQFIGERKGTLTVIVAAKFYFG
                     GIPDIKDYEKKLQNICDESTYGDFWPVEVGMFDRSPGFPPDAPHQTEVRGLINDTRHRV
                     VTYLRNIDSLWALGTKSFMPKGKERISIISAVPPIPKH"
     gene            complement(6438..7442)
                     /locus_tag="pgaptmp_005405"
                     /label=pgaptmp_005405
     CDS             complement(6438..7442)
                     /codon_start=1
                     /transl_table=11
                     /locus_tag="pgaptmp_005405"
                     /product="hypothetical protein"
                     /label=pgaptmp_005405
                     /note="Derived by automated computational analysis using
                     gene prediction method: Protein Homology."
                     /inference="COORDINATES:same species:RefSeq"
                     /protein_id="extdb:pgaptmp_005405"
                     /translation="MEAKTATFIKTSVDDNGMWLLTVPAGSAGNETVVVVVRRVEECRY
                     GSEDSPGAHVSITCSLTLYGDGQSTPQTIVAKFEHGRVELFSVEFMLNEFLPRGRGVGS
                     WIMQQMVLWTRSLPPETLVRQIHISSVDAKNIHNLIRRSRLWRGLGFRFPPGETSSMPL
                     RADELQLPRGRCSTLRVEHLVSAVRRLEDCYRGLKEKIVQLEGKKRSQKQLITSLRNRP
                     FYHLLHRKGGQLPDEKCDDLPLRAEKLSLPQSGDSDLEVEQRATGVIRLATLCAQSQKI
                     ILELESDLASQSEVLVGLQTNRLSNLLEKCYNLAVFWGGVGAFLYFIYWLMGS"
     gene            complement(7472..7618)
                     /pseudo
                     /locus_tag="pgaptmp_005406"
                     /label=pgaptmp_005406
     CDS             complement(7472..7618)
                     /pseudo
                     /codon_start=1
                     /transl_table=11
                     /locus_tag="pgaptmp_005406"
                     /product="hypothetical protein"
                     /label=pgaptmp_005406
                     /note="incomplete; partial in the middle of a contig;
                     missing N-terminus; Derived by automated computational 
                     analysis using gene prediction method: Protein Homology."
                     /inference="COORDINATES:same species:RefSeq"
                     /translation="MLTLSAGDGYHLHFEQGTLKWIEVYSRGDKRWPYYGRPELTGITH
                     SST"
     gene            complement(7887..8201)
                     /locus_tag="pgaptmp_005407"
                     /label=pgaptmp_005407
     CDS             complement(7887..8201)
                     /codon_start=1
                     /transl_table=11
                     /locus_tag="pgaptmp_005407"
                     /product="hypothetical protein"
                     /label=pgaptmp_005407
                     /note="Derived by automated computational analysis using
                     gene prediction method: Protein Homology."
                     /inference="COORDINATES:same species:RefSeq"
                     /protein_id="extdb:pgaptmp_005407"
                     /translation="MNNAIISFKTAFSATCFLQKQIGHRRLWITKFYVGLNGVEYYYAL
                     VDWDHRVLADWDQDSCHWDLRQDAWTVVPDSRDYLPEDMLTEVISEEQLFQLSTVEVFL
                     "
     gene            8683..9267
                     /locus_tag="pgaptmp_005408"
                     /label=pgaptmp_005408
     CDS             8683..9267
                     /codon_start=1
                     /transl_table=11
                     /locus_tag="pgaptmp_005408"
                     /product="hypothetical protein"
                     /label=pgaptmp_005408
                     /note="Derived by automated computational analysis using
                     gene prediction method: Protein Homology."
                     /inference="COORDINATES:same species:RefSeq"
                     /protein_id="extdb:pgaptmp_005408"
                     /translation="MKDESKDKLSAAKGTLTVRHLPADVDAAITAQAKAAGRSKSDFIQ
                     EFLSASFGDIIGNFSRSSELVALMDRELSGVTGLPLTENWYDAGRTLAENREYCQLLNI
                     RNDTDLQRIMMAGVPWLSLRMQQLDSGIPLLPQGISLTCALFIEAAGRERPQLNIFRRH
                     LFWYMDEALFWREIDAIRVARLLPALEHPDF"
     gene            9443..11272
                     /locus_tag="pgaptmp_005409"
                     /label=pgaptmp_005409
     CDS             9443..11272
                     /codon_start=1
                     /transl_table=11
                     /locus_tag="pgaptmp_005409"
                     /product="hypothetical protein"
                     /label=pgaptmp_005409
                     /note="Derived by automated computational analysis using
                     gene prediction method: Protein Homology."
                     /inference="COORDINATES:same species:RefSeq"
                     /protein_id="extdb:pgaptmp_005409"
                     /translation="MRIDRRLSRDVLTEHQLYFIECWSNFCHKNSPDTDRVGYSNPLST
                     IRELLFLYEMEDRFSADKKRLRVATELLELLETDHVLRREAFEDIPAQLVSLLDRDLLV
                     DPTRSPVEKRPRLICSLCVQLADIIEASYITEALEMLEQELFTEPPLDENHARDIYSLT
                     NGVMSLLLTRGMTLTECYLLYINIFRTVSPEPDAFRAAFHSFRQKLVTPTRDVTVRMFI
                     TSEKLHTLLNTQGPTLQFNGCVFQPLDEARQRFSLAVDIPVCSMSDTSARNMAGQMLRE
                     SLDVIAYMVGKGDITVQKQFMIIRDEDETEVPRFDNEIEANADRLTDEEFARFMVAMNR
                     LFTDTPDVSRKKISSAFRFFRNGIESQVQESRFTAYWSALESLTLGVAPGTPSHEQHVI
                     SVVAPCMVLDYIVKQLFSLRKVLRFILREPGHTLRTPDIASLPLGQLYALLKDADRARE
                     LQTDLQHFPYVMYRVRKLAGICASPEKMADKLGQHAEKVTRHLHRLYLLRNTIVHNAGT
                     SPHIDLLTVNLEHYLRATISALFNIVVIHPTVSTAEEAFTRCQFTSESVFRELNPLHGI
                     TEKKVYTAIDNQLKNGTLSRSDARLIAWLNAHP"
     gene            complement(11441..14128)
                     /gene="ppl"
                     /locus_tag="pgaptmp_005410"
                     /label=ppl
     CDS             complement(11441..14128)
                     /codon_start=1
                     /transl_table=11
                     /gene="ppl"
                     /locus_tag="pgaptmp_005410"
                     /product="anti-phage protein Ppl"
                     /label=ppl
                     /note="Derived by automated computational analysis using
                     gene prediction method: Protein Homology.
                     GO_process: GO:0051607 - defense response to virus 
                     [Evidence IEA]"
                     /inference="COORDINATES:same species:RefSeq"
                     /protein_id="extdb:pgaptmp_005410"
                     /translation="MTVGSRWFKFDFHNHTPASDDYRVPDLQPREWLLAYMRQQVDCVV
                     ISDHNSGAWVDVLKAELANMYRDASSGELADFRPLTLFPGVELTATGNVHILAVLHTKS
                     TSAEVERLLAQCNNNCPISRETPNHQLVLQLGPAGIISNIRRNPEAICILAHIDAAKGV
                     LTSLTNQGELTAAFQSKPHAVEIRHREEDITNGTHRRLIADLPWLRGSDAHHPEQAGAR
                     TCWLKMSAPDFDGLRHALLDPENCVLFDDNPPEAPASHLRSLTFRTRLCKPVDQNGASV
                     EFSPFYNAVIGSRGSGKSTLIESIRLAMRKTEGLTASQINKLNLFSQTGMGMDTDSFIE
                     CVFHKEGTDFRLSWRPGGCHELHIFSEGQWVQDNHWSADRFPLSIYSQKMLYELASDTG
                     AFLRVCDESPMVNKRAWKERWDQLERDYLNEQITLRGHLASQTIAGKLQGELSDAERAI
                     SQLRSSAYYPVCTRLATARAELSAATLPLDHNEQRVAALRAQEKEPVQVPELQVESSAP
                     LTAFMTRLLDVQQKYDQRLDTLLSDYAAELRTIKQEPPFLALEEAVRNQEETVQREAMV
                     LREQGLNPDVLDELMTRSESLKSELRNYADLDGTIAASAARSKGLLAEMRNHRMVLTEK
                     RKAFLSSLSLSALEIKILPLCAPHEDTVSGYQAVTGIGNFADRIYDNGDGSGLLHDFIS
                     LRPYSPLPSATENKYLALDTLKALHLAIHREEPGVGAELHGAFRNRLKGLNEAQLDALQ
                     CWYPDDGIHIRYQTPGGGMEDISSASPGQKGASMLQFLLSYGTDPLLLDQPEDDLDCLM
                     LSMSVIPAIMANKKRRQLIIVSHSAPIVVNGDAEYVISMQHDRSGLYPGLCGALQETLV
                     KELICRQMEGGEKAFRSRYERILS"
     gene            complement(14279..15109)
                     /locus_tag="pgaptmp_005411"
                     /label=pgaptmp_005411
     CDS             complement(14279..15109)
                     /codon_start=1
                     /transl_table=11
                     /locus_tag="pgaptmp_005411"
                     /product="hypothetical protein"
                     /label=pgaptmp_005411
                     /note="Derived by automated computational analysis using
                     gene prediction method: Protein Homology."
                     /inference="COORDINATES:same species:RefSeq"
                     /protein_id="extdb:pgaptmp_005411"
                     /translation="MRYTRTSTATDVTDTLRQYQADLLAGPCWMSVWPLIERLLSRENE
                     MQSVWQNIARQALTWQQCYCLLEQIILAGRFSRTDIVSRLKADYHQLEELNRTISKTAA
                     ELAEMILARDAILNRNAFTLKRTTHIVDLMGMAEDNEGLYHSYLHETLDGLTCRYEGKY
                     WPGLPGVLQVIAREHPEIGCLSESDRAIINGRGKILPDYLRELFSSIENVRQGPWGLPK
                     DFTLTDSSLATLATVTLEYTEVISADTVKVRRSEFSKRGERGAWPFKRLEAVDM"
     gene            15725..16963
                     /locus_tag="pgaptmp_005412"
                     /label=pgaptmp_005412
     CDS             15725..16963
                     /codon_start=1
                     /transl_table=11
                     /locus_tag="pgaptmp_005412"
                     /product="IS110 family transposase"
                     /label=pgaptmp_005412
                     /note="Derived by automated computational analysis using
                     gene prediction method: Protein Homology.
                     GO_function: GO:0004803 - transposase activity [Evidence 
                     IEA]"
                     /inference="COORDINATES:same species:RefSeq"
                     /protein_id="extdb:pgaptmp_005412"
                     /translation="MTAKDQFAAYVGLDWADKKHDVCVQFKNGDRIFHVIEHTPEALDI
                     WLNELHQRAKGRIAIAVELKKGPVVYALQKYPFVTVFPVHALSLARYRQAFWPSGAKDD
                     PQDAELALDLMLRYPHKIKAIEADNPDIRLLQQLVEQRRLLVEDKRRFVNRLINTLKQY
                     YPQPLEWFSHRDSSLFCELIIRWPSLQQLKRARSDTVRHFMNAKGGPAVAYTEQRVASI
                     ASAIPLATDKTVIEANALMATALASQIKLTGDLVRTYDERIESLFDTLPDAELFKSLPG
                     MGPCMGPRMLAALGDNRNRFNSAEEIQNYAGIAPVTERSGQKSWVHWRWQCAKFVRQTF
                     VEWTAKTVNSSYWARLYYQGQREKGKSHQSAIRALAFKWIRIIYRCWKTRTRYDEAKYL
                     LALEARKSPLLKP"
     gene            17189..18004
                     /locus_tag="pgaptmp_005413"
                     /label=pgaptmp_005413
     CDS             17189..18004
                     /codon_start=1
                     /transl_table=11
                     /locus_tag="pgaptmp_005413"
                     /product="SDR family oxidoreductase"
                     /EC_number="1.-.-.-"
                     /label=pgaptmp_005413
                     /note="Derived by automated computational analysis using
                     gene prediction method: Protein Homology.
                     GO_function: GO:0016491 - oxidoreductase activity [Evidence
                     IEA]"
                     /inference="COORDINATES:same species:RefSeq"
                     /protein_id="extdb:pgaptmp_005413"
                     /translation="MSLATQPGKGTAVITGASTGIGAVYASRLARMGYDLIIIARNHNL
                     LNQMASHITADTARNVEVVATDLGDAQQLAALEKKLRADASITLLVNNAGVGTHTPLLS
                     SDVDQMQAMINLNVVALTRLTYSMVPGFVARGVGAIINISSIVSLAPELLNGVYGGTKA
                     FVLAFSQSLHHELSEKGIHIQAVLPGATATPFWDNGGLPLEQLDKSTVMSAYDLVDAAL
                     AGFLNGELVTIPSLHNDAYWQAMESSRQAMIPHLSSNVPAGRYRAGFTH"
     gene            18034..18795
                     /locus_tag="pgaptmp_005414"
                     /label=pgaptmp_005414
     CDS             18034..18795
                     /codon_start=1
                     /transl_table=11
                     /locus_tag="pgaptmp_005414"
                     /product="SDR family NAD(P)-dependent oxidoreductase"
                     /label=pgaptmp_005414
                     /note="Derived by automated computational analysis using
                     gene prediction method: Protein Homology."
                     /inference="COORDINATES:same species:RefSeq"
                     /protein_id="extdb:pgaptmp_005414"
                     /translation="MKLTGNTIFITGGTSGIGRAMAEKFHQLGNQVIISGRRKALLDTV
                     TSANPGMDSVALDVTNASSIKSAAKEVLSRYPALNVVINNAGIMPFDNAAAELDDDMAT
                     TLLNTNLLGTVRVSSAFVEHLKQQPDAVLINNSSILAFLPLVTNALYSATKAAIHSYTL
                     SQRFLLRDVGVKVIEISPPWVDTDLIYKSGDSRAMPLADFIQQTFDKLATDSIEAIVDS
                     VLPARANQGVNEHEMVNTFNQSMVDNPIPVA"
     gene            18839..20038
                     /locus_tag="pgaptmp_005415"
                     /label=pgaptmp_005415
     CDS             18839..20038
                     /codon_start=1
                     /transl_table=11
                     /locus_tag="pgaptmp_005415"
                     /product="MFS transporter"
                     /label=pgaptmp_005415
                     /note="Derived by automated computational analysis using
                     gene prediction method: Protein Homology.
                     GO_component: GO:0005886 - plasma membrane [Evidence IEA]; 
                     GO_component: GO:0016020 - membrane [Evidence IEA]; 
                     GO_function: GO:0022857 - transmembrane transporter 
                     activity [Evidence IEA];
                     GO_process: GO:0055085 - transmembrane transport [Evidence 
                     IEA]"
                     /inference="COORDINATES:same species:RefSeq"
                     /protein_id="extdb:pgaptmp_005415"
                     /translation="MQNHLSAFQKRALWALSLAYFIQATGSLSVAGSLVPISQEWGISD
                     AQSARLLSIFGLTFALGAPLAQVMFGKLMRRTQVLAGMLVFGLGALIFAIAPDYKVLVA
                     SRIVMGLGASLIGPVLIALGAELVAPEERGSAIAMILLGVSMASMVGIPLAAWLAMVLG
                     ARMLFTLIALVSILTAGAVFLLVPDVVKGVDIRLRQVGMVLREGKSLAAFLVVFFITSG
                     VYDMYAFISPMIRDHWQGDASAISIALAVIGAAGIVGNLFVARAARYFSAEHLLVTGLT
                     LLVTDMLLVMLLPAQLSLLYFLLVVWAFSTDLLWPTQQRRIVEISTAETRGISLALTSA
                     FMFCGIGFGSAVASWLYPLSGFYGVMISSVMFLLLALTSLWTSERLRARSAKYQAVRLS
                     "
     gene            20049..20984
                     /locus_tag="pgaptmp_005416"
                     /label=pgaptmp_005416
     CDS             20049..20984
                     /codon_start=1
                     /transl_table=11
                     /locus_tag="pgaptmp_005416"
                     /product="GlxA family transcriptional regulator"
                     /label=pgaptmp_005416
                     /note="Derived by automated computational analysis using
                     gene prediction method: Protein Homology.
                     GO_function: GO:0003677 - DNA binding [Evidence IEA]; 
                     GO_function: GO:0003700 - DNA-binding transcription factor 
                     activity [Evidence IEA]"
                     /inference="COORDINATES:same species:RefSeq"
                     /protein_id="extdb:pgaptmp_005416"
                     /translation="MHRIGLIIADHFQMLALSTLTVFEFANLVAEHPFYQPVVYSEHGG
                     TVRSSSGIGVDSTKLTEETLVDTWLVAGVLSPVEDPASPGVIHFLQTTARQARRIAGVC
                     TGAFVLAQAGLLEQKRATTHWAHSHSLASRHPTIQLEDDRIFIIDDTIWTSAGMTAGLD
                     MALGMVEKDLGADIARTVAHRLVMNQRRSGGQTQHSEMLALAPRSDRLQTALEYARHNL
                     HKTLTVEILADAVHVSARQLSRLFRQETGKSPAKAIEGLRLEAARLMIEQSRLSLDAIA
                     RESGFRDRRHMREVFIRGYGIPPQSLRAGR"
     gene            complement(21006..21434)
                     /pseudo
                     /locus_tag="pgaptmp_005417"
                     /label=pgaptmp_005417
     CDS             complement(21006..21434)
                     /pseudo
                     /codon_start=1
                     /transl_table=11
                     /locus_tag="pgaptmp_005417"
                     /product="AraC family transcriptional regulator"
                     /label=pgaptmp_005417
                     /note="incomplete; partial in the middle of a contig;
                     missing N-terminus; Derived by automated computational 
                     analysis using gene prediction method: Protein Homology. 
                     GO_function: GO:0043565 - sequence-specific DNA binding 
                     [Evidence IEA]"
                     /inference="COORDINATES:same species:RefSeq"
                     /translation="PGSASIVKGLADTLLALILRILLSLHEPPAGVLRLLSDKRLAPAL
                     LAVIADPALPWTMESMAQRCFLSRATFARHFSHSYHQTPQVWLNQLRMVLAARLLSEEK
                     NLTAERVAEQCGFLSLSSFSKAFKKTYGITPALHRKRG"
     gene            complement(21412..22014)
                     /locus_tag="pgaptmp_005418"
                     /label=pgaptmp_005418
     CDS             complement(21412..22014)
                     /codon_start=1
                     /transl_table=11
                     /locus_tag="pgaptmp_005418"
                     /product="sulfite exporter TauE/SafE family protein"
                     /label=pgaptmp_005418
                     /note="Derived by automated computational analysis using
                     gene prediction method: Protein Homology."
                     /inference="COORDINATES:same species:HMM"
                     /protein_id="extdb:pgaptmp_005418"
                     /translation="MGYPQRRHCASRPGSQHSNADQRHPGTASCGCERWPWLILKPMIA
                     LLLLFFVALGAGVLSGVVGTGSSLIMLPVLVATYGPRIAVPVMAIASLFGNIGRVIVWW
                     HEIRWRPVFAYSLAGVPAAVLGAHTLLTISPGTVEVFLAAFFLAMIPLRRLIRRSNLHL
                     NLWHMSLAGAIVGFMTGFALSTGPLSVPVFTGQCEYR"
     gene            complement(21900..22796)
                     /locus_tag="pgaptmp_005419"
                     /label=pgaptmp_005419
     CDS             complement(21900..22796)
                     /codon_start=1
                     /transl_table=11
                     /locus_tag="pgaptmp_005419"
                     /product="oxidoreductase"
                     /label=pgaptmp_005419
                     /note="Derived by automated computational analysis using
                     gene prediction method: Protein Homology."
                     /inference="COORDINATES:same species:RefSeq"
                     /protein_id="extdb:pgaptmp_005419"
                     /translation="MNTEINTVVAVVGPGAIGTTVAAALHEVSRTPLLCGRTPRDRLTL
                     QDGNRFITVPGPVQTNPAQITRTVDLIFLAVKSTQIDAAAEWLRALTGPETVICVLQNG
                     VEQLDRLATYSLPGQIVPAVVWFPAQAQSDGSVRLRGEARLSVPDAPASRVVAAALQGT
                     WCSVDLAANFSSLAWRKLMQNAVAGLMALTHRRSGMFGRADIARLTLAYLQECLAVARA
                     EGAELGDEVPQEILDKFRAAPADMSTSILTDREAGRPLEWDIRNGVIARRGRVHSIPTP
                     ISDILVPLLAAASDGPG"
     gene            22873..23757
                     /locus_tag="pgaptmp_005420"
                     /label=pgaptmp_005420
     CDS             22873..23757
                     /codon_start=1
                     /transl_table=11
                     /locus_tag="pgaptmp_005420"
                     /product="MurR/RpiR family transcriptional regulator"
                     /label=pgaptmp_005420
                     /note="Derived by automated computational analysis using
                     gene prediction method: Protein Homology.
                     GO_function: GO:0003700 - DNA-binding transcription factor 
                     activity [Evidence IEA];
                     GO_process: GO:0006355 - regulation of DNA-templated 
                     transcription [Evidence IEA]"
                     /inference="COORDINATES:same species:RefSeq"
                     /protein_id="extdb:pgaptmp_005420"
                     /translation="MNKENGNIISEGEQRLQQWLGSIHARSGDLAASEAKVVDLLLVDP
                     LFVGTSTAAQVATRAGVSPPTVIRAARAIGFTGFTELKIEIARARGTAQFFAPPEVLTA
                     DATLASVLETSIRAGVDALTALSGAIEISALDEAVDLIRSARQVFAFGAGPSATVAADA
                     VFRLRTAGVITVSIQDYLSAMIAARLLGPGDVIIVVSSTGRTSSTLSIADAASSAGASL
                     IAITNQYDTPLATLANVSLVVGGMPLPAQMAAAGSRLAQLVVIDTLVAALTLRDKEQSR
                     RAERAGIDLPDMS"
     gene            23757..24614
                     /locus_tag="pgaptmp_005421"
                     /label=pgaptmp_005421
     CDS             23757..24614
                     /codon_start=1
                     /transl_table=11
                     /locus_tag="pgaptmp_005421"
                     /product="DMT family transporter"
                     /label=pgaptmp_005421
                     /note="Derived by automated computational analysis using
                     gene prediction method: Protein Homology.
                     GO_function: GO:0005215 - transporter activity [Evidence 
                     IEA];
                     GO_process: GO:0055085 - transmembrane transport [Evidence 
                     IEA]"
                     /inference="COORDINATES:same species:RefSeq"
                     /protein_id="extdb:pgaptmp_005421"
                     /translation="MQFSTVAMILTAAVAHAVWNIASKYKREDTLVFVWAYSCASALLW
                     VPFSLILIVEGKQELDWRLAVGAVISSALHIAYSLILQAGYERAELGVVYPIARGSGPV
                     LTILFATLLMGERISPGALLGAFMVIAGIFVVTGNPFRSGSRPLQGMLWGAATGTAIAG
                     YTLWDGYSVISMHLDPVRYYASTLLLQSLILTPGAMRRRNRIPTAVRVDLIPILIIAVC
                     SPLAYILVLTAMQSMPLALVAPLRETSIIVGSLLSYWLFRENHLARRIAGAVVVLAGIA
                     VISL"
     gene            complement(25055..25888)
                     /pseudo
                     /locus_tag="pgaptmp_005422"
                     /label=pgaptmp_005422
     CDS             complement(25055..25888)
                     /pseudo
                     /codon_start=1
                     /transl_table=11
                     /locus_tag="pgaptmp_005422"
                     /product="IS630-like element ISEc33 family transposase"
                     /label=pgaptmp_005422
                     /note="incomplete; partial in the middle of a contig;
                     missing N-terminus; Derived by automated computational 
                     analysis using gene prediction method: Protein Homology. 
                     GO_function: GO:0004803 - transposase activity [Evidence 
                     IEA];
                     GO_process: GO:0006313 - DNA transposition [Evidence IEA]"
                     /inference="COORDINATES:same species:RefSeq"
                     /translation="SGIEGLKSLPAGRSRRWPFEHICTLLRELIKHSPGDFGYQRSRWS
                     TELLAIKINEITGCQLHAGTVRRWLPSAGLVWRRAAPTLRIRDPHKDEKMAVIRKALDE
                     CSAEHPVFYEDEVDIHLNPKIGADWQLRGQQKRVVTPGQNEKYYLAGALHSGTGKVSYV
                     GGNSKSSALFIALLKHLKATYRRAKTITLIVDNYIIHKSRETQRWLKANPKFRVIYQPV
                     YSPWVNHVERLWQALHDTITRNHQCRSMWQLLKKVRHFMETASPFPGGKHGQAKV"
     gene            25925..26893
                     /locus_tag="pgaptmp_005423"
                     /label=pgaptmp_005423
     CDS             25925..26893
                     /codon_start=1
                     /transl_table=11
                     /locus_tag="pgaptmp_005423"
                     /product="IS5-like element IS903B family transposase"
                     /label=pgaptmp_005423
                     /note="Derived by automated computational analysis using
                     gene prediction method: Protein Homology.
                     GO_function: GO:0004803 - transposase activity [Evidence 
                     IEA];
                     GO_process: GO:0006313 - DNA transposition [Evidence IEA]"
                     /inference="COORDINATES:same species:RefSeq"
                     /protein_id="extdb:pgaptmp_005423"
                     /translation="MKDQITHLPDNADRSVAKQKFKITNWPTYNKALINRGSITFWLDD
                     EAIQAWYESATPSSRGRPQRYSDLAITTVLVIKRVFRLTLRAAQGFIDSIFSLMNVPLR
                     CPDYSCVSRRAKSVNVSFKTPTRGEIAHLVIDSTGLKVFGEGEWKVKKHGQERRRIWRK
                     LHLAVDSKTHEIICADLSLNNVTDSEAFPGLIRQTHRKIRSAAADGAYDTRLCHDELRR
                     KKISALIPPRKGAGYWPGEYADRNRAVANQRMTGSNARWKWTTDYNRRSIAETAMYRVK
                     QLFGGSLTLRDYDGQVAEAMALVRALNKMTKAGMPESVRIA"
     gene            complement(27017..27880)
                     /locus_tag="pgaptmp_005424"
                     /label=pgaptmp_005424
     CDS             complement(27017..27880)
                     /codon_start=1
                     /transl_table=11
                     /locus_tag="pgaptmp_005424"
                     /product="HlyD family secretion protein"
                     /label=pgaptmp_005424
                     /note="Derived by automated computational analysis using
                     gene prediction method: Protein Homology.
                     GO_component: GO:0016020 - membrane [Evidence IEA]; 
                     GO_function: GO:0022857 - transmembrane transporter 
                     activity [Evidence IEA];
                     GO_process: GO:0055085 - transmembrane transport [Evidence 
                     IEA]"
                     /inference="COORDINATES:same species:RefSeq"
                     /protein_id="extdb:pgaptmp_005424"
                     /translation="MKSLLSLLGRYLLTLSAVAVATLLAFILWKHYVQTPWTRDGRVRA
                     DVVQIAPDVSGPVLNVAVRDNQWVNRGDVLYSIDPHWLRLAVVSAQADVEAKRHEMLMR
                     QDAARRRSQIKGVISSEDLQQTASAASVAAANYHGALAALDLAELNLSHAIVRSPVTGY
                     VTHLRLRPGDYATAGETKLSIIDANSFWVVGYFEETKLQHIRTGNTAHITLMGFKPVIT
                     GHVESIGRGIDDNNDETGGLGLPNVEPTFSWVRLAQRIPVRIHIDRLPEGVELVAGLSA
                     SISITP"
     gene            complement(27877..28092)
                     /locus_tag="pgaptmp_005425"
                     /label=pgaptmp_005425
     CDS             complement(27877..28092)
                     /codon_start=1
                     /transl_table=11
                     /locus_tag="pgaptmp_005425"
                     /product="DUF1656 domain-containing protein"
                     /label=pgaptmp_005425
                     /note="Derived by automated computational analysis using
                     gene prediction method: Protein Homology.
                     GO_component: GO:0016020 - membrane [Evidence IEA]"
                     /inference="COORDINATES:same species:RefSeq"
                     /protein_id="extdb:pgaptmp_005425"
                     /translation="MINDFNIEGVFVPGLLLISLVALTCTLLLVQLFSLSKGYRRLPFR
                     PMIDFSIFIITFYLLLQGLTELGFLK"
     gene            complement(28082..30121)
                     /locus_tag="pgaptmp_005426"
                     /label=pgaptmp_005426
     CDS             complement(28082..30121)
                     /codon_start=1
                     /transl_table=11
                     /locus_tag="pgaptmp_005426"
                     /product="FUSC family protein"
                     /label=pgaptmp_005426
                     /note="Derived by automated computational analysis using
                     gene prediction method: Protein Homology.
                     GO_component: GO:0005886 - plasma membrane [Evidence IEA]; 
                     GO_process: GO:0006810 - transport [Evidence IEA]"
                     /inference="COORDINATES:same species:RefSeq"
                     /protein_id="extdb:pgaptmp_005426"
                     /translation="MKKLTRVTFIFLHTICHRLRGMASPSLLNDANALLYSAKSFTAAM
                     LAYYIALSIGLERPSWAIITVYIVSQTSVGASLSRSLYRLVGTVIGAGMTVLIVPTFVN
                     SPVFCSVILAGWITFCLYLSLLERTPRAYGFVLAGYTASLIGFPAVSDPGAIFDIAITR
                     VQEIMTGIFCAALIHRYVLPARISGQFNSKLSQTLLAARQRIAETLTGKPDPVSSPLHM
                     ALALQFLQGISHHIPYDFAFSVPVRQARKRLHDRLARLVIVNCELRDRLALIAKIPFDV
                     QILMDDVEVWLACKDEGKFKSEGEALKKRSEKLLQRYVVHELTFVEALHVSFMRYLTEA
                     IVLVQQCYRLSDAIHHANQMPAHSEMNNVKGYVFHRDPLTAARTALGAFTIILSGCMVW
                     IFSAWPDGGTAVSILGVCCTLFGSFDTPAPHIVKYIIGSLWGVVISLIYSFVLLPQVSD
                     FIVLVVVLAPVYLLAGSLQARPPTTFMAMGITLTLPILCELGAHYSGDFAVAVNTSIAL
                     FSATGFAVFSMGFLQTVQADAAIKRLLKLCQRDINRSVKGVLNTDETLWINLMIDRAAL
                     ILPRLPRSGQSSEQALNHLLHTLRIGLCVMRLRRWDAHADKEIKEVLTCLTHSTDINTL
                     LERIVSLTERSLSVADELSRHHVNQLVDLYCALSTQEMEHADDQ"
     gene            30198..31004
                     /locus_tag="pgaptmp_005427"
                     /label=pgaptmp_005427
     CDS             30198..31004
                     /codon_start=1
                     /transl_table=11
                     /locus_tag="pgaptmp_005427"
                     /product="helix-turn-helix transcriptional regulator"
                     /label=pgaptmp_005427
                     /note="Derived by automated computational analysis using
                     gene prediction method: Protein Homology.
                     GO_function: GO:0003677 - DNA binding [Evidence IEA]; 
                     GO_function: GO:0003700 - DNA-binding transcription factor 
                     activity [Evidence IEA];
                     GO_process: GO:0006355 - regulation of DNA-templated 
                     transcription [Evidence IEA]"
                     /inference="COORDINATES:same species:RefSeq"
                     /protein_id="extdb:pgaptmp_005427"
                     /translation="MLPPLANTLFDPDAIPCPAVARHLDFVDYAAEVPVHTHRKGQLII
                     ALYGAVICRAENDIWIVPPDCAVWIPGGVPHSAKATWNAHLNYLFIEPGAAALPERCCT
                     LAISGLIKELVARLTREGVGYPPESHLARLTRVTLDELATMPQQKLSLPVSSHPKIRAM
                     ADALVSQPDDRSTFKTWAKRLALSERSLARLMLRETGLTFGRWRQQLQLIIALRELASG
                     VSVQNVAANLGYESVNAFITMFKKAMGSTPAHYFSERKISTHLSDS"
     gene            complement(31170..32114)
                     /locus_tag="pgaptmp_005428"
                     /label=pgaptmp_005428
     CDS             complement(31170..32114)
                     /codon_start=1
                     /transl_table=11
                     /locus_tag="pgaptmp_005428"
                     /product="GlxA family transcriptional regulator"
                     /label=pgaptmp_005428
                     /note="Derived by automated computational analysis using
                     gene prediction method: Protein Homology.
                     GO_function: GO:0003677 - DNA binding [Evidence IEA]; 
                     GO_function: GO:0003700 - DNA-binding transcription factor 
                     activity [Evidence IEA]"
                     /inference="COORDINATES:same species:RefSeq"
                     /protein_id="extdb:pgaptmp_005428"
                     /translation="MHTVGFYIYPGHQILDLAGPFGAFESVTRILGHSFYELSTVSRAG
                     GRVCGSGGLPVESSLATSAETDTLIVVGGDTVTMLDSGEAEVVAALAGRTARVASVCTG
                     AFLLAKAGLLDGRRATTHWRMAHRLQQEYPAVKVESDRIFTEDSGIWTSAGVTAGIDLA
                     LALIETDLGVDVARRVASELVVYHRRSGGQSQFSPMSLMDPETDRMRMALSFMRDHLHE
                     PLSIERIAEAVNLSPRQFGRNFRRETGETPARAVERLRSEAAMVRLQAGSEPIERIAGA
                     VGFGDPERMRRAFIKIYGKPPQAVRRADKSGSN"
     gene            32216..32905
                     /locus_tag="pgaptmp_005429"
                     /label=pgaptmp_005429
     CDS             32216..32905
                     /codon_start=1
                     /transl_table=11
                     /locus_tag="pgaptmp_005429"
                     /product="DJ-1/PfpI family protein"
                     /EC_number="4.2.1.-"
                     /label=pgaptmp_005429
                     /note="Derived by automated computational analysis using
                     gene prediction method: Protein Homology.
                     GO_function: GO:0016829 - lyase activity [Evidence IEA]"
                     /inference="COORDINATES:same species:RefSeq"
                     /protein_id="extdb:pgaptmp_005429"
                     /translation="MTTVVIPLYEGITHLDFTGPHQMLSLVPDVQIIVASLDGLPVKSH
                     GLTFGELACLEAIEHCDILCVPGGAGCVSAIEDPRFVTVIQRLGSHAEYLTSVCTGSLI
                     LAAAGLLEGRRAACHWAWRDMLTLFGAIADDRRVVRDGHVITGGGVTAGIDFALTLISE
                     LRGTDIAQSIQLILEYAPEPPFNAGLPDTAPSSVRHLVLNKMANTLTEAKQRIGQVAQQ
                     HPDSLTI"
     gene            32957..33700
                     /locus_tag="pgaptmp_005430"
                     /label=pgaptmp_005430
     CDS             32957..33700
                     /codon_start=1
                     /transl_table=11
                     /locus_tag="pgaptmp_005430"
                     /product="SDR family oxidoreductase"
                     /label=pgaptmp_005430
                     /note="Derived by automated computational analysis using
                     gene prediction method: Protein Homology."
                     /inference="COORDINATES:same species:RefSeq"
                     /protein_id="extdb:pgaptmp_005430"
                     /translation="MRLKGKTALITGGTSGIGLATAQLFVREGARVIVTGRDTSKFDEV
                     QTILGKNAVVLSADVGSVEDMRLISHRTRETLGGLDIFFANAGIAYATPLATTDENHYD
                     EIMDINVKGVFFSMQAMAPILNKGASVILTTSFIIHVGRPGISLLAASKAALRSLARSW
                     SRELLDRQIRVNAISPGSIDTPLISRHRTPEQLADFKDQMADQIPVGRMGEAADIAAAA
                     LYLASDDSAYVLGAEIVVDGGISQI"
     gene            complement(34346..34609)
                     /pseudo
                     /locus_tag="pgaptmp_005431"
                     /label=pgaptmp_005431
     CDS             complement(34346..34609)
                     /pseudo
                     /codon_start=1
                     /transl_table=11
                     /locus_tag="pgaptmp_005431"
                     /product="Tn3 family transposase"
                     /label=pgaptmp_005431
                     /note="incomplete; partial in the middle of a contig;
                     missing N-terminus; Derived by automated computational 
                     analysis using gene prediction method: Protein Homology. 
                     GO_function: GO:0004803 - transposase activity [Evidence 
                     IEA];
                     GO_process: GO:0006313 - DNA transposition [Evidence IEA]"
                     /inference="COORDINATES:same species:RefSeq"
                     /translation="LSVLTVNPPAAISLWNTVYMERAVDALKRKGVKINEQLLSHLSPL
                     GWEHINLKGDYIWKSNRIPASGKFRRLRSAKVERSKNNLNVQ"
     gene            34889..35527
                     /locus_tag="pgaptmp_005432"
                     /label=pgaptmp_005432
     CDS             34889..35527
                     /codon_start=1
                     /transl_table=11
                     /locus_tag="pgaptmp_005432"
                     /product="recombinase family protein"
                     /label=pgaptmp_005432
                     /note="Derived by automated computational analysis using
                     gene prediction method: Protein Homology.
                     GO_function: GO:0000150 - DNA strand exchange activity 
                     [Evidence IEA];
                     GO_function: GO:0003677 - DNA binding [Evidence IEA]"
                     /inference="COORDINATES:same species:RefSeq"
                     /protein_id="extdb:pgaptmp_005432"
                     /translation="MFIRAYLRASTEDQFADRAKEMLEQFVQERGHKIASYYRENISGT
                     KLDRPELGRLLTDSHRNDILLVEQIDRLTRLSNSDWMTLKKQIEQHELRIVSLDVPTSW
                     QALSDKDPSQADPITRAVISAINNMLIDLMAAMSHKDWLSRRQRQKQGIERAHTLGKYR
                     GKQADQERHQKVLYYRQVKKLSIRETADATGYSPSQICRIQALYRQRAL"
     gene            35711..36181
                     /locus_tag="pgaptmp_005433"
                     /label=pgaptmp_005433
     CDS             35711..36181
                     /codon_start=1
                     /transl_table=11
                     /locus_tag="pgaptmp_005433"
                     /product="GNAT family N-acetyltransferase"
                     /EC_number="2.3.1.-"
                     /label=pgaptmp_005433
                     /note="Derived by automated computational analysis using
                     gene prediction method: Protein Homology.
                     GO_function: GO:0008080 - N-acetyltransferase activity 
                     [Evidence IEA];
                     GO_function: GO:0016747 - acyltransferase activity, 
                     transferring groups other than amino-acyl groups [Evidence 
                     IEA]"
                     /inference="COORDINATES:same species:RefSeq"
                     /protein_id="extdb:pgaptmp_005433"
                     /translation="MKKNQFVIRACSPSDAEQLTKLAFLSKAHWGYPKEWLDFWQDDLT
                     ITPELIEDSIAYIAEAEQQIIGFWVRAAIDSGEPTCGWLFVHPDHMGKGVARALWSEVK
                     KEAEARGIKRFVIEADPNAVPFYLSLGAEKIGEKESALIAGRFFPIILLPVA"
     gene            36521..37225
                     /locus_tag="pgaptmp_005434"
                     /label=pgaptmp_005434
     CDS             36521..37225
                     /codon_start=1
                     /transl_table=11
                     /locus_tag="pgaptmp_005434"
                     /product="IS6 family transposase"
                     /label=pgaptmp_005434
                     /note="Derived by automated computational analysis using
                     gene prediction method: Protein Homology.
                     GO_function: GO:0004803 - transposase activity [Evidence 
                     IEA]"
                     /inference="COORDINATES:same species:RefSeq"
                     /protein_id="extdb:pgaptmp_005434"
                     /translation="MNVFKGRHFQQDIILWAVRWYCKYGISYRELQEMLAERSVNVDHT
                     TIYRWVQRYAPEMEKRLRWYWRQASGFSSWHLDETYVKVNGRWAYLYRAVDSRGCTIDF
                     YLSSRRNTKAAYRFMGKLLNNTKRWQIPRLINTDKAPTYGRALALLKREGKCPQDVEHR
                     QIKYRNNVIECDHGKLKRIINATLGFKSMKTAYATIKGIEVMRALRKGQAESFYFGHPL
                     GEMRLVSRVFEI"
     gene            complement(37544..39541)
                     /gene="tkt"
                     /locus_tag="pgaptmp_005435"
                     /label=tkt
     CDS             complement(37544..39541)
                     /codon_start=1
                     /transl_table=11
                     /gene="tkt"
                     /locus_tag="pgaptmp_005435"
                     /product="transketolase"
                     /EC_number="2.2.1.1"
                     /label=tkt
                     /note="Derived by automated computational analysis using
                     gene prediction method: Protein Homology.
                     GO_component: GO:0005737 - cytoplasm [Evidence IEA]; 
                     GO_function: GO:0004802 - transketolase activity [Evidence 
                     IEA];
                     GO_process: GO:0006098 - pentose-phosphate shunt [Evidence 
                     IEA]"
                     /inference="COORDINATES:same species:RefSeq"
                     /protein_id="extdb:pgaptmp_005435"
                     /translation="MDHKQLSNAIRILSIDAIQKANSGHPGAPMGMADVAEVVWRGHLR
                     HNPANPGWFNRDRYVQSNGHGSMLQYSLLHLTGYDLTINDLKNFRQLHSRTPGHPEYGY
                     TPGVETTTGPLGQGVANAVGMAIAEKTLAAQFNKPGREIVDHHTWLFLGDGCLMEGISH
                     EACSLAGTLKLGKLIAVWDDNGISIDGHVDAWFSDDTPARFRAYGWHVIEGIDGHNAEA
                     VNKAVTEARAVTDKPSLLCCKTIIGFGSPNKANSHDCHGSALGADEVALVRKELHWPYE
                     PFVIPDEIYRAWDAKQTGAKVEAEWNEKFAAYARDYPELAKEFTRRMEGKLPQGWHEEV
                     NAWIRDLQAHPASLATRQVSQKCLSYFARSLPELFGGSADLSPSNLTRHQLSVDFSDQN
                     PSGNYLSYGVREFGMSAIMNGMALHGGLLPYGGTFLMFMEYARNAVRMAALMKAHSIFV
                     YTHDSVGLGEDGPTHQPVEQLASLRLTPNMETWRGCDQVEAAIGWQQAIERSDGPSALI
                     MTRQPLAQQPRSEQQLKDVRRGGYILLEPEGEPELIILSAGSEIELAVYAAGELNREGR
                     RVRVVSMPCTERFDRQEQAYKDAVLPQHIRKRLAVEASTEGFWQRYTGLDGEVIGMQTF
                     GESAPAAVLFEHFGFSKENVLERAKALLTS"
     gene            complement(39568..40098)
                     /locus_tag="pgaptmp_005436"
                     /label=pgaptmp_005436
     CDS             complement(39568..40098)
                     /codon_start=1
                     /transl_table=11
                     /locus_tag="pgaptmp_005436"
                     /product="PTS sugar transporter subunit IIA"
                     /label=pgaptmp_005436
                     /note="Derived by automated computational analysis using
                     gene prediction method: Protein Homology."
                     /inference="COORDINATES:same species:RefSeq"
                     /protein_id="extdb:pgaptmp_005436"
                     /translation="MLLSLSLVSGHVEEHPKDDYTSLICLYGVLMITELLTEERIAVVD
                     DVSDWQSAIALAVAPLIADGTVRESYLQAIIESTFSNGPYYVLAPGIAMPHARPETGVN
                     QNGLAFLLVKNGVNFPDQADPVKLHFLLAARDPHQHIALITQLSELFCSETDLDALFNA
                     NDVAEVLKVISRY"
     gene            40231..40968
                     /locus_tag="pgaptmp_005437"
                     /label=pgaptmp_005437
     CDS             40231..40968
                     /codon_start=1
                     /transl_table=11
                     /locus_tag="pgaptmp_005437"
                     /product="GntR family transcriptional regulator"
                     /label=pgaptmp_005437
                     /note="Derived by automated computational analysis using
                     gene prediction method: Protein Homology.
                     GO_function: GO:0003677 - DNA binding [Evidence IEA]; 
                     GO_function: GO:0003700 - DNA-binding transcription factor 
                     activity [Evidence IEA]"
                     /inference="COORDINATES:same species:RefSeq"
                     /protein_id="extdb:pgaptmp_005437"
                     /translation="MADNITEKQQEVIDYIFKKIKDDELLPGDKLDTEIAIAKALKLTR
                     ATVREATRILIEQERIYRIKGSGLYIGSIGKSNHSGKFHALSPFDYQAQKSGHKGVRKV
                     ISASIIKVPDAAMAQALRIKNSDSVYKILRLMCFDDIPVSLEYIHFPATLFSSMEFKEL
                     EISKYSYIERITGKGVQRRAQNVRAFNATDEEMIRLLNIQPHDAMMELYEVVYLDDGTP
                     FEVNISIVNTNILHLKQISERSE"
     gene            complement(41029..42060)
                     /locus_tag="pgaptmp_005438"
                     /label=pgaptmp_005438
     CDS             complement(41029..42060)
                     /codon_start=1
                     /transl_table=11
                     /locus_tag="pgaptmp_005438"
                     /product="alcohol dehydrogenase catalytic
                     domain-containing protein"
                     /label=pgaptmp_005438
                     /note="Derived by automated computational analysis using
                     gene prediction method: Protein Homology."
                     /inference="COORDINATES:same species:HMM"
                     /protein_id="extdb:pgaptmp_005438"
                     /translation="MKSVKITAIKEIEIFDLPAPVAAPGQALVDIAYSGICGSDMHFYL
                     GHHPSLKPPTNFIQGHESVGIIREINGSSPKFKVGDKVAINPLVGCGECFNCLDNQPNI
                     CRVSRKVMGFRLDGTMCESLAVGTEQLIKLDARIDMKLAAMIEPFAVGYHAVSLVHYRD
                     LVNTPVIVTGGGTIGVMTALVLKHIHHANPLVVEKDAKRIELLQRLGFTVYASIEEVDA
                     VNLRKRPVAFECTGYYPVLQALVAANRKPEHIVIIGQYTSGSTIGLHEIMSSEITITSS
                     HMYNSDDLEKSATAIRQKEIADALQQIVYPKVYDLAEAADAFQKATSGSLDGKLKVLLG
                     SHA"
     gene            complement(42104..43585)
                     /locus_tag="pgaptmp_005439"
                     /label=pgaptmp_005439
     CDS             complement(42104..43585)
                     /codon_start=1
                     /transl_table=11
                     /locus_tag="pgaptmp_005439"
                     /product="PTS mannitol transporter subunit IICB"
                     /label=pgaptmp_005439
                     /note="Derived by automated computational analysis using
                     gene prediction method: Protein Homology."
                     /inference="COORDINATES:same species:RefSeq"
                     /protein_id="extdb:pgaptmp_005439"
                     /translation="MNKTSLRARMQSFGGFLTAMVIPNIGAFMAWGFITALFIPAGWLP
                     NKEFGSLVEPMIRYMLPMLVGYTGGNMVGGKRGAVIGTVGTMGVIVGTNVPMLLGAMAM
                     GPLGGLVSKYIDRLLENRIPAGLENVVQNFAMGLAGMVLALLGYEFIGPFMLAITNVIA
                     YAIDSLLKTGYLPTLALLIEPTRVLFLNNAIDQAIFYQLGMKDAAVNGSSIFFMVFASP
                     GPGLGLLLAFCLFGKGMAKKSAPAATIIHIFGGIHEMYFPYVYMKPLMIIPLMIGSAAG
                     IEVFSLMHAGLVAGATPGSIFAFMALTPPGKFLATLSGIGSAAIVTFIGASIVLKFDRS
                     AEENDSFSSSQEIMQTTKAAGMSEAYANAKQEIQATSSRDKERAVPVSSLRFIAFACDA
                     GAGSSAMGATTFRKKLQKLGLPYEITVKHFAIESIPDEADLVVVHQNLAERVRMSKDVP
                     IIEIKNYLGDPRLEELLQEMKKLALDTSENTLSNA"
     gene            complement(44302..44700)
                     /locus_tag="pgaptmp_005440"
                     /label=pgaptmp_005440
     CDS             complement(44302..44700)
                     /codon_start=1
                     /transl_table=11
                     /locus_tag="pgaptmp_005440"
                     /product="hypothetical protein"
                     /label=pgaptmp_005440
                     /note="Derived by automated computational analysis using
                     gene prediction method: GeneMarkS-2+."
                     /inference="COORDINATES:same species:GeneMarkS-2+"
                     /protein_id="extdb:pgaptmp_005440"
                     /translation="MKSINQFEYTLTNQFLEIASEMWGSASFLKSQTESLNNELKASNT
                     DEVLKNSYAMKLNRHRIRYETELAQVIGEKEVFDEIIIDFPEHELEFMTISDELNKQAF
                     RLMGKISAIGRIKNQISEEVFKENISIS"
     gene            complement(44921..46041)
                     /locus_tag="pgaptmp_005441"
                     /label=pgaptmp_005441
     CDS             complement(join(44921..45783,45783..46041))
                     /codon_start=1
                     /transl_table=11
                     /ribosomal_slippage
                     /locus_tag="pgaptmp_005441"
                     /product="IS3 family transposase"
                     /label=pgaptmp_005441
                     /note="programmed frameshift; Derived by automated
                     computational analysis using gene prediction method: 
                     Protein Homology.
                     GO_function: GO:0004803 - transposase activity [Evidence 
                     IEA]"
                     /inference="COORDINATES:same species:RefSeq"
                     /protein_id="extdb:pgaptmp_005441"
                     /translation="MKKRFSDEQIISILREAEAGVSARELCRKHAISDATFYTWRKKFG
                     GMEVPEVKRLKSLEEENARLKKLLAEAMLDKEALQVALGRKFLTTDQKREAVEVMCETT
                     GLSQRRACRLAGLSLSTCRYSAQRPAADAQLSLRITELALERRRFGYRRIWQLLRREGL
                     HVNHKRVYRIYHLNGLGVKRRRRRKGLATERLPLLRPDAPNLTWSMDFVMDALASGRRI
                     KCLTCVDDFTKECLTITAAFGISGIQVARILDSIALFRGYPETIRTDQGPEFTCRALDQ
                     WAFEHSVELRLIQPGKPTQNGFIESFNGRFRDECLNEHWFSDVLHARKIINDWRQDYNE
                     CRPHSSLNYQTPSEFAAGWRNGKHEEKSTDITN"
     gene            46715..48112
                     /locus_tag="pgaptmp_005442"
                     /label=pgaptmp_005442
     CDS             46715..48112
                     /codon_start=1
                     /transl_table=11
                     /locus_tag="pgaptmp_005442"
                     /product="ISNCY family transposase"
                     /label=pgaptmp_005442
                     /note="Derived by automated computational analysis using
                     gene prediction method: Protein Homology.
                     GO_function: GO:0004803 - transposase activity [Evidence 
                     IEA]"
                     /inference="COORDINATES:same species:RefSeq"
                     /protein_id="extdb:pgaptmp_005442"
                     /translation="MTAYGTEFFSMNDVNRLRILQDVIDRRLTTRLAANRLEISDRHCR
                     RLLERYREHGPLSLVNRRRGQPGNRQLMPGIAERALRIIRERYADFGPTLACEKLAEVH
                     GLYLAKETVRKLMTQAGLWIPRKLRPPRVHQPRPRRACTGELIQIDGCEHRWFEDRGPA
                     CTLLVYVDDATSRLMQLLFVSSESTFTYFEATRGYLERYGKPLAFYSDKASVFRINNKQ
                     AIGGDGQTQFGRAMNELNITGICANTSSAKGRVERAHLTLQDRLVKELRLRGISTPEAA
                     NAFAEGFMADYNRRFAKPPRHDFDVHRPLGNNENLAATFTWREQRKVSKNLTLQYDKKL
                     YLLEDNEENRRFQGKYIDVWQYPDGTIELRANGTSLPFITYDRLGELDQGAIVDNKRLG
                     RALEMIKLVQDKRDNTRSQALPSLDGQTSRRKKQPGKKSQRSLNQDDMLEALQQLQTRS
                     KEIFGKS"
     gene            48306..48827
                     /locus_tag="pgaptmp_005443"
                     /label=pgaptmp_005443
     CDS             48306..48827
                     /codon_start=1
                     /transl_table=11
                     /locus_tag="pgaptmp_005443"
                     /product="hypothetical protein"
                     /label=pgaptmp_005443
                     /note="Derived by automated computational analysis using
                     gene prediction method: GeneMarkS-2+."
                     /inference="COORDINATES:same species:GeneMarkS-2+"
                     /protein_id="extdb:pgaptmp_005443"
                     /translation="MQGKGLFKYTLISLSLGIAPMILIFFIYFRNEDSYIISYLFDIAN
                     GYQRDFSEQYLTVSTIASAYTKTAPLFVMLMYMICWNKFDIKTIKLDLKQWFKLLPGLL
                     LLTTGAYYLTYVGVENMSDSIYRTKRVIAGNEYFLFIYYILLFLTNYFFIWLFFIYLYM
                     LKGLPYFQKR"
     gene            complement(48929..49351)
                     /pseudo
                     /locus_tag="pgaptmp_005444"
                     /label=pgaptmp_005444
     CDS             complement(48929..49351)
                     /pseudo
                     /codon_start=1
                     /transl_table=11
                     /locus_tag="pgaptmp_005444"
                     /product="SOS response-associated peptidase family
                     protein"
                     /label=pgaptmp_005444
                     /note="incomplete; partial in the middle of a contig;
                     missing C-terminus; Derived by automated computational 
                     analysis using gene prediction method: Protein Homology. 
                     GO_function: GO:0003697 - single-stranded DNA binding 
                     [Evidence IEA];
                     GO_process: GO:0006974 - DNA damage response [Evidence 
                     IEA]"
                     /inference="COORDINATES:same species:RefSeq"
                     /translation="MCGRFSQAMTREDYLSLIANEADRNIAYDPAPIGRYNVAPGTKVL
                     LLSERDEQLHLDPVHWGYAPGWWDKAPLINARVETAASSRMFKPLWQHGRALCFADGWF
                     EWKKEGDKKQPYFLHCKDGQPIFMTAIGSIPFERGDE"
     gene            49748..50167
                     /locus_tag="pgaptmp_005445"
                     /label=pgaptmp_005445
     CDS             49748..50167
                     /codon_start=1
                     /transl_table=11
                     /locus_tag="pgaptmp_005445"
                     /product="ASCH domain-containing protein"
                     /label=pgaptmp_005445
                     /note="Derived by automated computational analysis using
                     gene prediction method: Protein Homology."
                     /inference="COORDINATES:same species:RefSeq"
                     /protein_id="extdb:pgaptmp_005445"
                     /translation="MAKLEELKNIYPGALAWKFGDSPELADELVQLVLSGSKTATCSSI
                     ASFHHEHERGEAPCVGSYNIILNGAGQPMCVIRTLRMQVIRFNEMTSELASKEGEGDLS
                     LEYWNEGHKRYFEREGTYSEEMELIFEEFELTEIL"
     gene            50696..50848
                     /pseudo
                     /locus_tag="pgaptmp_005446"
                     /label=pgaptmp_005446
     CDS             50696..50848
                     /pseudo
                     /codon_start=1
                     /transl_table=11
                     /locus_tag="pgaptmp_005446"
                     /product="transposase"
                     /label=pgaptmp_005446
                     /note="incomplete; partial in the middle of a contig;
                     missing C-terminus; Derived by automated computational 
                     analysis using gene prediction method: Protein Homology. 
                     GO_function: GO:0003677 - DNA binding [Evidence IEA]; 
                     GO_function: GO:0004803 - transposase activity [Evidence 
                     IEA];
                     GO_process: GO:0006313 - DNA transposition [Evidence IEA]"
                     /inference="COORDINATES:same species:RefSeq"
                     /translation="MGTPRFTPEFKEEAVRQITERGYTVAEVSDCLGVSAHSLYKWLRA
                     IKPDNS"
     gene            51122..51418
                     /locus_tag="pgaptmp_005447"
                     /label=pgaptmp_005447
     CDS             51122..51418
                     /codon_start=1
                     /transl_table=11
                     /locus_tag="pgaptmp_005447"
                     /product="TonB family protein"
                     /label=pgaptmp_005447
                     /note="Derived by automated computational analysis using
                     gene prediction method: Protein Homology.
                     GO_function: GO:0015291 - secondary active transmembrane 
                     transporter activity [Evidence IEA];
                     GO_process: GO:0006810 - transport [Evidence IEA]"
                     /inference="COORDINATES:same species:HMM"
                     /protein_id="extdb:pgaptmp_005447"
                     /translation="MLLGCSSPAKNPHPKLLYSPTPAYPYYALANRIEGYVTVRYNLGA
                     DGKISKVWILKSEPQHLFDSAVIAAMAQWRYETNKPSQALTKTIYFKLQAPSN"
     gene            51443..51985
                     /locus_tag="pgaptmp_005448"
                     /label=pgaptmp_005448
     CDS             51443..51985
                     /codon_start=1
                     /transl_table=11
                     /locus_tag="pgaptmp_005448"
                     /product="GNAT family N-acetyltransferase"
                     /label=pgaptmp_005448
                     /note="Derived by automated computational analysis using
                     gene prediction method: Protein Homology.
                     GO_function: GO:0008080 - N-acetyltransferase activity 
                     [Evidence IEA]"
                     /inference="COORDINATES:same species:RefSeq"
                     /protein_id="extdb:pgaptmp_005448"
                     /translation="MYWESERLLYRPVIMSDVEALFRIYGDERTHAFNPRGPHRDIEQS
                     RSVILQRTADRELYGFDDWAVSEKTAPERIIGFGGVFVSHFNGRQTNNLGYRFEPESWG
                     KGYATELSCRALIYGFDELKLPEIVGVTRENHIASRRVLEKAGLLFTQRVDNPEDPPAN
                     LMFTLTIEQWKRLKRQA"
     gene            52274..52564
                     /locus_tag="pgaptmp_005449"
                     /label=pgaptmp_005449
     CDS             52274..52564
                     /codon_start=1
                     /transl_table=11
                     /locus_tag="pgaptmp_005449"
                     /product="hypothetical protein"
                     /label=pgaptmp_005449
                     /note="Derived by automated computational analysis using
                     gene prediction method: GeneMarkS-2+."
                     /inference="COORDINATES:same species:GeneMarkS-2+"
                     /protein_id="extdb:pgaptmp_005449"
                     /translation="MMQVADIFDLFIKLTPSGLALLVWAYGVYNQFSLKKLEAMQLQKR
                     WPELPDGLTIQDKKEALHAMISAEERKTRASLKWRFSLLPSPFSGQFISEK"
     gene            complement(52600..52902)
                     /gene="nadS"
                     /locus_tag="pgaptmp_005450"
                     /label=nadS
     CDS             complement(52600..52902)
                     /codon_start=1
                     /transl_table=11
                     /gene="nadS"
                     /locus_tag="pgaptmp_005450"
                     /product="NadS family protein"
                     /label=nadS
                     /note="Derived by automated computational analysis using
                     gene prediction method: Protein Homology."
                     /inference="COORDINATES:same species:RefSeq"
                     /protein_id="extdb:pgaptmp_005450"
                     /translation="MEKKLFDALISSMEEMVAIENGQIQPAAEQVHRHTLPDVKAIRKH
                     AGMKQAEFAEVVGASVDLVRSWEQQRRIPSGIALKMLCLIEREPALIDTLRGIHV"
     gene            complement(52951..53274)
                     /locus_tag="pgaptmp_005451"
                     /label=pgaptmp_005451
     CDS             complement(52951..53274)
                     /codon_start=1
                     /transl_table=11
                     /locus_tag="pgaptmp_005451"
                     /product="type II toxin-antitoxin system RelE/ParE family
                     toxin"
                     /label=pgaptmp_005451
                     /note="Derived by automated computational analysis using
                     gene prediction method: Protein Homology."
                     /inference="COORDINATES:same species:RefSeq"
                     /protein_id="extdb:pgaptmp_005451"
                     /translation="MNYLEFVETSAFSGLRKELMDDDEFRELQTYLLEAHDRGDTISHT
                     GGCRKIRWGRPGMGKRGGVRVIYYVRLASGRLYLLLIYPKNAKDDLSEKEKAVMKALTQ
                     QLK"
     gene            53373..54050
                     /pseudo
                     /locus_tag="pgaptmp_005452"
                     /label=pgaptmp_005452
     CDS             53373..54050
                     /pseudo
                     /codon_start=1
                     /transl_table=11
                     /locus_tag="pgaptmp_005452"
                     /product="transposase"
                     /label=pgaptmp_005452
                     /note="frameshifted; incomplete; partial in the middle of
                     a contig; missing N-terminus; Derived by automated 
                     computational analysis using gene prediction method: 
                     Protein Homology.
                     GO_function: GO:0003677 - DNA binding [Evidence IEA]; 
                     GO_function: GO:0004803 - transposase activity [Evidence 
                     IEA];
                     GO_process: GO:0006313 - DNA transposition [Evidence IEA]"
                     /inference="COORDINATES:same species:RefSeq"
                     /translation="LHDAGFYVSLGNPPRLEPPAHEIRYLGARLLRRDVLLGDELREAN
                     RLEKYLSTDTPAEIISSCMHMAQQLREEISNIERQIKAHIKASPALRRDNTLLTSIKSV
                     GPQLGMHMLVVLRSHDFASAEQAAAFLGVVPIEKRSGTSVRSRPGCRKSIHLS*ERSFT
                     CLHCAEKSTISEA*YYDEMCLRGKPKMVAIGALMRKLVHWCYGVLKTGIVFNDEGLKQV
                     LSI"
     gene            complement(54187..54822)
                     /locus_tag="pgaptmp_005453"
                     /label=pgaptmp_005453
     CDS             complement(54187..54822)
                     /codon_start=1
                     /transl_table=11
                     /locus_tag="pgaptmp_005453"
                     /product="DUF2268 domain-containing putative Zn-dependent
                     protease"
                     /label=pgaptmp_005453
                     /note="predicted Zn-dependent protease with a strongly
                     conserved HExxH motif; Derived by automated computational 
                     analysis using gene prediction method: Protein Homology."
                     /inference="COORDINATES:same species:RefSeq"
                     /protein_id="extdb:pgaptmp_005453"
                     /translation="MSQMNLHILNAQKKLTAHCEWLQINLTDTYEQAKRLMPIHSLDVV
                     VKAGKFVIPEKGHLGFCPEAGVIYITVDPENSAFCKNDAHSIERMFVHELHHAVRWTGP
                     GYGSTLGEVLVSEGLAGHFSIELFGGEPEPWESLQSDTIQPYYPQMLENWHRTDYDHNA
                     WFFGTGDLPRWLGYTAGFNLISRYLASSPNLKASMLANINAEELKDFI"
     gene            55316..56311
                     /locus_tag="pgaptmp_005454"
                     /label=pgaptmp_005454
     CDS             55316..56311
                     /codon_start=1
                     /transl_table=11
                     /locus_tag="pgaptmp_005454"
                     /product="IS110 family transposase"
                     /label=pgaptmp_005454
                     /note="Derived by automated computational analysis using
                     gene prediction method: Protein Homology.
                     GO_function: GO:0004803 - transposase activity [Evidence 
                     IEA]"
                     /inference="COORDINATES:same species:RefSeq"
                     /protein_id="extdb:pgaptmp_005454"
                     /translation="MFPFGIDVSKNTLDLCMLYDGIKGRIKTRNIQNNRHSVENILRWL
                     RLQHCGPEDVHVVMEATGVYHERLATELHDAGFYVSLANPHRSREFARGMGIITKTDKV
                     DAYMLACYAFLKNPHRWEPPAPEIRYLGALLRRRDVLLGDALREENRLEKYLSTDTPAD
                     IISSCMHMAQLLREEVSNIERQIKAHIKASPALRRDYTLLTSIKSVGPQLGMHMLVVLR
                     SHDFSSAEQAAAFLGVVPIEKRSGTSVRSRPRMSKIGPPQLRAKLYMSALCGKIYNKRM
                     RNIYDEMCLRGKPKMVAIGALMRKLVHWCYGVLKTGIVFNDEGLKQVLST"
     gene            complement(56432..57226)
                     /locus_tag="pgaptmp_005455"
                     /label=pgaptmp_005455
     CDS             complement(56432..57226)
                     /codon_start=1
                     /transl_table=11
                     /locus_tag="pgaptmp_005455"
                     /product="helix-turn-helix transcriptional regulator"
                     /label=pgaptmp_005455
                     /note="Derived by automated computational analysis using
                     gene prediction method: Protein Homology.
                     GO_function: GO:0003677 - DNA binding [Evidence IEA]; 
                     GO_function: GO:0003700 - DNA-binding transcription factor 
                     activity [Evidence IEA];
                     GO_process: GO:0006355 - regulation of DNA-templated 
                     transcription [Evidence IEA]"
                     /inference="COORDINATES:same species:RefSeq"
                     /protein_id="extdb:pgaptmp_005455"
                     /translation="MPVNKKPVTSPEEFNADDFSQAAIALHVSSSGEYAGQRPHAHRKG
                     QLILSMRGAVRCEVDDALWLVPPGHAVWVPGEIPHRCRITKNADTCFLFIEPGAAAMPE
                     ICCTIAVTPLVRELVLYLAEQEHTYSPDSKTARLAAVLLEHIPDVPVEALHLPVSDHPK
                     IRIMAEALFNEPDDRRTLKQWAAHLAISERSLARLIKEATGMSFGRWRQQLHLMIALSH
                     LSEGQPVQRVAGTLGYDSVSAFITMFRKALGKSPTQYFSSLD"
     gene            57314..58504
                     /locus_tag="pgaptmp_005456"
                     /label=pgaptmp_005456
     CDS             57314..58504
                     /codon_start=1
                     /transl_table=11
                     /locus_tag="pgaptmp_005456"
                     /product="CynX/NimT family MFS transporter"
                     /label=pgaptmp_005456
                     /note="Derived by automated computational analysis using
                     gene prediction method: Protein Homology.
                     GO_function: GO:0022857 - transmembrane transporter 
                     activity [Evidence IEA];
                     GO_process: GO:0055085 - transmembrane transport [Evidence 
                     IEA]"
                     /inference="COORDINATES:same species:RefSeq"
                     /protein_id="extdb:pgaptmp_005456"
                     /translation="MSHTTNKWSSIILVIGILFIAINLRVPFTAIAPVLESIRHDFGLS
                     ITAVGLLNSLPLLAFAAFSPLSASISRKYGLERTLFGALVVISAGIVLRSTGSVWALYG
                     GTVLIGIGIALGNVLLPGLIKRDFSGNVASVTGAYSITMGTAGAIGSTIVIPLTQSWGW
                     NIALAMLVIAPLFAMLLWLPQLKKKHQLPVAGEKKAATVAVWRSSLAWQVTMFMGLNAM
                     PFYVAVGWLPVILTGSGLSSAQAGEVHGILQLTTAIPGLILAATLRRLNDQKLAAAGVS
                     LLTAVSFIGILYLPNLAMLWAALLGFGSGASMMLGLTFIGLRTTNAGDAAALSGMAQSI
                     GYLMAAMGPLLLGKVQELSGGWTVPLLMTTAISVAGACTGMAAGRDVHLEPLQQPG"
     gene            complement(58713..58964)
                     /locus_tag="pgaptmp_005457"
                     /label=pgaptmp_005457
     CDS             complement(58713..58964)
                     /codon_start=1
                     /transl_table=11
                     /locus_tag="pgaptmp_005457"
                     /product="hypothetical protein"
                     /label=pgaptmp_005457
                     /note="Derived by automated computational analysis using
                     gene prediction method: GeneMarkS-2+."
                     /inference="COORDINATES:same species:GeneMarkS-2+"
                     /protein_id="extdb:pgaptmp_005457"
                     /translation="MRTFSRHSTAIAQYAVWLALAEKGIGANLQHYNPLIDEDIRTEWN
                     VPPSLKLRARMNFGAILSPASEKAFMGDEKRFIVAKQS"
     gene            59021..59206
                     /locus_tag="pgaptmp_005458"
                     /label=pgaptmp_005458
     CDS             59021..59206
                     /codon_start=1
                     /transl_table=11
                     /locus_tag="pgaptmp_005458"
                     /product="winged helix-turn-helix transcriptional
                     regulator"
                     /label=pgaptmp_005458
                     /note="Derived by automated computational analysis using
                     gene prediction method: Protein Homology."
                     /inference="COORDINATES:same species:HMM"
                     /protein_id="extdb:pgaptmp_005458"
                     /translation="MSRQPLQTRLFYLRCRRNVLKELESRNLVTRTVFREVPPKVEYAL
                     AELGTSLRQRMNSTGG"
     gene            complement(59443..60015)
                     /locus_tag="pgaptmp_005459"
                     /label=pgaptmp_005459
     CDS             complement(59443..60015)
                     /codon_start=1
                     /transl_table=11
                     /locus_tag="pgaptmp_005459"
                     /product="flavin reductase"
                     /label=pgaptmp_005459
                     /note="Derived by automated computational analysis using
                     gene prediction method: Protein Homology.
                     GO_function: GO:0010181 - FMN binding [Evidence IEA]"
                     /inference="COORDINATES:same species:RefSeq"
                     /protein_id="extdb:pgaptmp_005459"
                     /translation="MSLQPVELNKAYRLLQVGPTTMISAKHNGNANVMAAAWVSLVGIN
                     KVMAHISPQAYTRRLVEESGLFAVQIPVVSQMETVLYTGEHSYRDRPDKNHKIPMFYLK
                     EFDVPLVEGCAGWLVCDVIPNAAYELEHNLFMGEIAGAWSDDRVFRNGHWIFDEAPDEL
                     RTIHYVAGGQFYAIGKGTRFDHGPGKD"
     gene            complement(60109..60624)
                     /locus_tag="pgaptmp_005460"
                     /label=pgaptmp_005460
     CDS             complement(60109..60624)
                     /codon_start=1
                     /transl_table=11
                     /locus_tag="pgaptmp_005460"
                     /product="NAD(P)H-dependent oxidoreductase"
                     /EC_number="1.-.-.-"
                     /label=pgaptmp_005460
                     /note="Derived by automated computational analysis using
                     gene prediction method: Protein Homology.
                     GO_function: GO:0008753 - NADPH dehydrogenase (quinone) 
                     activity [Evidence IEA];
                     GO_function: GO:0010181 - FMN binding [Evidence IEA]; 
                     GO_function: GO:0050136 - NADH dehydrogenase (quinone) 
                     activity [Evidence IEA]"
                     /inference="COORDINATES:same species:RefSeq"
                     /protein_id="extdb:pgaptmp_005460"
                     /translation="MKTTVFVTHPNINQSRVNSALAKGAASLTDVEVRYLYDQYPDGKI
                     DVAAEQAALEKTDRIVLQFPMQWYSTPPLLKQWLDDVLTYGWSHGGETQALRDKQLMLA
                     VSLGGAESAYQPDGAAGHTVGEYLLSFETISGYLGMNYIKPFITGGSATITDEEIAAQV
                     EQYKTVLA"
     gene            complement(60641..61606)
                     /locus_tag="pgaptmp_005461"
                     /label=pgaptmp_005461
     CDS             complement(60641..61606)
                     /codon_start=1
                     /transl_table=11
                     /locus_tag="pgaptmp_005461"
                     /product="aldo/keto reductase"
                     /label=pgaptmp_005461
                     /note="Derived by automated computational analysis using
                     gene prediction method: Protein Homology."
                     /inference="COORDINATES:same species:RefSeq"
                     /protein_id="extdb:pgaptmp_005461"
                     /translation="MKMRRLGSQGLHVSEMGLGCMGMDHGYGYSVEIRERTKLIDKAVE
                     LGCNLFDTAPIYGFENEELLGVALSKHRDNVIIATKFGVTGMENIDGQLVPVLDSRPAS
                     VREQLEGSLSRLQTDHIDLFYQHRVDPKVEPEVVAGLMKELIAEGKIKYWGLSNAPVSY
                     IRRAHAICPVTAVEDQYSMMWRKPEQDLFKVCDELDIGFMAYSPLGNGFLSGQVTADTT
                     YGEGDYRGMMGRFKPEVMENNQALLDLIAQIAERNNATSAQIVLAWELAQKPYIVPIPG
                     TTKLHRLEENFHAANVQLSDAELNDINEALSRLEIDETFF"
     gene            61723..62616
                     /locus_tag="pgaptmp_005462"
                     /label=pgaptmp_005462
     CDS             61723..62616
                     /codon_start=1
                     /transl_table=11
                     /locus_tag="pgaptmp_005462"
                     /product="LysR family transcriptional regulator"
                     /label=pgaptmp_005462
                     /note="Derived by automated computational analysis using
                     gene prediction method: Protein Homology.
                     GO_function: GO:0003700 - DNA-binding transcription factor 
                     activity [Evidence IEA];
                     GO_process: GO:0006355 - regulation of DNA-templated 
                     transcription [Evidence IEA]"
                     /inference="COORDINATES:same species:RefSeq"
                     /protein_id="extdb:pgaptmp_005462"
                     /translation="MNKLDALKFFVAAAETMNFREAAVRLAISPSVVTRTIAELENQLG
                     EPLFKRNTRSIVLTSFGELFLPKAMRLLEDSEALFQTARDDNDMKGVVRITLFRFPGHE
                     QVLYELLTSLDPYPELFIDWRLDMMKLDTVQNRIDMGIRIEREPNPNFIVRPITLVHHA
                     LMTSPGLIEKLGAPKNFDDLRQRYPFSGLLNPETGKVFEYMLDGVDTFVPRHLEFFTTD
                     SQSEIQAALAGKAVIQSSNLACREYLEDGRLVNVLPELKLETWQLYLYRPYQTLVPQRI
                     RTVFHILESILLRHFS"
     gene            complement(62813..63700)
                     /locus_tag="pgaptmp_005463"
                     /label=pgaptmp_005463
     CDS             complement(62813..63700)
                     /codon_start=1
                     /transl_table=11
                     /locus_tag="pgaptmp_005463"
                     /product="LysR family transcriptional regulator"
                     /label=pgaptmp_005463
                     /note="Derived by automated computational analysis using
                     gene prediction method: Protein Homology.
                     GO_function: GO:0003677 - DNA binding [Evidence IEA]; 
                     GO_function: GO:0003700 - DNA-binding transcription factor 
                     activity [Evidence IEA]"
                     /inference="COORDINATES:same species:RefSeq"
                     /protein_id="extdb:pgaptmp_005463"
                     /translation="MDRIQAMQVFIRVAEAGSFVRAAETLSLPSSTVTSTIKNLEKYLQ
                     VRLLNRTTRRVSLTPEGLQYLAQCREILALVEHTEASLADLNRRPRGRLRVDMPGGIAH
                     FIVMPNLKEFYSRYPDIYLMTGVSDRQVDLVQEGVDCVIRTGELLNSTLVARPLGEFRW
                     ITCASPDYLREYGIPQSPEDLSHHRAIHYFSGQSRRTDELRFVKGTETLSVSVSGQAAV
                     NETGLYIKMCLEGFGLAQLAENVVAEHLEKGTLVEVLADWQPPSVPVTLLYPHQRFLSP
                     AVRAFADWIGEIFS"
     gene            63843..65241
                     /pseudo
                     /locus_tag="pgaptmp_005464"
                     /label=pgaptmp_005464
     CDS             63843..65241
                     /pseudo
                     /codon_start=1
                     /transl_table=11
                     /locus_tag="pgaptmp_005464"
                     /product="amidohydrolase family protein"
                     /label=pgaptmp_005464
                     /note="frameshifted; Derived by automated computational
                     analysis using gene prediction method: Protein Homology. 
                     GO_function: GO:0016787 - hydrolase activity [Evidence 
                     IEA]"
                     /inference="COORDINATES:same species:RefSeq"
                     /translation="MTDYIRNIVNNQTENAPVTLIRGATILSMDENVGNHERGDILVTG
                     STITAIGKDLNAEGAQVIDATNMIAMPGMVDSHRHAWEGQLRRINPNATCLDDYSNATH
                     FSFAKYYRPADIYVGNLLTALGAIDAGITTMIDNSHNSRTAAHSDAAVEALLDAGIRAI
                     HASGAPVAGEWDKAHWPGNWQRLQEKYFRDNPDSLVTLGVMAQLEPELWAEARRLGLPI
                     VTEFFGAEMASELESLHQQGLLGPDNIFNHCTALPDEGWEILREAGVRVNVCPRSDSHY
                     GIESGMFAIEAAQRHGITPGLSVDNETSYSTDMFMEMRVAFYLQRVMGMHKQHCCDSDH
                     SLTTIPAAQLLKSATVDGAFCAGLQDKVGSLTPGKQADLILINAADLNLYPNGNAFGTV
                     VHAAERSNIDTVMIGGRIVKQNGKVLGVDSERLRAAIDESREHLFAAAGYEPEHLCGKI
                     PAAGPGKL"
     gene            65256..65729
                     /locus_tag="pgaptmp_005465"
                     /label=pgaptmp_005465
     CDS             65256..65729
                     /codon_start=1
                     /transl_table=11
                     /locus_tag="pgaptmp_005465"
                     /product="DMT family transporter"
                     /label=pgaptmp_005465
                     /note="Derived by automated computational analysis using
                     gene prediction method: Protein Homology.
                     GO_component: GO:0005886 - plasma membrane [Evidence IEA]"
                     /inference="COORDINATES:same species:RefSeq"
                     /protein_id="extdb:pgaptmp_005465"
                     /translation="MSAIYYVIAFAAGLGITLQTTLNSQLAKGLGGDPVTAAFFSFTAG
                     ALSLGIYSLLRGGLFSSLAAIPSQPAWSLAGGLIGACALFSYVVLAPKIGFSALLGLAI
                     VGQLLSSQMIDHFGLLGAVRRPVSLLKLGGMLVMLAGLAIMLFGDKLSARFLP"
     gene            65828..66688
                     /locus_tag="pgaptmp_005466"
                     /label=pgaptmp_005466
     CDS             65828..66688
                     /codon_start=1
                     /transl_table=11
                     /locus_tag="pgaptmp_005466"
                     /product="SMP-30/gluconolactonase/LRE family protein"
                     /EC_number="3.1.1.99"
                     /label=pgaptmp_005466
                     /note="Derived by automated computational analysis using
                     gene prediction method: Protein Homology.
                     GO_function: GO:0016787 - hydrolase activity [Evidence 
                     IEA];
                     GO_function: GO:0046872 - metal ion binding [Evidence IEA]"
                     /inference="COORDINATES:same species:RefSeq"
                     /protein_id="extdb:pgaptmp_005466"
                     /translation="MFSVAADARNLLGECPIWCERTRRIYWTDIEGSELLALEEDTSVV
                     MRWSLPERLGSFALTENPDVLLMGLASRFAFCDLNTGTFMPIVASPGGPGTRTGDGRCD
                     REGNFVFGTMDDGYPAKVIGRFHRLNAATLSIETLPLPEVAIPNSICFSPDGSTMYYCD
                     SMQGRIMCCDYPSMNNQRVFTVTEGKGAPDGSCVDAMGYIWNAEWGGSRVVRYRPDGTT
                     DRILPSPGIQSTCPTLAGEAFTTLYCTSASVGLSVPSRHDGALLRAKSAVFPGLPESRF
                     SAHTA"
     gene            complement(66794..67747)
                     /locus_tag="pgaptmp_005467"
                     /label=pgaptmp_005467
     CDS             complement(66794..67747)
                     /codon_start=1
                     /transl_table=11
                     /locus_tag="pgaptmp_005467"
                     /product="aromatic alcohol reductase"
                     /label=pgaptmp_005467
                     /note="Derived by automated computational analysis using
                     gene prediction method: Protein Homology."
                     /inference="COORDINATES:same species:RefSeq"
                     /protein_id="extdb:pgaptmp_005467"
                     /translation="MNKTDLNATSEKILVLGAGELGLPVLRNLALRAKDVEGTKISVLL
                     RESTVTSDEPVKKLVITEIRNLGINIVTGDLVMSSVDDLASLFAQFDTVVGCTGYAAGI
                     NTPMKLAQAALQARIPRYFPWQFGADFDAIGRGSPQDIFDAQIDVRDLLRSQHETEWVI
                     ISTGIFMSYLFEPDFGVVDLQNDTVHALGSIDNTMTLTTPDDIGVLTAAIVFTTPRIRN
                     EIVYIAGDTLTYAEVADKLQSALGRPFDCTVWSEEYLIDKLALNPQDMMSKYRAVFAQG
                     RGVAWDKKQTFNERHNIRVTDVAAWINANLTPGSSL"
     gene            67817..68251
                     /locus_tag="pgaptmp_005468"
                     /label=pgaptmp_005468
     CDS             67817..68251
                     /codon_start=1
                     /transl_table=11
                     /locus_tag="pgaptmp_005468"
                     /product="helix-turn-helix domain-containing protein"
                     /label=pgaptmp_005468
                     /note="Derived by automated computational analysis using
                     gene prediction method: Protein Homology.
                     GO_function: GO:0003677 - DNA binding [Evidence IEA]"
                     /inference="COORDINATES:same species:RefSeq"
                     /protein_id="extdb:pgaptmp_005468"
                     /translation="MIPGICEMDRDEILQYSQAVCKGLRDDDDGLRREVLAHAGSRWSL
                     GIVNTLGVYGRLRHAEIGRRMHGVTQRMLTRTLRQLERDGLVIRHDFSEIPPRVEYELS
                     DTGMELLVRMIPLWTWIVDNADRFREDRLRYEKNNNNPRA"
     gene            68582..69537
                     /pseudo
                     /locus_tag="pgaptmp_005469"
                     /label=pgaptmp_005469
     CDS             68582..69537
                     /pseudo
                     /codon_start=1
                     /transl_table=11
                     /locus_tag="pgaptmp_005469"
                     /product="alpha/beta hydrolase"
                     /label=pgaptmp_005469
                     /note="frameshifted; Derived by automated computational
                     analysis using gene prediction method: Protein Homology. 
                     GO_function: GO:0016787 - hydrolase activity [Evidence 
                     IEA]"
                     /inference="COORDINATES:same species:RefSeq"
                     /translation="MISKENNEISSNYHDLPGYVHGAKIIQVALTKTPIDNISDVVYET
                     VKKLVLSGNCICLFLFLVPTF*NQVSFIFLGEGL*PLNTTNLWRCAWL*RRLALLLQRQ
                     NTGQFLILSLRQ**MLKQQ*DTFVNMPMIMALTPHELV*LAILLEAGWRRCLVPLMAIS
                     HSITAIFSASPLMCRLSLRFTEYQICVT*VTVFRISDKKCISLLQSRSHC*LMVWLSRI
                     LQVPQSVLYLKKR*MQAP*GVSRDVNLRS**CMEVRIH*YHLNRAQRFTKPFWNRETKR
                     TTSLSKAQNTVMITGINPLS*IGLLTGSACIFVLKIY"
     gene            complement(70548..71381)
                     /locus_tag="pgaptmp_005470"
                     /label=pgaptmp_005470
     CDS             complement(70548..71381)
                     /codon_start=1
                     /transl_table=11
                     /locus_tag="pgaptmp_005470"
                     /product="oxidoreductase"
                     /label=pgaptmp_005470
                     /note="Derived by automated computational analysis using
                     gene prediction method: Protein Homology."
                     /inference="COORDINATES:same species:RefSeq"
                     /protein_id="extdb:pgaptmp_005470"
                     /translation="MTSAKTILITGVSSGFGRALAQEALATGHRVIGTVRSREAQHDFE
                     ALHSQRAFGRLLDITDFEHIDEVVAEIESTVGPVDVLVNNAGYGHEGIMEESSLAEMRR
                     QFEVNVFGAVAMIKAMLPGMRQRRHGHIINITSMGSFITLPGISYYCGSKFALEGISET
                     LSKELAPFNIHVTAVAPGSFRTDWAGRSMVRSARSIPDYDALFDPIRQAREEKSGKQLG
                     DPVKAAHAMLAMIESQNPPTHLLLGSDALSLVRQKLEALGKEIEQWEEITRSTDG"
     gene            71486..72406
                     /locus_tag="pgaptmp_005471"
                     /label=pgaptmp_005471
     CDS             71486..72406
                     /codon_start=1
                     /transl_table=11
                     /locus_tag="pgaptmp_005471"
                     /product="AraC family transcriptional regulator"
                     /label=pgaptmp_005471
                     /note="Derived by automated computational analysis using
                     gene prediction method: Protein Homology.
                     GO_function: GO:0003700 - DNA-binding transcription factor 
                     activity [Evidence IEA];
                     GO_function: GO:0043565 - sequence-specific DNA binding 
                     [Evidence IEA];
                     GO_process: GO:0006355 - regulation of DNA-templated 
                     transcription [Evidence IEA]"
                     /inference="COORDINATES:same species:RefSeq"
                     /protein_id="extdb:pgaptmp_005471"
                     /translation="MPGMITLVKALAVQEGYNLTALPDVRILRADRPLARTPVLYDPGI
                     VIVCQGSKRGYFGQQTYLYDEQHYLAVSVPVPFVMETDASAEHPLLAIYMHLDFHLAAE
                     LMLQIEQHDARYPLAAPQSMMSSPMDDAVKTAVRHLLEVLNNPLEAAILGPARVRELYF
                     RVLTGAQGNAMRAALTLQGQFGKIGKVLQRIHATYAEPLTLTQLAMEAGMSVPTFHSHF
                     KAITRMPPMQYVKSVRLHQARMLMVRQQITAAAASYAVGYESPSQFNREFKRLFGLPPA
                     EEIKRMQRYFAVPPVQQASIFVSSH"
     gene            complement(73398..74255)
                     /gene="repA"
                     /locus_tag="pgaptmp_005472"
                     /label=repA
     CDS             complement(73398..74255)
                     /codon_start=1
                     /transl_table=11
                     /gene="repA"
                     /locus_tag="pgaptmp_005472"
                     /product="incFII family plasmid replication initiator
                     RepA"
                     /label=repA
                     /note="Derived by automated computational analysis using
                     gene prediction method: Protein Homology.
                     GO_process: GO:0006276 - plasmid maintenance [Evidence 
                     IEA]"
                     /inference="COORDINATES:same species:RefSeq"
                     /protein_id="extdb:pgaptmp_005472"
                     /translation="MTDILQNHYSQVKNPNPVFTPREGKKTLPFCRKLMAKAEGFTSRF
                     DFSIHVAFLRSLGKRHRMPPLLRRRAIDALLQAMCFHYDPLANRVQRSITNMAIECGLA
                     TESRSGNLSVSRATRALKFLAELGLITYQTEYDPQIGCNIPTDITFTPALFSALDVSEV
                     AVVAARRSRVEWENLQRKKQKLNPLEMDELIAKAWRFVRERFRSYQAERKSHGRKRDTA
                     QRDASRQRHDIETRVRQQLTREYATGRFRGDKEALKREVERRVQERMLLSRGNNYTRLA
                     TAPL"
     gene            complement(74248..74319)
                     /gene="tap"
                     /locus_tag="pgaptmp_005473"
                     /label=tap
     CDS             complement(74248..74319)
                     /codon_start=1
                     /transl_table=11
                     /gene="tap"
                     /locus_tag="pgaptmp_005473"
                     /product="RepA leader peptide Tap"
                     /label=tap
                     /note="Derived by automated computational analysis using
                     gene prediction method: Protein Homology.
                     GO_process: GO:0006276 - plasmid maintenance [Evidence 
                     IEA];
                     GO_process: GO:0031556 - transcriptional attenuation by 
                     ribosome [Evidence IEA]"
                     /inference="COORDINATES:same species:HMM"
                     /protein_id="extdb:pgaptmp_005473"
                     /translation="MPRKVQDLLCSLLPCNISAGSGD"
     gene            complement(74548..74799)
                     /locus_tag="pgaptmp_005474"
                     /label=pgaptmp_005474
     CDS             complement(74548..74799)
                     /codon_start=1
                     /transl_table=11
                     /locus_tag="pgaptmp_005474"
                     /product="replication regulatory protein RepA"
                     /label=pgaptmp_005474
                     /note="Derived by automated computational analysis using
                     gene prediction method: Protein Homology."
                     /inference="COORDINATES:same species:RefSeq"
                     /protein_id="extdb:pgaptmp_005474"
                     /translation="MSQVVNGVTSSSKRPYRKGNPLSDADKQRSSVAKKRATHKEVKVF
                     LEPQLKDILMKMCHDDGLTQAEVLSRLIQREALARNIA"
     gene            complement(74936..75487)
                     /locus_tag="pgaptmp_005475"
                     /label=pgaptmp_005475
     CDS             complement(74936..75487)
                     /codon_start=1
                     /transl_table=11
                     /locus_tag="pgaptmp_005475"
                     /product="phospholipase D family protein"
                     /label=pgaptmp_005475
                     /note="Derived by automated computational analysis using
                     gene prediction method: Protein Homology."
                     /inference="COORDINATES:same species:RefSeq"
                     /protein_id="extdb:pgaptmp_005475"
                     /translation="MNRTLHKCCLSGLISLALCAPVPAVYAASIETGYSPEGTALQLVL
                     KTIDSAQQEIRLMGYSFTSPEVAGALVRAKRRGVDVKVVLDWKANTGKQNQASLAAMNL
                     LVNAGIPVRTVSQYKIMHDKVIIADGRNIEVGSFNYTRAADRVNSENVLVVWDVPVVAQ
                     RYLQHWQSRWNGGTDWHSSY"
     gene            complement(75592..75900)
                     /locus_tag="pgaptmp_005476"
                     /label=pgaptmp_005476
     CDS             complement(75592..75900)
                     /codon_start=1
                     /transl_table=11
                     /locus_tag="pgaptmp_005476"
                     /product="hypothetical protein"
                     /label=pgaptmp_005476
                     /note="Derived by automated computational analysis using
                     gene prediction method: Protein Homology."
                     /inference="COORDINATES:same species:RefSeq"
                     /protein_id="extdb:pgaptmp_005476"
                     /translation="MIIAAEVKRDEQGYWTHPALARSGCETSAELSYWLRTHKLQCFVM
                     TMRDEAPEAFAAGFTDEAPDARGWIPEPPDDDGWFLGSVHDTGDGPVCYWFRHTTKS"
     gene            complement(75897..76547)
                     /locus_tag="pgaptmp_005477"
                     /label=pgaptmp_005477
     CDS             complement(75897..76547)
                     /codon_start=1
                     /transl_table=11
                     /locus_tag="pgaptmp_005477"
                     /product="DUF2726 domain-containing protein"
                     /label=pgaptmp_005477
                     /note="Derived by automated computational analysis using
                     gene prediction method: Protein Homology."
                     /inference="COORDINATES:same species:RefSeq"
                     /protein_id="extdb:pgaptmp_005477"
                     /translation="MAKILMMAGSTVVVLSLLGFLVLLLKGRAVTKTSPVLRSLKALGI
                     RPSEAEQRLCRQRVWVGNDTLMTPREQHFFRALLRHTSRKRWLLCPQVRVADIATLSPH
                     IRPRSRTWWQLFRMASQWHCDVVIVDIHTFAIIGAVELDDASHQKKHRIRRDILLEEVL
                     RQAGIPLLRDRDSERLVRRVGEFLKYRGADAAEKSITGMNSTTEHTERKENEK"
     gene            complement(76603..77247)
                     /locus_tag="pgaptmp_005478"
                     /label=pgaptmp_005478
     CDS             complement(76603..77247)
                     /codon_start=1
                     /transl_table=11
                     /locus_tag="pgaptmp_005478"
                     /product="hypothetical protein"
                     /label=pgaptmp_005478
                     /note="Derived by automated computational analysis using
                     gene prediction method: Protein Homology."
                     /inference="COORDINATES:same species:RefSeq"
                     /protein_id="extdb:pgaptmp_005478"
                     /translation="MFKYFILRTQQQLFCYFCGIVLAMVLMLLSPSVFRGSGFYLLLSS
                     VALFWAGLALYTRHIDRMRKPEVSPLVSIRDGIQVVAEVPRHEKARLEWEILRDDEVFR
                     QQRWELTGLTGRVISRGLLYMPAVMLVGMGILAWGSPQDAIRLINALRNMPAAELVHQI
                     GFVLCLFLQISVISVLIADVVAGRGLPNVFRRALLDRLPAEFCLIRRGTER"
     gene            complement(77715..78062)
                     /locus_tag="pgaptmp_005479"
                     /label=pgaptmp_005479
     CDS             complement(77715..78062)
                     /codon_start=1
                     /transl_table=11
                     /locus_tag="pgaptmp_005479"
                     /product="DUF6404 family protein"
                     /label=pgaptmp_005479
                     /note="Derived by automated computational analysis using
                     gene prediction method: Protein Homology."
                     /inference="COORDINATES:same species:RefSeq"
                     /protein_id="extdb:pgaptmp_005479"
                     /translation="MDFEARKQKALAIMASRKMWKSNYAPLLIRLLWRLGINIPPLPFA
                     PLWQVFGVMTGSFSVGYGLWMYWMVWRAQGMPPLFACKISLIAGVLFGLTMALFHLWRR
                     KVNKLPDWKDL"
     gene            complement(78082..78678)
                     /locus_tag="pgaptmp_005480"
                     /label=pgaptmp_005480
     CDS             complement(78082..78678)
                     /codon_start=1
                     /transl_table=11
                     /locus_tag="pgaptmp_005480"
                     /product="fertility inhibition protein FinO"
                     /label=pgaptmp_005480
                     /note="Derived by automated computational analysis using
                     gene prediction method: Protein Homology."
                     /inference="COORDINATES:same species:RefSeq"
                     /protein_id="extdb:pgaptmp_005480"
                     /translation="MSEEKRPVLSLKRKPAENNTAPAEATPAPGVVRRKKVVVVSSPPA
                     WKAKKEKLEKVKQAAEAAARNAAPVPVKAEKTPPPVRYLRLLPPEQAIMTLKAFWPQLF
                     DGNSPRLLATGMREQLFADIVNRDLPLSHKQVIKCLKSLTRSAGYLSRMKEGASRYDLQ
                     GNAVATVTAEEAQYASERMMKELLRTERMRSQSAD"
     gene            complement(78835..79560)
                     /gene="traX"
                     /locus_tag="pgaptmp_005481"
                     /label=traX
     CDS             complement(78835..79560)
                     /codon_start=1
                     /transl_table=11
                     /gene="traX"
                     /locus_tag="pgaptmp_005481"
                     /product="type-F conjugative transfer system pilin
                     acetylase TraX"
                     /label=traX
                     /note="Derived by automated computational analysis using
                     gene prediction method: Protein Homology."
                     /inference="COORDINATES:same species:RefSeq"
                     /protein_id="extdb:pgaptmp_005481"
                     /translation="MRAQHTFPGATDRWLHRLLTWTPGQTDMIKTVALVLMVTDHTGLL
                     LAGNNEVMRLLGRGCFPLFGLAWGMNLARHAEIRQSQLNSLWGWALVAQVSFMLIGYPW
                     YTGNILFAFAVTGQVLRWVSQPSWCYTLPAAGLLVAWIPLSTASYGMAGVGMLTASWLL
                     CRAQHAPERLGYGVLWALMVLLMNMNDVSESVAGLAIALLTLMVCSSAGERVKRFWPRQ
                     FFVMFYAFHLAVLGIVVSM"
     gene            complement(79640..84898)
                     /gene="traI"
                     /locus_tag="pgaptmp_005482"
                     /label=traI
     CDS             complement(79640..84898)
                     /codon_start=1
                     /transl_table=11
                     /gene="traI"
                     /locus_tag="pgaptmp_005482"
                     /product="conjugative transfer relaxase/helicase TraI"
                     /EC_number="3.6.4.12"
                     /label=traI
                     /note="Derived by automated computational analysis using
                     gene prediction method: Protein Homology.
                     GO_function: GO:0003677 - DNA binding [Evidence IEA]; 
                     GO_function: GO:0003678 - DNA helicase activity [Evidence 
                     IEA];
                     GO_function: GO:0005524 - ATP binding [Evidence IEA]; 
                     GO_function: GO:0016818 - hydrolase activity, acting on 
                     acid anhydrides, in phosphorus-containing anhydrides 
                     [Evidence IEA]"
                     /inference="COORDINATES:same species:RefSeq"
                     /protein_id="extdb:pgaptmp_005482"
                     /translation="MLSFSQVKSAGSAGNYYTDKDNYYVIGSMDERWQGKGAEALGLEG
                     KVDKQVFTELLQGKLPDGSDLTRIQDGVNKHRPGYDLTFSAPKSVSMLAMLGGDKRLID
                     AHNRAVTVALNQVESLASTRVKRDGVSETVLTGNLIIARFNHDTSRAQDPQIHTHSVVI
                     NATQNGDKWQTLASDTVGKTGFSENILANRIALGKIYQNSLRADVESMGYKTVDAGKNG
                     MWEMEGVPVESFSTRSQELREAAGPDASLKSRDVAALDTRKSKEAIDPAEKMVEWMNTL
                     KETGFDIRGYREAADARAAELARAPAAPVNTDGPDITDVVTKAIAGLSDRKVQFTYADL
                     LARTVGQLEAKDGVFELARKGIDAAIEREQLIPLDREKGLFTSNIHVLDELAVKALSQE
                     VQRQNHVSVTPDASVVRQVPFSDAVSVLAQDRPVMGIVSGQGGATGQRERVAELTLMAR
                     EQGRDVHILAADNRSRDFLAGDVRLAGETVTGKSALQDGTAFIPGGTLIVDQAEKLSLK
                     ETISLLDGAMRHNVQVLLSDSGKRSGTGSALTVLKDSGVNTYRWQGGHQTTADIISEPD
                     KGARYSRLAQEFAVSVREGQESVAQISGTREQSVLNGLIRDSLRQEGVLGEKDTTITAL
                     TPVWLDSKSRGVRDYYREGMVMERWDPETRTHDRFVIDRVTASSNMLTLKDREGDRLDL
                     KVSAVDSQWTLFRAETLPVAEGERLAVLGKIPDTRLKGGESVTVMKVEDGQLTVQRPGQ
                     KTTQTLAVGAGVFDGIKVGHGWVESPGRSVSETATVFASVTQRELDNATLNQLAQSGSH
                     LRLYSAQDAARTTEKLSRHTAFSVVSEQLKARSGETDLDAAIAQQKAGLHTPAEQAIHL
                     AIPLLESQDLTFSRPQLLATAMETGGGKVSMADIETTIQAQIRSGQLLNVPVAPGRGND
                     LLISRQAWDAEKSILTRVLEGKDAVAPLMDRVPDSLMTDLTAGQRAATRMILESTDRFT
                     VVQGYAGVGKTTQFRAVMSAISLLPEETRPRVIGLAPTHRAVGEMQSAGVDARTTASFL
                     HDMQLLQRNGQTPDFSNTLFLLDESSMVGLADMAKAHSLIAAGGGRAVPSGDTDQLPPI
                     ASGQPFRLTQQRSAADVAIMKEIVRQIPELRPAVYSLIERDVHRALTTIEQVTPEQVPR
                     KEGAWAPGSSVVEFTPKQEKAIEKALSEGKTLPEGQPATLYEALVKDYTGRTPEAQSQT
                     LVITHLNKDRRALNGLIHDARRENGETGKEEITLPVLVTSNIRDGELRKLSTWTAHKEA
                     VALVDNVYHRISKVDKDNQLITLTDSEGKERYISPREASAEGVTLYRQEKITVSQGDRM
                     RFSKSDPERGYVANSIWEVQSVSGDSVTLSDGKLTRTLTPKAEQAQQHIDLAYAITAHG
                     AQGASEPYAIALEGVAGGREQMASFESAYVALSRMKQHVQVYTDNREGWIKAIKNSPEK
                     ATAHDILEPRNDRAVKTADLLFGRARPLDETAAGRAALQQSGLAQGSSPGKFISPGKKY
                     PQPHVALPAFDKNGKAAGIWLSPLTDRDGRLEAIGGEGRIMGNEDARFVALQNSRNGES
                     LLAGNMGEGVRMARDNPDTGVVVRLAGDDRPWNPGAMTGGRVWADPAPVAPVPQAGADI
                     ILPPEVLAQRAAEEQQRREMEKQAEQTAREVAGEARKAGEPADRVKEVIGDVIRGLERD
                     RPGTEKTTLPDDPQFRRQEAAIQQVASESLQRERLQAVEHDMVRDLNREKTLGGD"
     gene            complement(84898..87207)
                     /gene="traD"
                     /locus_tag="pgaptmp_005483"
                     /label=traD
     CDS             complement(84898..87207)
                     /codon_start=1
                     /transl_table=11
                     /gene="traD"
                     /locus_tag="pgaptmp_005483"
                     /product="type IV conjugative transfer system coupling
                     protein TraD"
                     /label=traD
                     /note="Derived by automated computational analysis using
                     gene prediction method: Protein Homology."
                     /inference="COORDINATES:same species:RefSeq"
                     /protein_id="extdb:pgaptmp_005483"
                     /translation="MSFNAKDMTQGGQIANMRFRMFGQIANIIFYVLFILFWVLCGLML
                     MYRLSWQTFVNGCVYWWCTTLGPMRDIIRSQPVYTIQYYGQSLEYTSEQILADKYTIWC
                     GEQLWTSFVFAAVVSLVICIVTFFIASWVLGRQGKQQSEDENTGGRQLSDKPKEVARQM
                     KRDGMASDIKIGDLPILKNSEIQNFCLHGTVGSGKSEVIRRLLNYVRARGDMAIIYDRS
                     CEFVKSYYDPSLDKILNPLDSRCAAWDLWKECLTLPDFDNISNTLIPMGTKEDPFWQGS
                     GRTIFAEGAYLMREDDDRSYEKLVDTMLSIKIDKLRAYLQNTPAANLVEEKIEKTAISI
                     RAVLTNYVKAIRYLQSIEKNGEPFTIRDWMRGVREDRPNGWLFISSNADTHASLKPVIS
                     MWLSIAIRGLLAMGENRNRRVWIFADELPTLHKLPDLVEILPEARKFGGCYVFGIQSYA
                     QLEDIYGVKPAATLFDVMNTRAFFRSPSREIAEFAAGEIGEKEILKASEQYSYGADPVR
                     DGVSTGKEKERETLVSYSDIQTLPDLSCYVTLPGPYPAVKLALKYKPRPKIAEGFIPRS
                     LDARVDARLSALLEAREAEGSLARALFTPDAPEPGPADTNSHAGEQPEPISQPAPADMT
                     VSPAPVKAPPTTKSPAAEPSVRATEPPVLRVTTVPLIKPKATAAATAASTASSAGAPAA
                     AAGGTEQELAQQSAEQGQDMLPAGMNEDGVIEDMQAYDAWADEQTQRDMQRREEVNINH
                     SHRHDEQDDVEIGGNF"
     gene            complement(87569..88300)
                     /gene="traT"
                     /locus_tag="pgaptmp_005484"
                     /label=traT
     CDS             complement(87569..88300)
                     /codon_start=1
                     /transl_table=11
                     /gene="traT"
                     /locus_tag="pgaptmp_005484"
                     /product="conjugal transfer complement resistance protein
                     TraT"
                     /label=traT
                     /note="Derived by automated computational analysis using
                     gene prediction method: Protein Homology."
                     /inference="COORDINATES:same species:RefSeq"
                     /protein_id="extdb:pgaptmp_005484"
                     /translation="MKLNKVMAVMVVSSALVLSGCSAMGTAIKKRNLEVKTQMSETIWL
                     EPSNNKTVYLQIKNTSDKDMSGLQAKIASAVTSKGYQVVSNPDTAGYWIQANVLKADKM
                     DLRESQGWLSRGYEGAVTGAALGAGITAYNSSSAGATLGVGLAAGLVGMAADAMVEDVN
                     YTMITDVQIAERTKTQVQTDNVAVLRQGTSGAKVQTSTETGNQHKYQTRVVSNANKVNL
                     KFPEAQPVLEDQLAKSIANIL"
     gene            complement(88490..89020)
                     /locus_tag="pgaptmp_005485"
                     /label=pgaptmp_005485
     CDS             complement(88490..89020)
                     /codon_start=1
                     /transl_table=11
                     /locus_tag="pgaptmp_005485"
                     /product="conjugal transfer protein TraS"
                     /label=pgaptmp_005485
                     /note="Derived by automated computational analysis using
                     gene prediction method: Protein Homology."
                     /inference="COORDINATES:same species:RefSeq"
                     /protein_id="extdb:pgaptmp_005485"
                     /translation="MMMTNKILIEEVDQLKNMFSRGEMEIPSFWSCLWPGVIIAAWNMV
                     CAIISVGGGYLSVKFIFWVLVFPGVISLMILLGVASARSLFLSVPRTYRMRSQVYRFIS
                     RKVIVYAFVYMALILALALFNRVYYASPFPFAFMVLIATIFVWFVMNIDFGRYQLSVLS
                     SAINSFRAEKLGG"
     gene            complement(89023..91872)
                     /gene="traG"
                     /locus_tag="pgaptmp_005486"
                     /label=traG
     CDS             complement(89023..91872)
                     /codon_start=1
                     /transl_table=11
                     /gene="traG"
                     /locus_tag="pgaptmp_005486"
                     /product="conjugal transfer mating-pair stabilization
                     protein TraG"
                     /label=traG
                     /note="Derived by automated computational analysis using
                     gene prediction method: Protein Homology."
                     /inference="COORDINATES:same species:RefSeq"
                     /protein_id="extdb:pgaptmp_005486"
                     /translation="MLEIYAIAGGDWLRGNLNAIAAFMETGTWSTIEKMCIAISVLIVA
                     GNWVKKHNVMDLLGWVFSLTLVSMLVVIRTPVQIIDYSNVAQVYEVDNVPIGLAIPASL
                     TTRVGNALIQSYEMVFALPDSVTYSKTGMLFGSNLVAKSTDFLSQNPQITTLFSDYVQN
                     CVMGDIFLNHKYTFEELLNSPDPYTLIFANPSPLRGVFDKNNQFQTCEEASRDLKSALA
                     LDTQTGGKTWNYYVRQLFGGKPNPDLLFSQMIGDSYSYFYSSGQSAGQIIRQNVTMNAL
                     RSGIQSYAARSGDTASLVNIANTSSLEKQRLAQATMGHQALRTLPLMQTVIMGIMIGMF
                     PIMVMAAMFNMMTLQVLKGYVFALIWLQTWPLLFAILNSAMAYYAKQNGVPVVLSELSQ
                     VQLKNSDIATTAGYIAVMIPPLSWGIVKSMGAAFSSAYSHFSSSGLGATSQAASGVVDG
                     NYSFANMQMENVSGYSWGTNSTTSFGQMSRQLANGGMSTQTRDGSMVWDSGGAMSKLPV
                     DINVGRQIASAQQQMAREADVQAESALHGYNSSVTSAWNSLQQFGTNKGNSASTTTGAD
                     TTESSQDSMARSKMWNAVVANAKANNISNEESFQQLMDDSSKRTQSFDAHVSGKWSSGD
                     QLFGKLGKWGSGFSAEVGGKGSAGWGHSSGNTDNVGTSGRESNDSRHDTSSQAAKDFKE
                     ASDYFTSRKTSTSGNITDNNASSRVDQFAASLSSAKNSYDQYTTSRTRSHEYSEMASRT
                     ESMTGQMNENLTQQFANFVQHRAPQDAEAILTNTSSPEIAAQREALAREFVKEQVEPRV
                     DAAYQQGRESIGQNMAGVSGGGDNGSVMADYGQNSGRIDAMTQDAGIKDNVGQKVDGMI
                     TENKQQHQETRENIQRQGVEVKNENAEMEKSHKTKANEFKGDYNERKSKVNSLPGADSP
                     AELEEKAAKTQKDFLDGKR"
     gene            complement(91872..93251)
                     /gene="traH"
                     /locus_tag="pgaptmp_005487"
                     /label=traH
     CDS             complement(91872..93251)
                     /codon_start=1
                     /transl_table=11
                     /gene="traH"
                     /locus_tag="pgaptmp_005487"
                     /product="conjugal transfer pilus assembly protein TraH"
                     /label=traH
                     /note="Derived by automated computational analysis using
                     gene prediction method: Protein Homology."
                     /inference="COORDINATES:same species:RefSeq"
                     /protein_id="extdb:pgaptmp_005487"
                     /translation="MEDRMRIKLLSLFCGAALGLSFSAAADVNGDMNQFFNKLGFASNT
                     SQPQVWQGQAAGYASGGSLYARTQVKTIQLVSMTLPDINAGCGGIDAYLGSFSFINSEQ
                     LQRFGKQIMSNAAGYFFDLALQTTVPEIKTAKDFLQKMASDINSMNLSSCQAAQGIVGG
                     LFPRTQVAQQKVCQDIAGESNIFADWAASRQGCSVGGQMDKVQDKASDKDKERVMKNIN
                     IMWDALSKNRLFDGNKELKEFVMTLTGTLIFGENSEITPLPARTTDQDLIKAMMEGGTA
                     KIYHCNDSDKCLKVVADATVTITSSKALKSQISALLSSIQNKAVADEKLTDQEKGFISS
                     TTIPVFKYLVDPQMLGVSNSLIYQLTDYIGYDILLQYIQELIQQARAMISTGNYPQSTM
                     DMIMENLNQASVQIAAFQSRVQVQQDALLVVDRQMSYMRQQVSARMMTRYQNNYHFGGN
                     L"
     gene            complement(93229..93672)
                     /gene="trbF"
                     /locus_tag="pgaptmp_005488"
                     /label=trbF
     CDS             complement(93229..93672)
                     /codon_start=1
                     /transl_table=11
                     /gene="trbF"
                     /locus_tag="pgaptmp_005488"
                     /product="F-type conjugal transfer protein TrbF"
                     /label=trbF
                     /note="Derived by automated computational analysis using
                     gene prediction method: Protein Homology."
                     /inference="COORDINATES:same species:RefSeq"
                     /protein_id="extdb:pgaptmp_005488"
                     /translation="MNKYIRSTGLYAFLFPASLKAPGQTAAEKIEQLKPEFVHRERRME
                     IYLELFIVFLTAGALLLWIMRFLFNLCVADWIASGDLRVKDLWNIMMYAIPYALMAVGM
                     GFFVAGVTLAILNFFSHHLKILFILRNNRVKNNAVRNGGQDAN"
     gene            complement(93718..94275)
                     /gene="trbB"
                     /locus_tag="pgaptmp_005489"
                     /label=trbB
     CDS             complement(93718..94275)
                     /codon_start=1
                     /transl_table=11
                     /gene="trbB"
                     /locus_tag="pgaptmp_005489"
                     /product="type-F conjugative transfer system pilin
                     assembly thiol-disulfide isomerase TrbB"
                     /label=trbB
                     /note="Derived by automated computational analysis using
                     gene prediction method: Protein Homology."
                     /inference="COORDINATES:same species:RefSeq"
                     /protein_id="extdb:pgaptmp_005489"
                     /translation="MKSSLKNIAKTPLAVLSLSLALAGLAQAGTLDEVKSLWDPRGISG
                     TETASPQSDTPQAVSGASQPRWLRLSNGKQVDLRDWKVVLFMQGHCPYCHKFDPVLKQL
                     AGQYGFSVFSYTIDGQGDDAFPEALPAPPDVMQTFFPNIPVATPTTFLVNVNTLAAYPI
                     LQGATDAQGFMARVDTVFQMMH"
     gene            complement(94247..94486)
                     /gene="traQ"
                     /locus_tag="pgaptmp_005490"
                     /label=traQ
     CDS             complement(94247..94486)
                     /codon_start=1
                     /transl_table=11
                     /gene="traQ"
                     /locus_tag="pgaptmp_005490"
                     /product="type-F conjugative transfer system pilin
                     chaperone TraQ"
                     /label=traQ
                     /note="Derived by automated computational analysis using
                     gene prediction method: Protein Homology."
                     /inference="COORDINATES:same species:RefSeq"
                     /protein_id="extdb:pgaptmp_005490"
                     /translation="MRNIRFPDLDITGMWVLAVGVFFHLIARLVRKQPELAVQAGEIFG
                     LGMVVFGGYRILNALIAEAEKEEKACEKQPEEHR"
     gene            complement(94497..95249)
                     /gene="traF"
                     /locus_tag="pgaptmp_005491"
                     /label=traF
     CDS             complement(94497..95249)
                     /codon_start=1
                     /transl_table=11
                     /gene="traF"
                     /locus_tag="pgaptmp_005491"
                     /product="type-F conjugative transfer system pilin
                     assembly protein TraF"
                     /label=traF
                     /note="Derived by automated computational analysis using
                     gene prediction method: Protein Homology."
                     /inference="COORDINATES:same species:RefSeq"
                     /protein_id="extdb:pgaptmp_005491"
                     /translation="MRTIHAAMLSGCLYCALMPAFAKDAGWQWYNEKLKPRDEERPAAP
                     AAPPPQMDILEKLATLQAATKRSLYEAILYPSSENFVKYFRLQNYWTQQAGLFSMSAKK
                     AMLENPELDYNLQYSHYNGTVKNQLAADYAEQRQAISTLAQHYGVMFFYRGREAIDGQL
                     VQVIKNFRETYGLSVIPVSVDGVINPMLPDSRTDQGQAEQLGVKFFPAMMLVNPKSGQV
                     KPLSYGFISQDDLAKQFLYVSSDFKPNF"
     gene            complement(95270..95596)
                     /locus_tag="pgaptmp_005492"
                     /label=pgaptmp_005492
     CDS             complement(95270..95596)
                     /codon_start=1
                     /transl_table=11
                     /locus_tag="pgaptmp_005492"
                     /product="hypothetical protein"
                     /label=pgaptmp_005492
                     /note="Derived by automated computational analysis using
                     gene prediction method: Protein Homology."
                     /inference="COORDINATES:same species:RefSeq"
                     /protein_id="extdb:pgaptmp_005492"
                     /translation="MEEKKAYGLVMVFVGVFVFFLVSIMSYSLWRDRQVNAFMTTNRAW
                     GIQCDTVSQAAWVVRDGERVDLQINHLPLYCSGYRFEARDDAGKIQRQLDKYSVYQHLS
                     RQSQ"
     gene            complement(95642..95827)
                     /locus_tag="pgaptmp_005493"
                     /label=pgaptmp_005493
     CDS             complement(95642..95827)
                     /codon_start=1
                     /transl_table=11
                     /locus_tag="pgaptmp_005493"
                     /product="hypothetical protein"
                     /label=pgaptmp_005493
                     /note="Derived by automated computational analysis using
                     gene prediction method: Protein Homology."
                     /inference="COORDINATES:same species:RefSeq"
                     /protein_id="extdb:pgaptmp_005493"
                     /translation="MKTVRRFNKFKDWFRLAGVILIPVLLIINMATLLTSDDGFVIVRS
                     LLFIFVLTIIARRLQP"
     gene            complement(95824..96060)
                     /gene="trbE"
                     /locus_tag="pgaptmp_005494"
                     /label=trbE
     CDS             complement(95824..96060)
                     /codon_start=1
                     /transl_table=11
                     /gene="trbE"
                     /locus_tag="pgaptmp_005494"
                     /product="conjugal transfer protein TrbE"
                     /label=trbE
                     /note="Derived by automated computational analysis using
                     gene prediction method: Protein Homology."
                     /inference="COORDINATES:same species:RefSeq"
                     /protein_id="extdb:pgaptmp_005494"
                     /translation="MKINFHKQPAIDFVLRLTLTIIIISPVIYFSWDAVKGTSGSDYVE
                     SVVFIVAVGFFWFVSYLFFSSLAALLRKKTEEE"
     gene            complement(96092..98047)
                     /gene="traN"
                     /locus_tag="pgaptmp_005495"
                     /label=traN
     CDS             complement(96092..98047)
                     /codon_start=1
                     /transl_table=11
                     /gene="traN"
                     /locus_tag="pgaptmp_005495"
                     /product="type-F conjugative transfer system mating-pair 
                     stabilization protein TraN"
                     /label=traN
                     /note="Derived by automated computational analysis using
                     gene prediction method: Protein Homology."
                     /inference="COORDINATES:same species:RefSeq"
                     /protein_id="extdb:pgaptmp_005495"
                     /translation="MKTVISVLTAHFFVLSAFIWLASPACADSGSDYKAGSDFAKQVQG
                     NGLNSLKNFSGEQNLPGYTDNPDQTKYYGGVTASGDSSLKSDSALEFSQGDTGKTITES
                     FTNRPPDQISQDAPFIQAAKDTESRADSIVGDTGQSCTAQVVNRSEFTNHTCERDLQVE
                     NFCTREATLKDNATTQKVNRTYQQVVTLNYARSTRQWSGNLTIPTNGRLLNASVDGEPL
                     VIPWIEECDAEGKVRDSCKSAVSESLTLFERTLPIDVINWPRSESICSGGQNTHCTKYT
                     YDGQGKIHQSFGVDKAVTAGQNFAVSKISRTVSSASQKPVQVTVTLVMEETETVYAPEV
                     VWVESCPFSKDEGKKTGEECISPGGTRTITLGGRDYSFTEACWKYKDTWLTQPADNGSC
                     ESLMKNTACTLSSRQCAFSSEEGTCLHEYATYSCETRTSGKQMICGGDVFCLDGECDKA
                     TSGKSNDFGQAVSELAALAAAGKDVAALNGVDVRAFTGKAKFCKKFAAGFSNCCKDSGW
                     GQDVGLARCSSEEKALAKAKKDKLTVSIGEFCSKKVLGICLEKKRSYCQFDSKLAQIVQ
                     QQGRNGQLHIGFGGASSPDCRGITTAELQGIDFNKLDFTNFMDDLMKNQKIPENDVLTN
                     KTKERIKEIMSQQSAQ"
     gene            complement(98106..98744)
                     /gene="trbC"
                     /locus_tag="pgaptmp_005496"
                     /label=trbC
     CDS             complement(98106..98744)
                     /codon_start=1
                     /transl_table=11
                     /gene="trbC"
                     /locus_tag="pgaptmp_005496"
                     /product="type-F conjugative transfer system pilin
                     assembly protein TrbC"
                     /label=trbC
                     /note="Derived by automated computational analysis using
                     gene prediction method: Protein Homology."
                     /inference="COORDINATES:same species:RefSeq"
                     /protein_id="extdb:pgaptmp_005496"
                     /translation="MKLMNLFMVMLLLNGRAVLAETSSVTDREWLKQQENLSEQLRQHP
                     DKQLQQELEAQISRNPLPKSDRQFIDNLVSQQKAANQEKPAEGALYFVSFSIPEEGLKR
                     MLHETRLYGIPATLRGLVNNDMRTTTDAVLQLVKDGVTDGVQIDPTLYTQYGIRSVPSL
                     VVRCQAGYDVVRGNIHVKQALEKVAQTGDCAQVARQMLDAPSNAAGSLP"
     gene            complement(98757..99746)
                     /gene="traU"
                     /locus_tag="pgaptmp_005497"
                     /label=traU
     CDS             complement(98757..99746)
                     /codon_start=1
                     /transl_table=11
                     /gene="traU"
                     /locus_tag="pgaptmp_005497"
                     /product="conjugal transfer pilus assembly protein TraU"
                     /label=traU
                     /note="Derived by automated computational analysis using
                     gene prediction method: Protein Homology."
                     /inference="COORDINATES:same species:RefSeq"
                     /protein_id="extdb:pgaptmp_005497"
                     /translation="MRKISFLFILLFFSLVPQVHADPSCEGRFVNPITDVCWRCIFPLS
                     LGSVQVGKGDLPDTSNPGSPLQLCPAPPPLFVRPGLAIGYWEPMAMTDVSHSPGCMVNL
                     GGFSINLGKTGMGTARKDDKQVNGAFYHVHWYKYPLTYWLNIITSAGCLEGGDMDIAYL
                     SEIDPTWVDSSLTTILNPEAILFANPIAQGACAADALASAFHMPLDVLFWCGGSHGSLY
                     PFNGQVSNESSPLQSSVLVSERMAFKLHRQGQIMESIGKDKAVCYEYPSPIIPKERWRY
                     QMVNMYPDSGQCHPLGRSVMRWEAGKNPPNTRKNYGYLMWRKRNCVFL"
     gene            complement(99743..100132)
                     /locus_tag="pgaptmp_005498"
                     /label=pgaptmp_005498
     CDS             complement(99743..100132)
                     /codon_start=1
                     /transl_table=11
                     /locus_tag="pgaptmp_005498"
                     /product="hypothetical protein"
                     /label=pgaptmp_005498
                     /note="Derived by automated computational analysis using
                     gene prediction method: Protein Homology."
                     /inference="COORDINATES:same species:RefSeq"
                     /protein_id="extdb:pgaptmp_005498"
                     /translation="MTITEIALAALIVVQWLTVVRQNKEINHRRKCERLLKERIDDYEI
                     QKGRYCRYVEGKAKYLISDMEKDLDELFLLKPHDEDSFWRKVYRLEFISNVLKEFAKGQ
                     DLKKQKEIIDGVNNIWEKFRRRDNQ"
     gene            complement(100174..100800)
                     /gene="traW"
                     /locus_tag="pgaptmp_005499"
                     /label=traW
     CDS             complement(100174..100800)
                     /codon_start=1
                     /transl_table=11
                     /gene="traW"
                     /locus_tag="pgaptmp_005499"
                     /product="type-F conjugative transfer system protein TraW"
                     /label=traW
                     /note="Derived by automated computational analysis using
                     gene prediction method: Protein Homology."
                     /inference="COORDINATES:same species:RefSeq"
                     /protein_id="extdb:pgaptmp_005499"
                     /translation="MIRLKDCLLAACLLSPLTQAADLGTWGDLWPVREQDMLQLITQRL
                     QSLQSSGQWDQTMDAFKQRVIENSQRPAPVEGIKRAEKYEQRWFDPSIRLTEDLKDNEG
                     RVFARKGDVVNPLKTVPFVQTLYFINGDDADQLAWMKRQVPETLMSKIILVRGSIPDTS
                     AALDSRIYFDQNGVLSKRFGLTAVPARITPAPSGERLNIEVFPVR"
     gene            complement(100800..101189)
                     /gene="trbI"
                     /locus_tag="pgaptmp_005500"
                     /label=trbI
     CDS             complement(100800..101189)
                     /codon_start=1
                     /transl_table=11
                     /gene="trbI"
                     /locus_tag="pgaptmp_005500"
                     /product="type-F conjugative transfer system protein TrbI"
                     /label=trbI
                     /note="Derived by automated computational analysis using
                     gene prediction method: Protein Homology."
                     /inference="COORDINATES:same species:RefSeq"
                     /protein_id="extdb:pgaptmp_005500"
                     /translation="MKNNTEQPVSTTSHTFRRISVIVALVLFALATSAFLSRVVLEYST
                     PRVVAFDMKKTLDSFMDSVSQKQLTEAQSKALSDRFNDALEKSLAEYQQQHHVVILVSP
                     AVVQGAPDVTRNIQHDIARRMKGEQ"
     gene            complement(101189..103828)
                     /gene="traC"
                     /locus_tag="pgaptmp_005501"
                     /label=traC
     CDS             complement(101189..103828)
                     /codon_start=1
                     /transl_table=11
                     /gene="traC"
                     /locus_tag="pgaptmp_005501"
                     /product="type IV secretion system protein TraC"
                     /label=traC
                     /note="Derived by automated computational analysis using
                     gene prediction method: Protein Homology."
                     /inference="COORDINATES:same species:RefSeq"
                     /protein_id="extdb:pgaptmp_005501"
                     /translation="MSNNIIDTVTQAVNSLVSALKLPDESAKANDTLGSMNFPQFSRIL
                     PYKDYDSATGLFINNKTVGFMFEARPLPGADKSIVATLEHLLRSKLPRGVPVSFHLVSS
                     KLVGNDIDYGLREFRWSGKQAKKFNAITRAYYLRAAETQFPLPDNLDLPLTLRNYRVYI
                     SCCVPRKKNSTTQIVELENQIKVLRASLGGAYIPTRILDAAGMVELMRELINPDPHEMY
                     RVPYKLDPYQDLNYQCVDDSFDMQVTAGHLKIGRLGRDGKECVTRVTNYHLECDPEIAF
                     LWTAADNYANLLNPELSISCPFVITLTLMVEDQVKTQNEANLKFVDVEKKSKTSYAKYF
                     PNVIKEMQEWGDIRQRLSTNQTSLVSYFFNITTYTADSTEASLAAEQQVLNSYRKGGFQ
                     LIPARYHHLRNFLAMMPFKCGEGLFKELQAAGVVKRAETFQVANLLPIVADSPLAPAGL
                     LAPTYRNQLAFIDLFYEGMNNTNFNMAVCGTSGAGKTGLIQPLIRSVLDSGGFAWVFDM
                     GDGYKSLCENMGGVYLDGDTLKFNPFANVLDDAHFDMSAERIRDQMSVMASPNGNLDEV
                     HEGLLLQAVQAAWLSKRNQARVDDVVQFLQDAKDSDEYADSPTIRGRLDEMIILLDQYT
                     VNGIYGDYFNSDKPTLHDDARMVVLELGGLESRPSLLIAVMFSLIIYIENRMYQSPRGL
                     KKLNVIDEGWKLLDFKNEKVGQFIEKGYRTARRHTGAYITITQNIVDFDSPTASSAARA
                     AWGNSSYKAILKQSAKEFAKYNQLYPDQFSKLEKDMINGFGSAKEQWFSSFMLQVEANC
                     SWHRLFVDPLSRAMYSSKGPDFEYMQARRQEGVDIHDAVYGLACRNFKDEMAELESRIP
                     VNDMEDKQ"
     gene            complement(103900..104298)
                     /locus_tag="pgaptmp_005502"
                     /label=pgaptmp_005502
     CDS             complement(103900..104298)
                     /codon_start=1
                     /transl_table=11
                     /locus_tag="pgaptmp_005502"
                     /product="hypothetical protein"
                     /label=pgaptmp_005502
                     /note="Derived by automated computational analysis using
                     gene prediction method: Protein Homology."
                     /inference="COORDINATES:same species:RefSeq"
                     /protein_id="extdb:pgaptmp_005502"
                     /translation="MDMMLFFRKYGFLFIPPVYWLIYLGARLTYNGLAGEFSPDFLQGI
                     RHEGLYIICSLCVFYFFCLEVGISDGEFSANILFLIVFFHVVLLFITLLICLWQGAMLL
                     DAIFMGQIIASMCLLFFIPVLSIIRRSF"
     gene            complement(104306..104620)
                     /locus_tag="pgaptmp_005503"
                     /label=pgaptmp_005503
     CDS             complement(104306..104620)
                     /codon_start=1
                     /transl_table=11
                     /locus_tag="pgaptmp_005503"
                     /product="hypothetical protein"
                     /label=pgaptmp_005503
                     /note="Derived by automated computational analysis using
                     gene prediction method: Protein Homology."
                     /inference="COORDINATES:same species:RefSeq"
                     /protein_id="extdb:pgaptmp_005503"
                     /translation="MERQQEIDQQFGFLVVLLLIVLTGYLFVQHANRQPATPEQLQSII
                     HDTPCAAEAFRMALQANTGTSSTSLTFNDAKKMASECKNKEEVKAVREKQLNALNAISK
                     "
     gene            complement(104724..105014)
                     /locus_tag="pgaptmp_005504"
                     /label=pgaptmp_005504
     CDS             complement(104724..105014)
                     /codon_start=1
                     /transl_table=11
                     /locus_tag="pgaptmp_005504"
                     /product="hypothetical protein"
                     /label=pgaptmp_005504
                     /note="Derived by automated computational analysis using
                     gene prediction method: Protein Homology."
                     /inference="COORDINATES:same species:RefSeq"
                     /protein_id="extdb:pgaptmp_005504"
                     /translation="MKVNVASAVKNIVNWAFPLFFLGGLLYLVYDDYRDNGTATEEQLL
                     MISHEIPCAGEDFRTALRNSPGPLTLRDANKIAAKCNGKYKQLNALNNVSK"
     gene            complement(105011..105415)
                     /locus_tag="pgaptmp_005505"
                     /label=pgaptmp_005505
     CDS             complement(105011..105415)
                     /codon_start=1
                     /transl_table=11
                     /locus_tag="pgaptmp_005505"
                     /product="hypothetical protein"
                     /label=pgaptmp_005505
                     /note="Derived by automated computational analysis using
                     gene prediction method: Protein Homology."
                     /inference="COORDINATES:same species:RefSeq"
                     /protein_id="extdb:pgaptmp_005505"
                     /translation="MKAYYILGHNVAWLNGICLILFVIGVVGALAMVAIPEKFNLRVNR
                     GDTFIYCALIAVVGFCGMFVISIHSFSMDELEAGRHWKNDCNTLEVNIPTGAFTSPVNK
                     LDCDGIIINVPGERYYAYIHQWELYQANEK"
     gene            complement(105482..105799)
                     /locus_tag="pgaptmp_005506"
                     /label=pgaptmp_005506
     CDS             complement(105482..105799)
                     /codon_start=1
                     /transl_table=11
                     /locus_tag="pgaptmp_005506"
                     /product="hypothetical protein"
                     /label=pgaptmp_005506
                     /note="Derived by automated computational analysis using
                     gene prediction method: Protein Homology."
                     /inference="COORDINATES:same species:RefSeq"
                     /protein_id="extdb:pgaptmp_005506"
                     /translation="MAESLLSFDSDGYVRLFFAMAIIICGYGYVIMGVFIRDALAYILM
                     LFGLTGLSALFSFMVFMDKNMWAGSPDLTLSVITGFFTATVIFYMFYVLIYSFDRMGAG
                     E"
     gene            complement(105800..106018)
                     /locus_tag="pgaptmp_005507"
                     /label=pgaptmp_005507
     CDS             complement(105800..106018)
                     /codon_start=1
                     /transl_table=11
                     /locus_tag="pgaptmp_005507"
                     /product="hypothetical protein"
                     /label=pgaptmp_005507
                     /note="Derived by automated computational analysis using
                     gene prediction method: Protein Homology."
                     /inference="COORDINATES:same species:RefSeq"
                     /protein_id="extdb:pgaptmp_005507"
                     /translation="MHAFIFLVLMTPSSGGGIWDITPMPNTDVCIKMLRVLEARGGRGY
                     GSNTGECIEIKTREPLNSVMETLSEGG"
     gene            complement(106042..106332)
                     /locus_tag="pgaptmp_005508"
                     /label=pgaptmp_005508
     CDS             complement(106042..106332)
                     /codon_start=1
                     /transl_table=11
                     /locus_tag="pgaptmp_005508"
                     /product="hypothetical protein"
                     /label=pgaptmp_005508
                     /note="Derived by automated computational analysis using
                     gene prediction method: Protein Homology."
                     /inference="COORDINATES:same species:RefSeq"
                     /protein_id="extdb:pgaptmp_005508"
                     /translation="MDELFKWLLALASLFLVYLFLFSSSNDPVPEALAHHWTHDCRLLE
                     TNIDKGFFSPAQNRLQCGDVIENVSKADYDRAISGDKQTTLAEAMKEIFTR"
     gene            complement(106337..106747)
                     /locus_tag="pgaptmp_005509"
                     /label=pgaptmp_005509
     CDS             complement(106337..106747)
                     /codon_start=1
                     /transl_table=11
                     /locus_tag="pgaptmp_005509"
                     /product="hypothetical protein"
                     /label=pgaptmp_005509
                     /note="Derived by automated computational analysis using
                     gene prediction method: Protein Homology."
                     /inference="COORDINATES:same species:RefSeq"
                     /protein_id="extdb:pgaptmp_005509"
                     /translation="MTDSMKYLWLLLREDSSYIFMLMLIVGTAVVMSFFLQRLFVSWWG
                     KTIILIMCIVVAITEVFGFLEPESTYKQIQTRKQDVIYTLKNCRVSAFEAQQAGFLAKA
                     KDAWSCPDGVTRYMDVRYRDKAEINKLSTEGK"
     gene            complement(106879..107463)
                     /gene="traV"
                     /locus_tag="pgaptmp_005510"
                     /label=traV
     CDS             complement(106879..107463)
                     /codon_start=1
                     /transl_table=11
                     /gene="traV"
                     /locus_tag="pgaptmp_005510"
                     /product="type IV conjugative transfer system lipoprotein
                     TraV"
                     /label=traV
                     /note="Derived by automated computational analysis using
                     gene prediction method: Protein Homology."
                     /inference="COORDINATES:same species:RefSeq"
                     /protein_id="extdb:pgaptmp_005510"
                     /translation="MKELMLLIPLGSALLLTGCAGTETEFQCNATTSDTCMTMEQANEK
                     AKLKEERSDAKPAAAGLPQLAEGNFRTTSVNSYPLPPQPNLNRARVVAEKDRARAVYLN
                     NPTSKNEATYFETEKRLQSLPVVKMSLPVVASTFTSPSTLPGNYPRPLRKGEETTSLWI
                     APYVDSDDVYHQPATVLFVVTPSAWGQPRLN"
     gene            complement(107482..107667)
                     /locus_tag="pgaptmp_005511"
                     /label=pgaptmp_005511
     CDS             complement(107482..107667)
                     /codon_start=1
                     /transl_table=11
                     /locus_tag="pgaptmp_005511"
                     /product="hypothetical protein"
                     /label=pgaptmp_005511
                     /note="Derived by automated computational analysis using
                     gene prediction method: GeneMarkS-2+."
                     /inference="COORDINATES:same species:GeneMarkS-2+"
                     /protein_id="extdb:pgaptmp_005511"
                     /translation="MNRKPEKKEPKPVPQSANYLDPKLYEELVGAANSVTEAVLRKSSV
                     AEAVFRNSDWKLIFRN"
     gene            complement(107664..109088)
                     /gene="traB"
                     /locus_tag="pgaptmp_005512"
                     /label=traB
     CDS             complement(107664..109088)
                     /codon_start=1
                     /transl_table=11
                     /gene="traB"
                     /locus_tag="pgaptmp_005512"
                     /product="F-type conjugal transfer pilus assembly protein
                     TraB"
                     /label=traB
                     /note="Derived by automated computational analysis using
                     gene prediction method: Protein Homology."
                     /inference="COORDINATES:same species:RefSeq"
                     /protein_id="extdb:pgaptmp_005512"
                     /translation="MANFNTLIKRKQYIWLGLILAGGAAAVGGGLYLSDLNMSSDEEAP
                     TQGEPAPDMTGVVDSSFNSKVEQHATTEMQATAADLNKRFDSLQGEVDLLSKARTADQI
                     RIDKLSSDNEAMQNQLKALGVKPAVSGGEPAPTPPSPPPGPEGEPQPASYPPQTGAAVP
                     PPTAFYPGNGMTPPPQVSYQSVPVPNQIQRKTFSYDKGKKTKSLPYIPSGSFAKSTLIE
                     GADANASVTGNESTVPMQLRITGRVEMPNSKTYDLTGCFVGLEAWGDVSSERAIVRTRN
                     ISCIKGDKTIDQPINGHVSFMGKNGVKGEVVMRNGKILGWAWGAGFVDGIGQGMERASQ
                     PAVGLGATASVGAGDVLKMGVGGGASKAAQTLSEYYIKRAEQYHPVIPIGAGNEVTVVF
                     QDGFQLKTIEELEAEKNGQQQAQNQEAEPAPQADAHHQSGGGMNGFNTDEMLKKLGKLD
                     PREFSPGSAQQGGTAE"
     gene            complement(109088..109828)
                     /gene="traK"
                     /locus_tag="pgaptmp_005513"
                     /label=traK
     CDS             complement(109088..109828)
                     /codon_start=1
                     /transl_table=11
                     /gene="traK"
                     /locus_tag="pgaptmp_005513"
                     /product="type-F conjugative transfer system secretin
                     TraK"
                     /label=traK
                     /note="Derived by automated computational analysis using
                     gene prediction method: Protein Homology."
                     /inference="COORDINATES:same species:RefSeq"
                     /protein_id="extdb:pgaptmp_005513"
                     /translation="MKRINPLFISGCLLLAAPAMSATLSGTLAPTVVPLTNGGQANIAV
                     SNTDPNLFTVPGDRITAINSLDGGLTNQEQTDSGGAILATVSKKPFTFIVETERGLNFS
                     IRAVPRAGSGRTIQLVSELAGTPGPAKAWEESNPYESLLVSLNRAVRQGSVPDEYQSVP
                     VTSEVLQVPAGLRATADRVWVGHHLKVVRYSLENVSLSARMVRESDFWQPGTRAVMFST
                     PAGLLTAGGRLQIWVTTSDEGVKR"
     gene            complement(109815..110381)
                     /gene="traE"
                     /locus_tag="pgaptmp_005514"
                     /label=traE
     CDS             complement(109815..110381)
                     /codon_start=1
                     /transl_table=11
                     /gene="traE"
                     /locus_tag="pgaptmp_005514"
                     /product="type IV conjugative transfer system protein
                     TraE"
                     /label=traE
                     /note="Derived by automated computational analysis using
                     gene prediction method: Protein Homology."
                     /inference="COORDINATES:same species:RefSeq"
                     /protein_id="extdb:pgaptmp_005514"
                     /translation="MEHGARQNTTRVIAVGFISLGTLLTLSLATNIIQGINNYRLQTEQ
                     KVAVTPMLFSAPFAVSQNQADASYIEQLGLSFIALRLNVTPETVDAQHQQLLRYVLPAS
                     QNSLKVQLAEDAKRIKDNNVNATFYMTSIRAWPAENRVDIRGELKTWIGDSKPYSEIKS
                     YVIQFSRVDGVSWLARFGEINNEKN"
     gene            complement(110401..110706)
                     /gene="traL"
                     /locus_tag="pgaptmp_005515"
                     /label=traL
     CDS             complement(110401..110706)
                     /codon_start=1
                     /transl_table=11
                     /gene="traL"
                     /locus_tag="pgaptmp_005515"
                     /product="type IV conjugative transfer system protein
                     TraL"
                     /label=traL
                     /note="Derived by automated computational analysis using
                     gene prediction method: Protein Homology."
                     /inference="COORDINATES:same species:RefSeq"
                     /protein_id="extdb:pgaptmp_005515"
                     /translation="MTGDELKRYRFPETLTNQSRWFGLYLDELIPAVICLGWGFWTSKF
                     IFGMAAAALVFWGIKKLKKGRGSSWLRDLIYWYLPTSLLKGFFHDVPDSCFRQWIK"
     gene            complement(110720..111088)
                     /gene="traA"
                     /locus_tag="pgaptmp_005516"
                     /label=traA
     CDS             complement(110720..111088)
                     /codon_start=1
                     /transl_table=11
                     /gene="traA"
                     /locus_tag="pgaptmp_005516"
                     /product="type IV conjugative transfer system pilin TraA"
                     /label=traA
                     /note="Derived by automated computational analysis using
                     gene prediction method: Protein Homology."
                     /inference="COORDINATES:same species:RefSeq"
                     /protein_id="extdb:pgaptmp_005516"
                     /translation="MNAVLSVQGTAVSEETKPSFLSRVFNKKKALKVAKVALPVAAVAA
                     FFPDAAMATTTATDLMKSGDATVKGTFGKSSSVVKWVVLAEVVAGGIMYMMTKNVKFLF
                     GFAIISTFITIGMSVAGY"
     gene            complement(111157..111357)
                     /locus_tag="pgaptmp_005517"
                     /label=pgaptmp_005517
     CDS             complement(111157..111357)
                     /codon_start=1
                     /transl_table=11
                     /locus_tag="pgaptmp_005517"
                     /product="TraY domain-containing protein"
                     /label=pgaptmp_005517
                     /note="Derived by automated computational analysis using
                     gene prediction method: Protein Homology.
                     GO_function: GO:0003677 - DNA binding [Evidence IEA]"
                     /inference="COORDINATES:same species:HMM"
                     /protein_id="extdb:pgaptmp_005517"
                     /translation="MSKRYTNTGNKNIVSVYLDDDTHALLVSAKNRSGRTKSTEVAMRL
                     KDHLRRFPNYIFSEQSEEEGR"
     gene            complement(111443..112135)
                     /locus_tag="pgaptmp_005518"
                     /label=pgaptmp_005518
     CDS             complement(111443..112135)
                     /codon_start=1
                     /transl_table=11
                     /locus_tag="pgaptmp_005518"
                     /product="hypothetical protein"
                     /label=pgaptmp_005518
                     /note="Derived by automated computational analysis using
                     gene prediction method: Protein Homology."
                     /inference="COORDINATES:same species:RefSeq"
                     /protein_id="extdb:pgaptmp_005518"
                     /translation="MDRSSDDSLSQSVRDALLHIKGLYNISPVSVCVRNQQRDVLYSNT
                     SFEQMYEFFKTECVAGSFSGTFYELELMFSQLELDCMVLGKGCVLSKIFSCGKSNFQIR
                     IECISLLDDDFYFFWQINLLITVPLPSRKMEVIKSKGNSDFDEAISKISDLNIIPLSFY
                     VLGFSYLDISSYICVSEKIVKKRIDRSKEKLLEIYPSFSSFISDCYKTRKIYFFIENVY
                     EYIMLMKC"
     gene            complement(112382..112774)
                     /gene="traM"
                     /locus_tag="pgaptmp_005519"
                     /label=traM
     CDS             complement(112382..112774)
                     /codon_start=1
                     /transl_table=11
                     /gene="traM"
                     /locus_tag="pgaptmp_005519"
                     /product="conjugal transfer relaxosome DNA-binding protein
                     TraM"
                     /label=traM
                     /note="Derived by automated computational analysis using
                     gene prediction method: Protein Homology.
                     GO_function: GO:0003677 - DNA binding [Evidence IEA]"
                     /inference="COORDINATES:same species:RefSeq"
                     /protein_id="extdb:pgaptmp_005519"
                     /translation="MAKIQVYVNDNVAEKINAIAVQRRAEGAKEKDISYSSIASMLLEL
                     GLRVYEAQMERKESGFNQMAFNRALLESMVKTQFTVNKVLGIECLSPHVNGNPKWEWSG
                     LIENIRDDVSAVMEKFFPNESEIEDE"
     gene            113278..113685
                     /locus_tag="pgaptmp_005520"
                     /label=pgaptmp_005520
     CDS             113278..113685
                     /codon_start=1
                     /transl_table=11
                     /locus_tag="pgaptmp_005520"
                     /product="transglycosylase SLT domain-containing protein"
                     /label=pgaptmp_005520
                     /note="Derived by automated computational analysis using
                     gene prediction method: Protein Homology."
                     /inference="COORDINATES:same species:RefSeq"
                     /protein_id="extdb:pgaptmp_005520"
                     /translation="MAGRDYRIDPDLLRAISWQESKWKVNAIGKNPGSGYGAGLMQIDS
                     QHQGELSQYGIKPGHLLTDACLNIYTGAYYLALAFKKWGVSWEAVGAYNAGFRRTDRQA
                     IRRLEYARKIETIYLAIKRNKNAGQSSLTKN"
     gene            complement(113723..114253)
                     /locus_tag="pgaptmp_005521"
                     /label=pgaptmp_005521
     CDS             complement(113723..114253)
                     /codon_start=1
                     /transl_table=11
                     /locus_tag="pgaptmp_005521"
                     /product="antirestriction protein"
                     /label=pgaptmp_005521
                     /note="Derived by automated computational analysis using
                     gene prediction method: Protein Homology."
                     /inference="COORDINATES:same species:RefSeq"
                     /protein_id="extdb:pgaptmp_005521"
                     /translation="MRTMKVNTATRESDEQFKTDKYLRCAVTNGKARLDFIPDLFFTPL
                     ADNMAASWLRQHSEYDGGSWSYWVIPQGVGGNIAPNSIQFITTQTGYIAPEGEQRYRMC
                     IPGNYFEGEVSADAAGIIATLMIMNRLSWHMAEMGPQYDQICRRLVSRQDALKYYISII
                     QHPERHLIWRAID"
     gene            complement(114878..115711)
                     /locus_tag="pgaptmp_005522"
                     /label=pgaptmp_005522
     CDS             complement(114878..115711)
                     /codon_start=1
                     /transl_table=11
                     /locus_tag="pgaptmp_005522"
                     /product="N-6 DNA methylase"
                     /label=pgaptmp_005522
                     /note="Derived by automated computational analysis using
                     gene prediction method: Protein Homology.
                     GO_function: GO:0003677 - DNA binding [Evidence IEA]; 
                     GO_function: GO:0008170 - N-methyltransferase activity 
                     [Evidence IEA];
                     GO_process: GO:0006306 - DNA methylation [Evidence IEA]"
                     /inference="COORDINATES:same species:RefSeq"
                     /protein_id="extdb:pgaptmp_005522"
                     /translation="MSQLSFADVFNMARETADNSPVIQAGQQIAEQVPAVHRMMSEQYS
                     RGRFISLFKDTGRHLGRWEVFSDFLSLAASELDMARIRTPESMEHCRKICARYGASDIA
                     NMQEMFCMMVCALEAKFHDFLGAIFMELELGDSFRGQYFTPYSVQCLMARMLMPGVRDT
                     IRREGIATVSDPACGAAGMLIAYAECLLEADINPSMHMFGSCIDIDPVAADMAFIQLSL
                     LGIAAEVVTGNTLTMQFRRVRYTPVYYLNDFEKRLADLRRFRAMRGFMRGIQEAA"
     gene            complement(115758..115988)
                     /locus_tag="pgaptmp_005523"
                     /label=pgaptmp_005523
     CDS             complement(115758..115988)
                     /codon_start=1
                     /transl_table=11
                     /locus_tag="pgaptmp_005523"
                     /product="hypothetical protein"
                     /label=pgaptmp_005523
                     /note="Derived by automated computational analysis using
                     gene prediction method: Protein Homology."
                     /inference="COORDINATES:same species:RefSeq"
                     /protein_id="extdb:pgaptmp_005523"
                     /translation="MNLSILSPSTEAVKPRRHQRNLRDDIAAQEIDPALKAFGRHIARS
                     VRKGRGVHIPAMNNTAFGQVLRTLELKRACN"
     gene            complement(116076..116423)
                     /locus_tag="pgaptmp_005524"
                     /label=pgaptmp_005524
     CDS             complement(116076..116423)
                     /codon_start=1
                     /transl_table=11
                     /locus_tag="pgaptmp_005524"
                     /product="hypothetical protein"
                     /label=pgaptmp_005524
                     /note="Derived by automated computational analysis using
                     gene prediction method: Protein Homology."
                     /inference="COORDINATES:same species:RefSeq"
                     /protein_id="extdb:pgaptmp_005524"
                     /translation="MNLHLTEFSAHPGMLATAESEREYWLSRQKAAVKAPSEIDVHTFH
                     DALGLMYPLNWSTSENGEWETFMLQEMVCGDVTEIYARYGARYFRLRDVCNLSHAQITT
                     RIKEEFNLFRK"
     gene            complement(116489..116869)
                     /locus_tag="pgaptmp_005525"
                     /label=pgaptmp_005525
     CDS             complement(116489..116869)
                     /codon_start=1
                     /transl_table=11
                     /locus_tag="pgaptmp_005525"
                     /product="hypothetical protein"
                     /label=pgaptmp_005525
                     /note="Derived by automated computational analysis using
                     gene prediction method: Protein Homology."
                     /inference="COORDINATES:same species:RefSeq"
                     /protein_id="extdb:pgaptmp_005525"
                     /translation="MNTQNVNVKTATKESTERWVENLLANAISEQKSLLLHLVELKNKR
                     LRESERSELVWGTLMRMADNVLGAGVVDWHADVLQVHFGVAQPWLQSRKIVELLFGDTG
                     KEAWNDARKYIADSMRAERHMP"
     gene            complement(117589..118005)
                     /locus_tag="pgaptmp_005526"
                     /label=pgaptmp_005526
     CDS             complement(117589..118005)
                     /codon_start=1
                     /transl_table=11
                     /locus_tag="pgaptmp_005526"
                     /product="helix-turn-helix domain-containing protein"
                     /label=pgaptmp_005526
                     /note="Derived by automated computational analysis using
                     gene prediction method: Protein Homology."
                     /inference="COORDINATES:same species:RefSeq"
                     /protein_id="extdb:pgaptmp_005526"
                     /translation="MIFSDAIKAANDLASIVPLLGGSSSRKDYEEALKLVEYLLEHDPD
                     SPLVDMLTARIDAWEDNAVEFEEFNTRIEAGKNGVSLLRVLMQQHGLSQSDFENEIGKK
                     SLVSRILSGERSLTLDHMRALANRFQIPVSMFVD"
     gene            complement(118002..118208)
                     /pseudo
                     /locus_tag="pgaptmp_005527"
                     /label=pgaptmp_005527
     CDS             complement(118002..118208)
                     /pseudo
                     /codon_start=1
                     /transl_table=11
                     /locus_tag="pgaptmp_005527"
                     /product="type II toxin-antitoxin system HigB family
                     toxin"
                     /label=pgaptmp_005527
                     /note="incomplete; partial in the middle of a contig;
                     missing N-terminus; Derived by automated computational 
                     analysis using gene prediction method: Protein Homology."
                     /inference="COORDINATES:same species:RefSeq"
                     /translation="KKPDELKRYFTSLDRMKYREKWWVIDIGGNNLRMMFFADFERGKI
                     FVKHITTHAEYDRLTKYYREHKE"
     gene            118386..119623
                     /pseudo
                     /locus_tag="pgaptmp_005528"
                     /label=pgaptmp_005528
     CDS             118386..119623
                     /pseudo
                     /codon_start=1
                     /transl_table=11
                     /locus_tag="pgaptmp_005528"
                     /product="site-specific integrase"
                     /label=pgaptmp_005528
                     /note="frameshifted; Derived by automated computational
                     analysis using gene prediction method: Protein Homology."
                     /inference="COORDINATES:same species:RefSeq"
                     /translation="MARIKLTKSAVDAAKPQAQAVELRDTVVPGFLCKVTPAGRKVFML
                     QYRTNAGERRKPALGQYGELTVEQARVMAQEWLAEVRRGGDPSAAKAAARKAQTMKEYC
                     HTFMEDYSKQRNKPSTQRGYQGVIDRCIIPILGRMKVQDVKRPDVAALMKKLAYKPAEA
                     NRAFGVLRKMFNQAEVWGLRPDGTNPCRHVPMFPPGKETRLIVDDELVRIFRHLEHLEA
                     EGLENYVIPLAIRLQFEFAARRSEICPLEWDWVDLEKRRVVWPDSKTGGISKPMSEEAH
                     RLLSTAPRREGCPYVLPSPNDPARHLTHGEHYGGWKRALKAAGVPHVGTHGIRHRSTTD
                     IANSGVPTKVGMALTGHKTVAMFMHYVHTEDKPVRDAAELVPRTSRCAMRPSWWPAGGW
                     RSPGHGNRRGHRH"
     gene            119620..120565
                     /pseudo
                     /locus_tag="pgaptmp_005529"
                     /label=pgaptmp_005529
     CDS             119620..120565
                     /pseudo
                     /codon_start=1
                     /transl_table=11
                     /locus_tag="pgaptmp_005529"
                     /product="PDDEXK nuclease domain-containing protein"
                     /label=pgaptmp_005529
                     /note="frameshifted; incomplete; partial in the middle of
                     a contig; missing C-terminus; Derived by automated 
                     computational analysis using gene prediction method: 
                     Protein Homology."
                     /inference="COORDINATES:same species:RefSeq"
                     /translation="MNKRKASIASLPVPTALLGDIRALIEAARKRAASAVNSELTMLYW
                     HIGQRIHTQVLEGRRANYGEEVVLTLAAQLLKEYGSSFSVKNLRRMVQFAAAYPDERIV
                     VSLIRQLSWTHFIALIPLKDPLQRDYYAQMASAEHWSVRTLRERIDSMLYERTALSKKP
                     GETIAQELATLRDAQRMSPALVMRDPYILDFLGLRDTWQEGDLEAAIIREMESFLGRGL
                     FFPCPAEAPPDRRRGLPPRPAVQQPQAAAAGGSGIEDRRLQGRL*RADGALLALA*QER
                     TGAGGSLAAGNHPLHRQEARADRAAGTGQVGQAH"
     gene            120557..121141
                     /pseudo
                     /locus_tag="pgaptmp_005530"
                     /label=pgaptmp_005530
     CDS             120557..121141
                     /pseudo
                     /codon_start=1
                     /transl_table=11
                     /locus_tag="pgaptmp_005530"
                     /product="DUF932 domain-containing protein"
                     /label=pgaptmp_005530
                     /note="incomplete; partial in the middle of a contig;
                     missing N-terminus; Derived by automated computational 
                     analysis using gene prediction method: Protein Homology."
                     /inference="COORDINATES:same species:RefSeq"
                     /translation="KHMIRLRHASQLNDAEANEIVLLNSHDGTSSYQLLAGLLRFVCQN
                     GLVFGDTVADVRVPHKGDVAGQVIEGAYEVLSGFDRVKESRDAMRAITLNDGESDVFAR
                     AALALKYDDPDKPAPITESQILMPRRFEDRRPDLWSVFTRTQENLTQGGLRGRSTNGRR
                     QQTRPVQGIDQNIRLNRALWLLADGMRQLKA"
     gene            complement(121221..121514)
                     /locus_tag="pgaptmp_005531"
                     /label=pgaptmp_005531
     CDS             complement(121221..121514)
                     /codon_start=1
                     /transl_table=11
                     /locus_tag="pgaptmp_005531"
                     /product="helix-turn-helix transcriptional regulator"
                     /label=pgaptmp_005531
                     /note="Derived by automated computational analysis using
                     gene prediction method: Protein Homology.
                     GO_function: GO:0003677 - DNA binding [Evidence IEA]"
                     /inference="COORDINATES:same species:RefSeq"
                     /protein_id="extdb:pgaptmp_005531"
                     /translation="MAAAYSLAKALKTVRKARGLSQEAFSDVSSRTYMSTLERDLKSPT
                     ISKLAELCEVMEVHPLTLLTLAYAGDSTRKTDQLLAQVRQELEAVLKERDGP"
     gene            121801..122136
                     /locus_tag="pgaptmp_005532"
                     /label=pgaptmp_005532
     CDS             121801..122136
                     /codon_start=1
                     /transl_table=11
                     /locus_tag="pgaptmp_005532"
                     /product="DUF2958 domain-containing protein"
                     /label=pgaptmp_005532
                     /note="Derived by automated computational analysis using
                     gene prediction method: Protein Homology."
                     /inference="COORDINATES:same species:RefSeq"
                     /protein_id="extdb:pgaptmp_005532"
                     /translation="MNALITDEERGRLLANAQACADDPLPVLRLFTPDAHATWLLATLD
                     PTDGDTAFGLIDLGIGLPALGTVKLSDLAGIVGPNKQPVMRDRYFQPTRPLSDYVRLAQ
                     ENGAITD"
     gene            122483..123085
                     /pseudo
                     /locus_tag="pgaptmp_005533"
                     /label=pgaptmp_005533
     CDS             122483..123085
                     /pseudo
                     /codon_start=1
                     /transl_table=11
                     /locus_tag="pgaptmp_005533"
                     /product="DUF6499 domain-containing protein"
                     /label=pgaptmp_005533
                     /note="incomplete; partial in the middle of a contig;
                     missing C-terminus; Derived by automated computational 
                     analysis using gene prediction method: Protein Homology."
                     /inference="COORDINATES:same species:RefSeq"
                     /translation="MADPSVEHWYPTAAYLYTLHLDGPALAWEYLRRNPDYRRDWLRRR
                     RRPDAAHAWGLRLLEDPALDARDAHPAWFPDHDAVVQLYPDADPPPEAYAFEFWRVPGR
                     KHLIHDGKRLVLVSRWPGCCMRLALAPGLEDGMAYLYATRACATPCARYRTLAAELDTL
                     AAATVAEPAASARSRPTPAALLELHTLQALDATLAGAS"
     gene            complement(123002..123274)
                     /locus_tag="pgaptmp_005534"
                     /label=pgaptmp_005534
     CDS             complement(123002..123274)
                     /codon_start=1
                     /transl_table=11
                     /locus_tag="pgaptmp_005534"
                     /product="2-dehydropantoate 2-reductase N-terminal 
                     domain-containing protein"
                     /label=pgaptmp_005534
                     /note="Derived by automated computational analysis using
                     gene prediction method: Protein Homology."
                     /inference="COORDINATES:same species:HMM"
                     /protein_id="extdb:pgaptmp_005534"
                     /translation="MFLAVKATQIEAAADWLATLVGPQIVVRVLQNGIEQAEIVRSHLP
                     RGDIVPAVVWFPAQAQSEGRARQGRVERLQGVQFKQRSGRGPGTG"
     gene            complement(123666..124652)
                     /locus_tag="pgaptmp_005535"
                     /label=pgaptmp_005535
     CDS             complement(123666..124652)
                     /codon_start=1
                     /transl_table=11
                     /locus_tag="pgaptmp_005535"
                     /product="polysaccharide deacetylase family protein"
                     /label=pgaptmp_005535
                     /note="Derived by automated computational analysis using
                     gene prediction method: Protein Homology.
                     GO_function: GO:0016810 - hydrolase activity, acting on 
                     carbon-nitrogen (but not peptide) bonds [Evidence IEA]; 
                     GO_process: GO:0005975 - carbohydrate metabolic process 
                     [Evidence IEA]"
                     /inference="COORDINATES:same species:HMM"
                     /protein_id="extdb:pgaptmp_005535"
                     /translation="MRATSCFGFCQPSTIETGIAMTALRRALAALLIFLGSYCVQAQTV
                     ALTFDDGLDPLKEPAAPSWNRQILETLRDAGVTSMVFPTLVRTGRAQGLDLIRDWARAG
                     HAVGNHTSRHRSLGSPQVPLADFIGDVEEADAVLSRLPGWTRMLRFPYLKEGNTLAKRD
                     GMRLWMQAAGYRAAPVSIDASDWYYNQVYAAWLNEGNADKADRVKAAYIEHLLDRAAYY
                     DGLARRVLGRSPAHVMLLHTSRINAAALGELIAAFRVRGWAFIAAKAAFEDPIYTVQID
                     TLPAGESVVWASAKAAQIPGLRYPAEDSVYEEPKLRALELVPARMLP"
     gene            complement(124606..125412)
                     /locus_tag="pgaptmp_005536"
                     /label=pgaptmp_005536
     CDS             complement(124606..125412)
                     /codon_start=1
                     /transl_table=11
                     /locus_tag="pgaptmp_005536"
                     /product="class D beta-lactamase OXA-926"
                     /label=pgaptmp_005536
                     /note="Derived by automated computational analysis using
                     gene prediction method: Protein Homology."
                     /inference="COORDINATES:same species:RefSeq"
                     /protein_id="extdb:pgaptmp_005536"
                     /translation="MCNRILQVAAVSVVFLFSAPFATAHELCTLIADADSGRVLLQRGS
                     ACSGRVTPASTFKLAISLMGYDAGVLKDAAQPALSYQAGYPDWGGDAWRRDITPTTWIR
                     NSVFWYSQQVVKRVGQERFAQYVKAFQYGNADVSAVPVDDPGQSGAWVMSSLRISPKEQ
                     LAFMRKIVRRQLPVSAHAFDMTALIANYGAPVDGWTVHGKTGTGSPGRNNRYDASRAYG
                     WYVGWATKGARRLAFARLIQDEQAIKPNAGLRARDELLRLLPAIDH"
     gene            complement(125651..126034)
                     /locus_tag="pgaptmp_005537"
                     /label=pgaptmp_005537
     CDS             complement(125651..126034)
                     /codon_start=1
                     /transl_table=11
                     /locus_tag="pgaptmp_005537"
                     /product="hypothetical protein"
                     /label=pgaptmp_005537
                     /note="Derived by automated computational analysis using
                     gene prediction method: GeneMarkS-2+."
                     /inference="COORDINATES:same species:GeneMarkS-2+"
                     /protein_id="extdb:pgaptmp_005537"
                     /translation="MNNRLENIGMQIDAGKDVKDRLRADLRVAMKGRRAFEAKVIRVLV
                     AAIDNAEAPPVQAGQTALIQHRFHTGSAEVERLLLSESDVRQVLLIEIDERERAAMELE
                     RLNMTERAKALRAEVLFARRYLE"
     gene            126109..126534
                     /locus_tag="pgaptmp_005538"
                     /label=pgaptmp_005538
     CDS             126109..126534
                     /codon_start=1
                     /transl_table=11
                     /locus_tag="pgaptmp_005538"
                     /product="helix-turn-helix domain-containing protein"
                     /label=pgaptmp_005538
                     /note="Derived by automated computational analysis using
                     gene prediction method: Protein Homology.
                     GO_function: GO:0003677 - DNA binding [Evidence IEA]"
                     /inference="COORDINATES:same species:HMM"
                     /protein_id="extdb:pgaptmp_005538"
                     /translation="MNASLVTVEQAAEHLNLHPKTVLRYIRDRRLPATRVGKSYRIVRS
                     ELDAFAGVPSVESEAATAIVRTTCIVDIPHIPGNEAERLATFLQSAALSRPAGAAPLHL
                     QTAFDPLAKSMKVVVIGDPSSAAKLLEMLQFHMSNSL"
     gene            126531..127409
                     /locus_tag="pgaptmp_005539"
                     /label=pgaptmp_005539
     CDS             126531..127409
                     /codon_start=1
                     /transl_table=11
                     /locus_tag="pgaptmp_005539"
                     /product="alpha/beta hydrolase"
                     /label=pgaptmp_005539
                     /note="Derived by automated computational analysis using
                     gene prediction method: Protein Homology.
                     GO_function: GO:0016787 - hydrolase activity [Evidence 
                     IEA]"
                     /inference="COORDINATES:same species:HMM"
                     /protein_id="extdb:pgaptmp_005539"
                     /translation="MNDVVYRSAEAAAAVEGQYRRVLERWPVPKTELHISTRQGSTFVV
                     ICGPESAPPVVLLHGSMANSAAWLPDVALWSTKFRLFAIDVIGEAGLSARVRPDLASDA
                     HALWLDEVLERLGLVSGQTRVAIVGTSLGGWLALDYASRRPANVGALALMCPSGIGRQK
                     NLLLKILPLLLLGSWGKRRIWKLVFGPAPKVLPQEMQPLAELMKSVGLAAKPRVIRIPQ
                     LTDAQLRELGMPILTIIGERDVLLDSRDTRDRLQRTVPHAEIRFIEAGYHFLPDQAPHV
                     MDFLERSTLKS"
     gene            127500..128444
                     /locus_tag="pgaptmp_005540"
                     /label=pgaptmp_005540
     CDS             127500..128444
                     /codon_start=1
                     /transl_table=11
                     /locus_tag="pgaptmp_005540"
                     /product="LysR substrate-binding domain-containing
                     protein"
                     /label=pgaptmp_005540
                     /note="Derived by automated computational analysis using
                     gene prediction method: Protein Homology."
                     /inference="COORDINATES:same species:RefSeq"
                     /protein_id="extdb:pgaptmp_005540"
                     /translation="MELRHLRCFIAVAEELHFARAAEKLHIEQSPLSRTIKELEEELGE
                     QLFIRTSRSTRLTRSGKLFLEHVPRVFTALQQARDSVKAASNGFHGQLRIALSDGITPS
                     RLPALLAMCRQEEPETDIRLFEVPLSQQIKGLHDDLYDVGFAQSDEVGEGIAAEAAWSD
                     PLMVAVPARHPLLKHKRIPLEEMMRYPLVLCDPLACEGHARQVERVLRRSDVEPLIAER
                     VASCDLMMALVSAGFALGLTGAPHIAASRAPDVVVRPLAGRSPVLTTYVLRREGESSEV
                     LSRFIERVHAIDLPKGARPAPPLEPDLQEDIEP"
     gene            128548..129504
                     /pseudo
                     /locus_tag="pgaptmp_005541"
                     /label=pgaptmp_005541
     CDS             128548..129504
                     /pseudo
                     /codon_start=1
                     /transl_table=11
                     /locus_tag="pgaptmp_005541"
                     /product="IS30 family transposase"
                     /label=pgaptmp_005541
                     /note="internal stop; Derived by automated computational 
                     analysis using gene prediction method: Protein Homology. 
                     GO_function: GO:0004803 - transposase activity [Evidence 
                     IEA]"
                     /inference="COORDINATES:same species:RefSeq"
                     /translation="MAIGRLDQHERYRIHSLREAGNSLREIAQTLARAPSTISRELRRN
                     ARGGHYEPQRAQRLSQRRRTHASRRPRIMPQAIALIEQCLRQDWSPEQIAGSTGLASHE
                     WIYGHIYADQRRGGTLYQGLRRPRRRRRKRRLRDGRGQLTGRRSWRERPDVVESRARTG
                     DWEIDTMHAASGTAVVMTMTERGSGLQLLACSPDCTAGNVMRSIVQRLGRFRHMVYTLT
                     ADNGKEFAEHRLLAAALQAEVYFADPYSPWQCGSNENANGLVR*YLPRSLDFATMTPAQ
                     LRHIEQRLNTRPRKRHRYKTPLDIFAEGFNHAVANWS"
     gene            129505..129762
                     /locus_tag="pgaptmp_005542"
                     /label=pgaptmp_005542
     CDS             129505..129762
                     /codon_start=1
                     /transl_table=11
                     /locus_tag="pgaptmp_005542"
                     /product="EexN family lipoprotein"
                     /label=pgaptmp_005542
                     /note="Derived by automated computational analysis using
                     gene prediction method: Protein Homology."
                     /inference="COORDINATES:same species:RefSeq"
                     /protein_id="extdb:pgaptmp_005542"
                     /translation="MHPPLLLVAALAACDPSEAPKPANVPTVKELAADPARLKELRQQC
                     KTDRQTLGDVLCNRVSEATRKRFYGDGKTPYTPSETSPKF"
     gene            130085..130342
                     /pseudo
                     /locus_tag="pgaptmp_005543"
                     /label=pgaptmp_005543
     CDS             130085..130342
                     /pseudo
                     /codon_start=1
                     /transl_table=11
                     /locus_tag="pgaptmp_005543"
                     /product="VirB8/TrbF family protein"
                     /label=pgaptmp_005543
                     /note="internal stop; incomplete; partial in the middle of
                     a contig; missing N-terminus; Derived by automated 
                     computational analysis using gene prediction method: 
                     Protein Homology.
                     GO_component: GO:0016020 - membrane [Evidence IEA]"
                     /inference="COORDINATES:same species:RefSeq"
                     /translation="RVGRESVTVQITSVVRASDTSFNVR*TEQRFINGVPAGTERWNAV
                     LSTVLQTPHTEQRLRKNPLGIYVNGLSWSRELDSSEGTKP"
     gene            130339..131340
                     /gene="trbG"
                     /locus_tag="pgaptmp_005544"
                     /label=trbG
     CDS             130339..131340
                     /codon_start=1
                     /transl_table=11
                     /gene="trbG"
                     /locus_tag="pgaptmp_005544"
                     /product="P-type conjugative transfer protein TrbG"
                     /label=trbG
                     /note="Derived by automated computational analysis using
                     gene prediction method: Protein Homology.
                     GO_process: GO:0009291 - unidirectional conjugation 
                     [Evidence IEA]"
                     /inference="COORDINATES:same species:RefSeq"
                     /protein_id="extdb:pgaptmp_005544"
                     /translation="MNALFRQSVLPVILLASTVLFSGCASQGKPPPSISLDEPVQAQPL
                     PEPPAPVEVVAVPEPLALPAQLKPLPEVDAAPAAPEPADEKVRVSRANAEARVAPTREG
                     YVNAIQVWPFTDGALYQVYAAVGRVTVVSLQPGEELVTVAAGDTVRWIVGDTSSGSGAE
                     LRVNVLVKPIRSGLKTNLVITTNRRTYLLELTSTERAWMASVSWDYPKDRMLVLQRQAQ
                     AASAAVPVDTGLSLENIRFRYAVSGSNPSWKPLRAFDDGEKVYIQFPAGIAQGELPPLF
                     VIGAQVDGQLVNYRFRPPYYIVDRLFGAAELRLGGDGGDVVRIERTDGTRRN"
     gene            131343..132617
                     /locus_tag="pgaptmp_005545"
                     /label=pgaptmp_005545
     CDS             131343..132617
                     /codon_start=1
                     /transl_table=11
                     /locus_tag="pgaptmp_005545"
                     /product="TrbI/VirB10 family protein"
                     /label=pgaptmp_005545
                     /note="Derived by automated computational analysis using
                     gene prediction method: Protein Homology."
                     /inference="COORDINATES:same species:RefSeq"
                     /protein_id="extdb:pgaptmp_005545"
                     /translation="MSQDDTPDLATPQAGKVAPEAVALRAQPRPVTRLNRRTLAILVGG
                     LSVAVLGATIWSLQPQRRSADEQTELYNVDRVSKSEGLDGLPADYSKLPPALPPAVPEL
                     GPPLPGDLGPAIVKSQQPVTAAYAAPGHDPNDALRKEADAAAGSSVFFRSGSQKTATAS
                     AQAAPAGLAANAAFDPSAAGPASTAAQPADPTAVQNRQDQKEAFQKTGTTETRNSGNLT
                     LPASPYQVMAGTVVVAALVTGIKSDLPGDMIATVTEPVYDTATGRFLLIPQGSRILGRY
                     NSSVSYGQSRVQVVWNRIILPDTSSLTLDNLVGTDPAGYAGLEDDVDWHWDRIFAGAAL
                     TTLLGIGAELAAPENRQDGDLVIIAGRDSLQDTVNQVGQEVTRRNLNIQPTLTERPGLP
                     VRIIVNRDLVLRPYQPLFFNKGTSR"
     gene            132614..132865
                     /locus_tag="pgaptmp_005546"
                     /label=pgaptmp_005546
     CDS             132614..132865
                     /codon_start=1
                     /transl_table=11
                     /locus_tag="pgaptmp_005546"
                     /product="DUF2274 domain-containing protein"
                     /label=pgaptmp_005546
                     /note="Derived by automated computational analysis using
                     gene prediction method: Protein Homology."
                     /inference="COORDINATES:same species:RefSeq"
                     /protein_id="extdb:pgaptmp_005546"
                     /translation="MSTTKKLRLGPLPRQEVTKLTFACPASLKADLDRYAALHAQAYGE
                     TVDAVTLIPHMLEAFMAGDRGFRREGAGKAAPPKPKPS"
     gene            complement(133168..133263)
                     /pseudo
                     /locus_tag="pgaptmp_005547"
                     /label=pgaptmp_005547
     CDS             complement(133168..133263)
                     /pseudo
                     /codon_start=1
                     /transl_table=11
                     /locus_tag="pgaptmp_005547"
                     /product="cytoplasmic protein"
                     /label=pgaptmp_005547
                     /note="incomplete; partial in the middle of a contig;
                     missing C-terminus; Derived by automated computational 
                     analysis using gene prediction method: Protein Homology."
                     /inference="COORDINATES:same species:RefSeq"
                     /translation="VHVISRAPFDEAARHYPNDAAAIDDTYRVLKR"
     gene            complement(133369..133593)
                     /locus_tag="pgaptmp_005548"
                     /label=pgaptmp_005548
     CDS             complement(133369..133593)
                     /codon_start=1
                     /transl_table=11
                     /locus_tag="pgaptmp_005548"
                     /product="hypothetical protein"
                     /label=pgaptmp_005548
                     /note="Derived by automated computational analysis using
                     gene prediction method: GeneMarkS-2+."
                     /inference="COORDINATES:same species:GeneMarkS-2+"
                     /protein_id="extdb:pgaptmp_005548"
                     /translation="MEHVKGIIQQGAGNAYYAGLQWRGITLRHADAAALNQFDIDISKA
                     QAPEARTWLLQNKAEFIALILGIEVVNVG"
     gene            complement(133604..133816)
                     /locus_tag="pgaptmp_005549"
                     /label=pgaptmp_005549
     CDS             complement(133604..133816)
                     /codon_start=1
                     /transl_table=11
                     /locus_tag="pgaptmp_005549"
                     /product="hypothetical protein"
                     /label=pgaptmp_005549
                     /note="Derived by automated computational analysis using
                     gene prediction method: Protein Homology."
                     /inference="COORDINATES:same species:RefSeq"
                     /protein_id="extdb:pgaptmp_005549"
                     /translation="MKVYGHQHSSEAFSRETSPSCFEPKAEKVIAFHGKDVSFAYNVLA
                     DLKAAGASYTRRNIIADMFRRLGVE"
     gene            complement(133877..134206)
                     /locus_tag="pgaptmp_005550"
                     /label=pgaptmp_005550
     CDS             complement(133877..134206)
                     /codon_start=1
                     /transl_table=11
                     /locus_tag="pgaptmp_005550"
                     /product="hypothetical protein"
                     /label=pgaptmp_005550
                     /note="Derived by automated computational analysis using
                     gene prediction method: Protein Homology."
                     /inference="COORDINATES:same species:RefSeq"
                     /protein_id="extdb:pgaptmp_005550"
                     /translation="MMERRNMVLRTDGFVRNIHSRNPFDVIRADVVLERIEKKAGRSCG
                     MHYELYQARLLGGALDYLDALPLKDRPVLMGAAAKRGYLLTLAEEERALEARDVLMSEL
                     AANDC"
     gene            complement(134218..134430)
                     /locus_tag="pgaptmp_005551"
                     /label=pgaptmp_005551
     CDS             complement(134218..134430)
                     /codon_start=1
                     /transl_table=11
                     /locus_tag="pgaptmp_005551"
                     /product="hypothetical protein"
                     /label=pgaptmp_005551
                     /note="Derived by automated computational analysis using
                     gene prediction method: GeneMarkS-2+."
                     /inference="COORDINATES:same species:GeneMarkS-2+"
                     /protein_id="extdb:pgaptmp_005551"
                     /translation="MSTRNVNLKTAAQESSRKMGEKIARIIDRGHENAAMSQEAHAHYG
                     DKFTRTDAYVYFIRGVLTEIFQKSE"
     gene            complement(135297..135614)
                     /locus_tag="pgaptmp_005552"
                     /label=pgaptmp_005552
     CDS             complement(135297..135614)
                     /codon_start=1
                     /transl_table=11
                     /locus_tag="pgaptmp_005552"
                     /product="hypothetical protein"
                     /label=pgaptmp_005552
                     /note="Derived by automated computational analysis using
                     gene prediction method: Protein Homology."
                     /inference="COORDINATES:same species:RefSeq"
                     /protein_id="extdb:pgaptmp_005552"
                     /translation="MSDVLSCRQLTANLKMIAGAIGCLNRNDVAQIISLGGVPCSKSRA
                     DSIIRSAGAEKNASGNSHLRGARINRSADVTPEEFNAFCAGLKAFLVSFETNNLSENND
                     K"
     gene            complement(135629..135979)
                     /locus_tag="pgaptmp_005553"
                     /label=pgaptmp_005553
     CDS             complement(135629..135979)
                     /codon_start=1
                     /transl_table=11
                     /locus_tag="pgaptmp_005553"
                     /product="hypothetical protein"
                     /label=pgaptmp_005553
                     /note="Derived by automated computational analysis using
                     gene prediction method: Protein Homology."
                     /inference="COORDINATES:same species:RefSeq"
                     /protein_id="extdb:pgaptmp_005553"
                     /translation="MKKEISRNPSFTPSPKLRAHLNSHREGVTERLNNIFDRYAHLVRA
                     CALPLDDEETQVLLNVLNGSVVEPAFIEYLAQEIRDSDDYLEGIPAAESLYKKCLSATY
                     PQLLATVERLDR"
     gene            complement(135976..136248)
                     /locus_tag="pgaptmp_005554"
                     /label=pgaptmp_005554
     CDS             complement(135976..136248)
                     /codon_start=1
                     /transl_table=11
                     /locus_tag="pgaptmp_005554"
                     /product="hypothetical protein"
                     /label=pgaptmp_005554
                     /note="Derived by automated computational analysis using
                     gene prediction method: Protein Homology."
                     /inference="COORDINATES:same species:RefSeq"
                     /protein_id="extdb:pgaptmp_005554"
                     /translation="MNFTIKSRKNGEIFSFYAPDSGGYVHLESPEHSGNTGAQICRGGG
                     FIGSTLSCGASEDDLASVARKWYRQFVRERRKFLMMSGQYSEDNQ"
     gene            complement(136554..137761)
                     /pseudo
                     /locus_tag="pgaptmp_005555"
                     /label=pgaptmp_005555
     CDS             complement(136554..137761)
                     /pseudo
                     /codon_start=1
                     /transl_table=11
                     /locus_tag="pgaptmp_005555"
                     /product="IS256 family transposase"
                     /label=pgaptmp_005555
                     /note="frameshifted; Derived by automated computational
                     analysis using gene prediction method: Protein Homology. 
                     GO_function: GO:0004803 - transposase activity [Evidence 
                     IEA]"
                     /inference="COORDINATES:same species:RefSeq"
                     /translation="MDEKKLKALAAELAKGLKTEADLNQFSRMLTKLTVETALNAELTD
                     HLGHEKNAPKSGSNTRNGYSTKTVLCDEGEIELSTPRDRENTFEPQLIKKNQTRITQMD
                     SQILSLYAKGMTTREIVATFKEMYDADVSPTLISKVTDAVKEQVSEWQNRPLDSLYPIV
                     YLDCIR*KSGTAAALSTKRCSSRWVSIPKARKSYWVCGWLRTKARSSGSMC*RS*KIGV
                     FKIS*LPAWTV*KASRMR*TASTRRHISSYASFTWCVTA*SMSHGRTTKGSPVG*KRCI
                     KPRQRKRH*WRWISLPVPGMKNTRKSAKAGVRTGKTSTPSSATHRISARPSTRRMPSNH
                     *IV*YGRR*RNARCSRRMTQYAKWFIWRYNRRRKNGVCRSRTGGWQ*AVLLSSSVTA*A
                     TTF"
     gene            complement(137947..138069)
                     /locus_tag="pgaptmp_005556"
                     /label=pgaptmp_005556
     CDS             complement(137947..138069)
                     /codon_start=1
                     /transl_table=11
                     /locus_tag="pgaptmp_005556"
                     /product="Hok/Gef family protein"
                     /label=pgaptmp_005556
                     /note="Derived by automated computational analysis using
                     gene prediction method: Protein Homology.
                     GO_component: GO:0016020 - membrane [Evidence IEA]"
                     /inference="COORDINATES:same species:RefSeq"
                     /protein_id="extdb:pgaptmp_005556"
                     /translation="MVCLTLLIFTCLTRNRLCEVRLKDGNREVAASLAYESNGK"
     gene            complement(138014..138238)
                     /pseudo
                     /locus_tag="pgaptmp_005557"
                     /label=pgaptmp_005557
     CDS             complement(138014..138238)
                     /pseudo
                     /codon_start=1
                     /transl_table=11
                     /locus_tag="pgaptmp_005557"
                     /product="DUF5431 family protein"
                     /label=pgaptmp_005557
                     /note="incomplete; partial in the middle of a contig;
                     missing C-terminus; Derived by automated computational 
                     analysis using gene prediction method: Protein Homology."
                     /inference="COORDINATES:same species:HMM"
                     /translation="MGSFSDASVNLSNFLGSVHHEAPCMSDQQQYGLLPCSMQGGVNHE
                     TTAKRPGLVRINRVFNALDIHMPDPEPLMR"
     gene            complement(138448..138933)
                     /locus_tag="pgaptmp_005558"
                     /label=pgaptmp_005558
     CDS             complement(138448..138933)
                     /codon_start=1
                     /transl_table=11
                     /locus_tag="pgaptmp_005558"
                     /product="GNAT family N-acetyltransferase"
                     /EC_number="2.3.1.-"
                     /label=pgaptmp_005558
                     /note="Derived by automated computational analysis using
                     gene prediction method: Protein Homology.
                     GO_function: GO:0008080 - N-acetyltransferase activity 
                     [Evidence IEA];
                     GO_function: GO:0016747 - acyltransferase activity, 
                     transferring groups other than amino-acyl groups [Evidence 
                     IEA]"
                     /inference="COORDINATES:same species:RefSeq"
                     /protein_id="extdb:pgaptmp_005558"
                     /translation="MGRVTVPEPLSSFHQVAEFVCGETVLDDWLKQKGLKNQALGSART
                     FVVCKKDTKQVAGFYSLATGSVNHTEATGNLRRNMPDPIPVIILARLAVDLSFRGKGLG
                     ADLLHDAVLRCYRVAENIGVRAIMVHALTEEAKNFYIHHGFKPSQTQQRTLFLKLPQ"
     gene            complement(138921..139187)
                     /locus_tag="pgaptmp_005559"
                     /label=pgaptmp_005559
     CDS             complement(138921..139187)
                     /codon_start=1
                     /transl_table=11
                     /locus_tag="pgaptmp_005559"
                     /product="DUF1778 domain-containing protein"
                     /label=pgaptmp_005559
                     /note="Derived by automated computational analysis using
                     gene prediction method: Protein Homology."
                     /inference="COORDINATES:same species:RefSeq"
                     /protein_id="extdb:pgaptmp_005559"
                     /translation="MKSDVQLNLRAKESQRALIDAAAEILHKSRTDFILEMACQAAENV
                     ILDRRVFNFNDEQYAEFIDMLDAPVADDPAIDKLLARKPQWDV"
     gene            139487..139810
                     /locus_tag="pgaptmp_005560"
                     /label=pgaptmp_005560
     CDS             139487..139810
                     /codon_start=1
                     /transl_table=11
                     /locus_tag="pgaptmp_005560"
                     /product="metalloregulator ArsR/SmtB family transcription
                     factor"
                     /label=pgaptmp_005560
                     /note="Derived by automated computational analysis using
                     gene prediction method: Protein Homology.
                     GO_function: GO:0003677 - DNA binding [Evidence IEA]; 
                     GO_function: GO:0003700 - DNA-binding transcription factor 
                     activity [Evidence IEA];
                     GO_process: GO:0006355 - regulation of DNA-templated 
                     transcription [Evidence IEA]"
                     /inference="COORDINATES:same species:RefSeq"
                     /protein_id="extdb:pgaptmp_005560"
                     /translation="MELISASTVLKELGHATRLGIYKKLVKAGPQGLAVGDLQKQLEIP
                     ASTLSHHISSLISVSLVRQERQGRTLYCHACYEKLSALIAFLTEECCTGAEGLHDTNND
                     AGE"
     gene            139812..140525
                     /gene="arsH"
                     /locus_tag="pgaptmp_005561"
                     /label=arsH
     CDS             139812..140525
                     /codon_start=1
                     /transl_table=11
                     /gene="arsH"
                     /locus_tag="pgaptmp_005561"
                     /product="arsenical resistance protein ArsH"
                     /label=arsH
                     /note="Derived by automated computational analysis using
                     gene prediction method: Protein Homology.
                     GO_function: GO:0003674 - molecular_function [Evidence 
                     IEA];
                     GO_process: GO:0046685 - response to arsenic-containing 
                     substance [Evidence IEA]"
                     /inference="COORDINATES:same species:RefSeq"
                     /protein_id="extdb:pgaptmp_005561"
                     /translation="MSTELKNVDAGLFDTSITEARFHVPAIPHPPRILMLYGSVRERSY
                     SRLATEEAARLLTAMGAEVRIFNPSGLPLPDDAPDSHPKVMELRELVRWSEGMVWCSPE
                     RHGAMTGIMKAQIDWIPLSEGAVRPSQGKTLAVMQVCGGSQSFNAVNQMRILGRWMRMI
                     TIPNQSSVAKAWQEFDEDGRMKPSSYYDRIVDVMEELVKFTLLTRGNSAYLVDRYSERK
                     ESAEELSRRVNQSKI"
     gene            140534..141079
                     /locus_tag="pgaptmp_005562"
                     /label=pgaptmp_005562
     CDS             140534..141079
                     /codon_start=1
                     /transl_table=11
                     /locus_tag="pgaptmp_005562"
                     /product="sigma-70 family RNA polymerase sigma factor"
                     /label=pgaptmp_005562
                     /note="Derived by automated computational analysis using
                     gene prediction method: Protein Homology.
                     GO_function: GO:0003677 - DNA binding [Evidence IEA]; 
                     GO_function: GO:0003700 - DNA-binding transcription factor 
                     activity [Evidence IEA];
                     GO_function: GO:0016987 - sigma factor activity [Evidence 
                     IEA];
                     GO_process: GO:0006352 - DNA-templated transcription 
                     initiation [Evidence IEA];
                     GO_process: GO:0006355 - regulation of DNA-templated 
                     transcription [Evidence IEA]"
                     /inference="COORDINATES:same species:RefSeq"
                     /protein_id="extdb:pgaptmp_005562"
                     /translation="MSDVTAFNNCMSVFWRQHEAELSRFLTSKTGDSEKAADLLQELFL
                     RARAHSDSFCEMENPRAWLYRAARNLLIDEYRTTREFVELEEVTPLTDASPDAISTLDI
                     CLPETLQALSEDDRWLIEESDLNRRPQQSLADELGITLTAFKSRLLRARKHLKETMTEL
                     CQIEADDTSPVCCHKKMN"
     gene            141155..141517
                     /locus_tag="pgaptmp_005563"
                     /label=pgaptmp_005563
     CDS             141155..141517
                     /codon_start=1
                     /transl_table=11
                     /locus_tag="pgaptmp_005563"
                     /product="arsenic metallochaperone ArsD family protein"
                     /label=pgaptmp_005563
                     /note="Derived by automated computational analysis using
                     gene prediction method: Protein Homology.
                     GO_function: GO:0003677 - DNA binding [Evidence IEA]; 
                     GO_process: GO:0045892 - negative regulation of 
                     DNA-templated transcription [Evidence IEA];
                     GO_process: GO:0046685 - response to arsenic-containing 
                     substance [Evidence IEA]"
                     /inference="COORDINATES:same species:RefSeq"
                     /protein_id="extdb:pgaptmp_005563"
                     /translation="MSKIEIFEAAGCCAASSVVVSDEAVEWNASAEWAKKNGVDIQRYS
                     LAKNPQQFLNAPVIKEFLNTSGMESLPVTLLDGKLVMAGKLPTREDIARWAGIPLTQDW
                     SEDSAKPHCCSIPRMP"
     gene            141538..143295
                     /gene="arsA"
                     /locus_tag="pgaptmp_005564"
                     /label=arsA
     CDS             141538..143295
                     /codon_start=1
                     /transl_table=11
                     /gene="arsA"
                     /locus_tag="pgaptmp_005564"
                     /product="arsenical pump-driving ATPase"
                     /EC_number="7.3.2.7"
                     /label=arsA
                     /note="Derived by automated computational analysis using
                     gene prediction method: Protein Homology.
                     GO_function: GO:0005524 - ATP binding [Evidence IEA]; 
                     GO_function: GO:0015446 - ATPase-coupled arsenite 
                     transmembrane transporter activity [Evidence IEA]; 
                     GO_function: GO:0016887 - ATP hydrolysis activity [Evidence
                     IEA];
                     GO_process: GO:0071722 - detoxification of 
                     arsenic-containing substance [Evidence IEA]"
                     /inference="COORDINATES:same species:RefSeq"
                     /protein_id="extdb:pgaptmp_005564"
                     /translation="MNMPFLKDIPPFIFFTGKGGVGKTSLACATAVWLADQGKRTLLVS
                     TDPASNVGQVFSQTIGHRITDISTVENLAAMEVDPMAAAQAYRDRVLDPVRGLMPADVV
                     SSIEEQLSGSCTTEIAAFDEFTGLLTNHELREKYDHIVFDTAPTGHTIRMLELPGAWSG
                     YLEANPDAAANLGPLVGLEKQQHQYSDAVKALSDAALTRLVLVARAQASTLKEVSHTHD
                     ELSAIGLQHQHLAINGVLPPFAGENDPLAQSILAREEKALQAMPDNLANLPRSQLYLKP
                     FNLVGLEALRELFTQSKAAPALPATTLNVLDLPKLSSLVDELSQTGNGLVMTMGKGGVG
                     KTTIAASVAVSLAKRGHKVHLTTSDPAAHLSYTLDGSLPNLQVSRIDPKVETERYRRFV
                     LENQGKGLDAEGLAVLEEDLRSPCTEEIAVFQAFSRIIKEADDHFVIMDTAPTGHTLLL
                     LDATGAYHREMVRQMGQTHDNLLTPMMLLQDPEKTKVIIVTLAETTPVLEAANLQQDLR
                     RAEIEPWAWVINSSLAAAKPSSPFLVTRASRELPLINDVTEQFAERIALTPLQNEEPVG
                     AALLAKMAG"
     gene            143420..143956
                     /locus_tag="pgaptmp_005565"
                     /label=pgaptmp_005565
     CDS             143420..143956
                     /codon_start=1
                     /transl_table=11
                     /locus_tag="pgaptmp_005565"
                     /product="N-acetyltransferase family protein"
                     /label=pgaptmp_005565
                     /note="Derived by automated computational analysis using
                     gene prediction method: Protein Homology."
                     /inference="COORDINATES:same species:RefSeq"
                     /protein_id="extdb:pgaptmp_005565"
                     /translation="MHIINAEEQHITAIRNIYAHHVLHGTGSFETEPPDTQEMLNRLRS
                     IQSRGFPWYVALHGDTVIGYCYISRYRERHAYRFTVENSIYIDPTYQRQGVGKALLNHA
                     LKWAESQGYRQMIAVVGDSANVASVALHIRTGFTEIGTLKDIGFKHGRWLDTVLLQMKL
                     GEGNRTLPEDSDFML"
     gene            complement(143991..144416)
                     /gene="arsC"
                     /locus_tag="pgaptmp_005566"
                     /label=arsC
     CDS             complement(143991..144416)
                     /codon_start=1
                     /transl_table=11
                     /gene="arsC"
                     /locus_tag="pgaptmp_005566"
                     /product="glutaredoxin-dependent arsenate reductase"
                     /EC_number="1.20.4.1"
                     /label=arsC
                     /note="Derived by automated computational analysis using
                     gene prediction method: Protein Homology.
                     GO_function: GO:0008794 - arsenate reductase (glutaredoxin)
                     activity [Evidence IEA]"
                     /inference="COORDINATES:same species:RefSeq"
                     /protein_id="extdb:pgaptmp_005566"
                     /translation="MSNITIYHNPACGTSRNTLEMIRNSGNEPTVIHYLENPPSRDELV
                     KLIADMGISVRALLRKNVEPYEELGLAEDKFTDDELIDFMLQYPILINRPIVVTPLGTR
                     LCRPSEVVLDILPDAQKGAFAKEDGEKVVDETGKRLK"
     gene            complement(144429..145718)
                     /gene="arsB"
                     /locus_tag="pgaptmp_005567"
                     /label=arsB
     CDS             complement(144429..145718)
                     /codon_start=1
                     /transl_table=11
                     /gene="arsB"
                     /locus_tag="pgaptmp_005567"
                     /product="arsenite efflux transporter membrane subunit
                     ArsB"
                     /label=arsB
                     /note="Derived by automated computational analysis using
                     gene prediction method: Protein Homology."
                     /inference="COORDINATES:same species:RefSeq"
                     /protein_id="extdb:pgaptmp_005567"
                     /translation="MLLAGAIFVLTIVLVIWQPKGLGIGWSAMLGAGLALISGVVHVGD
                     IPVVWNIVWNATATFIAVIIISLLLDESGFFEWAALHVSRWGNGRGRLLFTYIVLLGAA
                     VAALFANDGAALILTPIVIAMLLALGFSKGTTLAFVMAAGFIADTASLPLIVSNLVNIV
                     SADFFGLGFTEYASVMVPVDIASIIATLAMLHLFFRKDIPPTYDLALLKAPTKAIKDPA
                     TFRTGWIVLILLLVGFFVLEPLGIPVSAIAAVGAVILFAVAKRGHAINTGKVLRGAPWQ
                     IVIFSLGMYLVVYGLRNAGLTEYLSGVLNVLADKGLWAATLGTGFLTAFLSSIMNNMPT
                     VLVGALSIDGSTATGVIKEAMIYANVIGCDLGPKITPIGSLATLLWLHVLSQKNMTITW
                     GYYFRTGIVMTLPVLFVTLAALALRLSFTL"
     gene            complement(145766..147517)
                     /gene="arsA"
                     /locus_tag="pgaptmp_005568"
                     /label=arsA
     CDS             complement(145766..147517)
                     /codon_start=1
                     /transl_table=11
                     /gene="arsA"
                     /locus_tag="pgaptmp_005568"
                     /product="arsenite efflux transporter ATPase subunit ArsA"
                     /label=arsA
                     /note="Derived by automated computational analysis using
                     gene prediction method: Protein Homology."
                     /inference="COORDINATES:same species:RefSeq"
                     /protein_id="extdb:pgaptmp_005568"
                     /translation="MKFLQNIPPYLFFTGKGGVGKTSISCATAIRLAEQGKRVLLVSTD
                     PASNVGQVFDQAIGNTIRPVTAVHGLSALEIDPQDAAQQYRARIVDPIKGLLPDDVVNS
                     ISEQLSGACTTEIAAFDEFTGLLTDASLLTRFDHIIFDTAPTGHTIRLLQLPGAWSSFI
                     ESNPDGASCLGPMAGLEKQREQYAHAVEALSDPERTRLVLVARLQKSTLQEVARTHEEL
                     SAIGLKNQYLVINGVLPKAEAEHDALAAAIWQREQEALANLPSGLSELPTDTLLLQPVN
                     MVGVSALKGLLDTRSETLPLPVTNILYTPENLSLSGLVDDIARSEHGLIMLMGKGGVGK
                     TTMAAAIAVRLADMGFDVHLTTSDPAAHLSTTLNGSLKNLQVSRINPHDETERYRQHVL
                     ETKGRDLDEAGKRLLEEDLRSPCTEEIAVFQAFSRVIREAGKRFVVMDTAPTGHTLLLL
                     DATGAYHREIAKKMGSKGHFTTPMMQLQDPDRTKVLLVTLPETTPVLEAANLQTDLERA
                     GIHPWGWIINNSLSIADTRSPLLCQRARQEQPQIETVKNQYANRIALVPVLTSEPAGIE
                     KLREFMS"
     gene            complement(147535..147897)
                     /gene="arsD"
                     /locus_tag="pgaptmp_005569"
                     /label=arsD
     CDS             complement(147535..147897)
                     /codon_start=1
                     /transl_table=11
                     /gene="arsD"
                     /locus_tag="pgaptmp_005569"
                     /product="arsenite efflux transporter metallochaperone
                     ArsD"
                     /label=arsD
                     /note="Derived by automated computational analysis using
                     gene prediction method: Protein Homology.
                     GO_function: GO:0003677 - DNA binding [Evidence IEA]; 
                     GO_process: GO:0046685 - response to arsenic-containing 
                     substance [Evidence IEA]"
                     /inference="COORDINATES:same species:RefSeq"
                     /protein_id="extdb:pgaptmp_005569"
                     /translation="MKTLTVFDPAMCCSTGVCGSDVDQVLVDFSADVQWLKGRGVQVER
                     YNLAQQPMSFVQNEKAKAFLEASGAEGLPLLLLDGETVMAGRYPKRAELARWFGIPLEK
                     VGLAPISCCGGNTSCC"
     gene            complement(147945..148295)
                     /gene="arsR"
                     /locus_tag="pgaptmp_005570"
                     /label=arsR
     CDS             complement(147945..148295)
                     /codon_start=1
                     /transl_table=11
                     /gene="arsR"
                     /locus_tag="pgaptmp_005570"
                     /product="As(III)-sensing metalloregulatory
                     transcriptional repressor ArsR"
                     /label=arsR
                     /note="Derived by automated computational analysis using
                     gene prediction method: Protein Homology."
                     /inference="COORDINATES:same species:RefSeq"
                     /protein_id="extdb:pgaptmp_005570"
                     /translation="MKLTTLQLFKYLSDETRLGIVLLLREMGELCVCDLCTALEQSQPK
                     ISRHLAMLRESGLLLDRKQGKWVHYRLSPQIPSWAAQVIELAWLSQQDDVQAIARKLAS
                     ANCSGSGKAVCI"
     gene            complement(148513..149882)
                     /pseudo
                     /locus_tag="pgaptmp_005571"
                     /label=pgaptmp_005571
     CDS             complement(148513..149882)
                     /pseudo
                     /codon_start=1
                     /transl_table=11
                     /locus_tag="pgaptmp_005571"
                     /product="IS3 family transposase"
                     /label=pgaptmp_005571
                     /note="programmed frameshift; internal stop; Derived by 
                     automated computational analysis using gene prediction 
                     method: Protein Homology.
                     GO_function: GO:0004803 - transposase activity [Evidence 
                     IEA]"
                     /inference="COORDINATES:same species:RefSeq"
                     /translation="MSRRKYTFQQRLEVVMHYFATDEGYRLTSARFNVPRTQVRIWVAA
                     YDAYGEEGLKPRDKGVSIAPDIRVEAVKAVLTGQISQTQAAAKFNVAGSASVGKWMKVF
                     SEHGEEGLRSLRIGKKRALHMIDDPVALEAALERSKDKRIQDLEQKVRRLELRILYLKK
                     LKALVR*GIRSELSTN*GSTIRSSSFCR*LRYPGVRFTIT*KHSALRENTMK*NAESKR
                     SMMRTRAAMVIGG*HWRSEEREER*TTKWFNV**MCFVSKLR*ELSVTVHGGVNMGALL
                     TISCNETSKPAGPMKNGSPMSLNSL*MAGNSIFLPSSTSSITKLFPTVFQNAQPCR*LM
                     RC*LRHLPEWIQTASQFFIQIRAGSTVIDGTSISSAILASRKVCPAKVTAWITPVQNAF
                     SGL*NQNAFTSVNLRI*MNLRMLLRITFGTKTPGESALNLTVSAQLNTV*NSIHCAF"
     gene            complement(150071..150397)
                     /locus_tag="pgaptmp_005572"
                     /label=pgaptmp_005572
     CDS             complement(150071..150397)
                     /codon_start=1
                     /transl_table=11
                     /locus_tag="pgaptmp_005572"
                     /product="theronine dehydrogenase"
                     /label=pgaptmp_005572
                     /note="Derived by automated computational analysis using
                     gene prediction method: Protein Homology."
                     /inference="COORDINATES:same species:RefSeq"
                     /protein_id="extdb:pgaptmp_005572"
                     /translation="MKWRYSLRWKLPHRPCPGPQELVSVVVEAGQAAPEEVMSCWVAGA
                     GYAVCVDFLDERQIKRWSDERKAAARHRNLVRRINRIAPLFADELIERELESRPGYFRG
                     KSER"
     gene            complement(150394..151122)
                     /locus_tag="pgaptmp_005573"
                     /label=pgaptmp_005573
     CDS             complement(150394..151122)
                     /codon_start=1
                     /transl_table=11
                     /locus_tag="pgaptmp_005573"
                     /product="plasmid SOS inhibition protein A"
                     /label=pgaptmp_005573
                     /note="Derived by automated computational analysis using
                     gene prediction method: Protein Homology."
                     /inference="COORDINATES:same species:RefSeq"
                     /protein_id="extdb:pgaptmp_005573"
                     /translation="MIPSSRSLVTLQPARQAALQAIMTVENARQRGARLSAAPHVRTFL
                     RLLTGNSRMNTTVAQRIPGLNWDPKHRLSSLKQVEEALDALIASHGECCPLPLPVDVQA
                     ELFPEVQHSRTERRKQRSSLAFTRKMRREERAMVHHWRLRQNLLGQAVTELNFQSPETV
                     ISWYRRWAGEFDARELAPAFWHWRSRYASLASLDWLRDAGEPLYGVMHEISFIVRETPE
                     SVRQAERWQVPNKLTHRIHG"
     gene            complement(151119..151550)
                     /gene="psiB"
                     /locus_tag="pgaptmp_005574"
                     /label=psiB
     CDS             complement(151119..151550)
                     /codon_start=1
                     /transl_table=11
                     /gene="psiB"
                     /locus_tag="pgaptmp_005574"
                     /product="conjugation system SOS inhibitor PsiB"
                     /label=psiB
                     /note="Derived by automated computational analysis using
                     gene prediction method: Protein Homology."
                     /inference="COORDINATES:same species:RefSeq"
                     /protein_id="extdb:pgaptmp_005574"
                     /translation="MKTLLTLDVLKTMSIDELEDYRAAGEDFRRELTHAVMRVLHLPSG
                     WSVNGEYRSEFGGFFPVQIRFSPAHCHFDVAVCSPGELSERWMIVFVTRGGQPFSVVRS
                     MEAFNPELISHTLALIACLDTDGYSCASIISTLEQEGAQ"
     gene            complement(151595..153595)
                     /locus_tag="pgaptmp_005575"
                     /label=pgaptmp_005575
     CDS             complement(151595..153595)
                     /codon_start=1
                     /transl_table=11
                     /locus_tag="pgaptmp_005575"
                     /product="ParB/RepB/Spo0J family partition protein"
                     /label=pgaptmp_005575
                     /note="Derived by automated computational analysis using
                     gene prediction method: Protein Homology."
                     /inference="COORDINATES:same species:RefSeq"
                     /protein_id="extdb:pgaptmp_005575"
                     /translation="MSVTESKAKAPVKTSKKSVNPAESAALKAALEAAQVEMVPLSALV
                     KSPLNVRTIPYPADSVREMADSIMAIGLIQNLVVHSLPDGMSGVAAGGRRLAALQQLLS
                     EQRIDAGYLVVAKRVSDDLAMVASMVENNQRVAMHPAEQISGFRTLSEEGKTPAKIGDL
                     LGYSARHVQRMLKLANLAPELITLLAEDKLDVEQCQALSLESDPARQVQVYDQVKTSYG
                     STPAHLLKRAITDTEIAVTHSRFVFIGREAYEAAGGVVREDLFSAQEGDGTADGVLVER
                     LVQEKLAAAALAIEQQEGWSWSLAREGSVRNYGDDREHYLVLPAPEGEFSAEELQRLDE
                     LYATLEATETFEDEATIQVLIDEIENAASVRAWTPEQKAACGVVVSLYDGELCVQRGVQ
                     KKIQTAVSDVGEHGGDQAAVHVVTRSIPDAAEGISMPLLKKMSSERTLAVQAELVKQPQ
                     KAVALMVWRLCSCVFDYCTTTRHPFVLRLEVHHSGLTSEAPTGEEGQAWRYLMQEKARL
                     EALLPEGWQKDFTTFFTLDGQTLMSLMAFCTACSVDGVQTRECGHTRRSDLDGVEAALG
                     FHLRDWWQPTADNFLGLLSKAQIVAALKEAGLTGAASDAEKMKKGDAASHAEQSLSGSR
                     WVPGWMQSPDAAKPDDAHAAPDTDEPTSHAA"
     gene            complement(153664..153912)
                     /locus_tag="pgaptmp_005576"
                     /label=pgaptmp_005576
     CDS             complement(153664..153912)
                     /codon_start=1
                     /transl_table=11
                     /locus_tag="pgaptmp_005576"
                     /product="DUF905 domain-containing protein"
                     /label=pgaptmp_005576
                     /note="Derived by automated computational analysis using
                     gene prediction method: Protein Homology."
                     /inference="COORDINATES:same species:RefSeq"
                     /protein_id="extdb:pgaptmp_005576"
                     /translation="MDHNVLSPLESLPDGTFTRRQAHVVAAQYQNVAIEDDQGTHFRLV
                     VRHLDDSSMVWRIWNFEQGGEDLMNRYIRDYGVRKTQ"
     gene            complement(153961..154503)
                     /gene="ssb"
                     /locus_tag="pgaptmp_005577"
                     /label=ssb
     CDS             complement(153961..154503)
                     /codon_start=1
                     /transl_table=11
                     /gene="ssb"
                     /locus_tag="pgaptmp_005577"
                     /product="single-stranded DNA-binding protein"
                     /label=ssb
                     /note="Derived by automated computational analysis using
                     gene prediction method: Protein Homology.
                     GO_function: GO:0003697 - single-stranded DNA binding 
                     [Evidence IEA];
                     GO_process: GO:0006260 - DNA replication [Evidence IEA]; 
                     GO_process: GO:0006281 - DNA repair [Evidence IEA]; 
                     GO_process: GO:0006310 - DNA recombination [Evidence IEA]; 
                     GO_process: GO:0006351 - DNA-templated transcription 
                     [Evidence IEA]"
                     /inference="COORDINATES:same species:RefSeq"
                     /protein_id="extdb:pgaptmp_005577"
                     /translation="MAARGVNKVILVGHLGQDPDVRYMPNGGAVANLTLATSETWRDKQ
                     TGEMRENTEWHRVVIFGKLAEVAGEYLRKGAQVYIEGQLRTRNWQDDAGVTRYVTEVLV
                     GQNGTLQMLGGRRESGVPESAAQPQSPAAPAQPAQASAKSPKAKGGKKGRQDADPSQQP
                     PHPLPDDFPPMDDDAPF"
     gene            complement(155213..155533)
                     /locus_tag="pgaptmp_005578"
                     /label=pgaptmp_005578
     CDS             complement(155213..155533)
                     /codon_start=1
                     /transl_table=11
                     /locus_tag="pgaptmp_005578"
                     /product="hypothetical protein"
                     /label=pgaptmp_005578
                     /note="Derived by automated computational analysis using
                     gene prediction method: Protein Homology."
                     /inference="COORDINATES:same species:RefSeq"
                     /protein_id="extdb:pgaptmp_005578"
                     /translation="MRMSLMFAAVTLLTGINLFFIPFQPVPALWGGILAVAFILINVVA
                     DKLRLWSGMAWIIVAGIIITLMLKGKEPGDELRVLITVFAFLASAWYGVVQYRKEKGES
                     QS"
     gene            complement(155568..155822)
                     /locus_tag="pgaptmp_005579"
                     /label=pgaptmp_005579
     CDS             complement(155568..155822)
                     /codon_start=1
                     /transl_table=11
                     /locus_tag="pgaptmp_005579"
                     /product="DNA polymerase III subunit theta"
                     /label=pgaptmp_005579
                     /note="Derived by automated computational analysis using
                     gene prediction method: Protein Homology.
                     GO_function: GO:0003677 - DNA binding [Evidence IEA]; 
                     GO_function: GO:0003887 - DNA-directed DNA polymerase 
                     activity [Evidence IEA];
                     GO_process: GO:0006260 - DNA replication [Evidence IEA]"
                     /inference="COORDINATES:same species:RefSeq"
                     /protein_id="extdb:pgaptmp_005579"
                     /translation="MSKWNIASFPKEEQDNVAVDKVAAAVAWQERMNKPVMPELVEREQ
                     PEHLRQYFRERLRVHRLNSQQLPRANAPEYNKPGDEQQK"
     gene            complement(156023..156214)
                     /locus_tag="pgaptmp_005580"
                     /label=pgaptmp_005580
     CDS             complement(156023..156214)
                     /codon_start=1
                     /transl_table=11
                     /locus_tag="pgaptmp_005580"
                     /product="hypothetical protein"
                     /label=pgaptmp_005580
                     /note="Derived by automated computational analysis using
                     gene prediction method: Protein Homology."
                     /inference="COORDINATES:same species:RefSeq"
                     /protein_id="extdb:pgaptmp_005580"
                     /translation="MKLAPQSRDILRQYKALMNARRRDAGQRKLTTAQVMDEICYYMTC
                     QCAVHIGGHFILQGGKGQ"
     gene            complement(156257..156763)
                     /locus_tag="pgaptmp_005581"
                     /label=pgaptmp_005581
     CDS             complement(156257..156763)
                     /codon_start=1
                     /transl_table=11
                     /locus_tag="pgaptmp_005581"
                     /product="antirestriction protein ArdA"
                     /label=pgaptmp_005581
                     /note="Derived by automated computational analysis using
                     gene prediction method: Protein Homology."
                     /inference="COORDINATES:same species:RefSeq"
                     /protein_id="extdb:pgaptmp_005581"
                     /translation="MNSSVTVPAVYVGTYHQYNGGSIFGKWFDLTDFDDEDEFYDACRA
                     LHAAEDDPEFMFQDWEGIPSQFASESSVKWAFIEAFRQAQDEGRAAAFVAWAEYTGECD
                     YDAFDDAYCGEAESEEDFAYGFVEDHGLLNEVPEFLRVYFDYEAYARDLFSSGYVFHEG
                     YVFSN"
     gene            complement(156808..157236)
                     /locus_tag="pgaptmp_005582"
                     /label=pgaptmp_005582
     CDS             complement(156808..157236)
                     /codon_start=1
                     /transl_table=11
                     /locus_tag="pgaptmp_005582"
                     /product="antirestriction protein"
                     /label=pgaptmp_005582
                     /note="Derived by automated computational analysis using
                     gene prediction method: Protein Homology."
                     /inference="COORDINATES:same species:RefSeq"
                     /protein_id="extdb:pgaptmp_005582"
                     /translation="MQYVTTRPVLNVEECDRLSFMPYLFGTDFMLAELQVYALAKQWMP
                     EYSSEFWHFIRLPEGGGYMMPDCGRVHLVNSENWFDRIVSADAAGIILTSLAVNRRLAA
                     NHDSSNPALTRLYMLRDAQLWNHITFHPECSAIYAALD"
     gene            complement(157685..157849)
                     /pseudo
                     /locus_tag="pgaptmp_005583"
                     /label=pgaptmp_005583
     CDS             complement(157685..157849)
                     /pseudo
                     /codon_start=1
                     /transl_table=11
                     /locus_tag="pgaptmp_005583"
                     /product="hypothetical protein"
                     /label=pgaptmp_005583
                     /note="incomplete; partial in the middle of a contig;
                     missing N-terminus and C-terminus; Derived by automated 
                     computational analysis using gene prediction method: 
                     Protein Homology."
                     /inference="COORDINATES:same species:RefSeq"
                     /translation="RFCLVLLILVNERQETIEGAGVITGLLRFRDDPVRRRFDRRALSD
                     VVREARAFRS"
     gene            complement(157865..159436)
                     /locus_tag="pgaptmp_005584"
                     /label=pgaptmp_005584
     CDS             complement(157865..159436)
                     /codon_start=1
                     /transl_table=11
                     /locus_tag="pgaptmp_005584"
                     /product="sensor domain-containing diguanylate cyclase"
                     /EC_number="2.7.7.65"
                     /label=pgaptmp_005584
                     /note="Derived by automated computational analysis using
                     gene prediction method: Protein Homology.
                     GO_function: GO:0046872 - metal ion binding [Evidence IEA];
                     GO_function: GO:0052621 - diguanylate cyclase activity 
                     [Evidence IEA]"
                     /inference="COORDINATES:same species:RefSeq"
                     /protein_id="extdb:pgaptmp_005584"
                     /translation="MNNYKIRLRTLITALSTGAVVLTGTMLLCIMIVFQRDSIEESTVQ
                     NNIAYARKLADTTDRYLTIAQSELRWSSGQIHDLSASDELVREADRLRLQSGFFNSVVI
                     VNSERVVRATSPESLGLVGKILTSDASIRAVKNQVASISEPFISASGNYVVFLSQPIFS
                     EHGVYLGYMGGTIYLKKHSILSDILSQHFYPPETDIKIVDGNGVVVFSHDPDTVGTVEN
                     ISPEIHYQLNSSQSGKLSLANNNRDYVAGFARLRQTDWSIWISGSEKEVDALVNHSVKK
                     IVGFITLVVFFVAILMIYLGTLVATPLERLANAVKAGSSQRSDPSVLQNIKGWYYEAQE
                     LKEAVKQNLISTQTKLKAFSEQAIKDPLTGLYNRRGFEKMYESISSGKQVNIIAIDIDH
                     FKQVNDRFGHDAGDKVLQELATLLKEICRENDFICRFGGEEFVIVIPEKKSDEVIDIAE
                     RIRKQTETTIFPFVGHLTLSAGVASSQYFGEDINALLRRADEFLYVAKRSGRNAVVSVQ
                     NKYQFN"
     gene            159847..160143
                     /locus_tag="pgaptmp_005585"
                     /label=pgaptmp_005585
     CDS             159847..160143
                     /codon_start=1
                     /transl_table=11
                     /locus_tag="pgaptmp_005585"
                     /product="hypothetical protein"
                     /label=pgaptmp_005585
                     /note="Derived by automated computational analysis using
                     gene prediction method: Protein Homology."
                     /inference="COORDINATES:same species:RefSeq"
                     /protein_id="extdb:pgaptmp_005585"
                     /translation="MKQVRIYTLKDTQSAEIYFHRHWPRHMVSLPAFNIYVNHVYLGNE
                     CQVIATVTYQKDADIQAINQKYMNSDAFMSDMEGFDMSSILRVDEISIKEALF"
     gene            complement(160534..160764)
                     /locus_tag="pgaptmp_005586"
                     /label=pgaptmp_005586
     CDS             complement(160534..160764)
                     /codon_start=1
                     /transl_table=11
                     /locus_tag="pgaptmp_005586"
                     /product="hypothetical protein"
                     /label=pgaptmp_005586
                     /note="Derived by automated computational analysis using
                     gene prediction method: Protein Homology."
                     /inference="COORDINATES:same species:RefSeq"
                     /protein_id="extdb:pgaptmp_005586"
                     /translation="MNASLRHVLRYTGVPVDAAEPVRRKFGSRLILIVTVALLPLLIVD
                     ISQCIFVLSQLMWGIGMYVGISVASDKPERR"
     regulatory      161077..161145
                     /bound_moiety="fluoride"
                     /note="Fluoride riboswitches increase expression of
                     downstream genes that help mitigate the toxic effects of 
                     very high levels of fluoride; They are found in a wide 
                     variety of bacteria and archaea; Derived by automated 
                     computational analysis using gene prediction method: 
                     cmsearch."
                     /db_xref="RFAM:RF01734"
                     /inference="COORDINATES:same species:Rfam"
                     /inference="COORDINATES:same species:INFERNAL"
                     /regulatory_class="riboswitch"
     gene            161223..162125
                     /locus_tag="pgaptmp_005587"
                     /label=pgaptmp_005587
     CDS             161223..162125
                     /codon_start=1
                     /transl_table=11
                     /locus_tag="pgaptmp_005587"
                     /product="DHHA2 domain-containing protein"
                     /label=pgaptmp_005587
                     /note="Derived by automated computational analysis using
                     gene prediction method: Protein Homology.
                     GO_component: GO:0005737 - cytoplasm [Evidence IEA]; 
                     GO_function: GO:0016462 - pyrophosphatase activity 
                     [Evidence IEA]"
                     /inference="COORDINATES:same species:RefSeq"
                     /protein_id="extdb:pgaptmp_005587"
                     /translation="MINVFGHLNPDSDAVCTATVTAGWLNRCNRPARAWRPGEVTPETH
                     YIFEAATLTLPPLLDISLKDEPVWLVDFTEPAQGPADLFQSNIIGIIDHHRLGGLITQL
                     PPEVWIKPAGSSATVLWLLMDTEMRRTMPPAHAILLLGALLSDTVNLCSPTTTQDDIRS
                     ATELCVLSGVKRTAFARGLLTAKTDITGMSAEQLLHKDLKAFSLAGMNVRIAQLEVSSP
                     DQVTPLLDELQSAMVQLAVMTEAGLIVLMVTDIHTCCSSLYFAGPEGISAAPCFVTGMV
                     SRKKQLLPWLEHHLSQSRR"
     gene            162128..162553
                     /locus_tag="pgaptmp_005588"
                     /label=pgaptmp_005588
     CDS             162128..162553
                     /codon_start=1
                     /transl_table=11
                     /locus_tag="pgaptmp_005588"
                     /product="universal stress protein"
                     /label=pgaptmp_005588
                     /note="Derived by automated computational analysis using
                     gene prediction method: Protein Homology.
                     GO_function: GO:0032559 - adenyl ribonucleotide binding 
                     [Evidence IEA]"
                     /inference="COORDINATES:same species:RefSeq"
                     /protein_id="extdb:pgaptmp_005588"
                     /translation="MKIYTHALVLVQGKEDGVPLLALATTLSSMLQMKITIAHICNDYR
                     EMNYISDSLMNDAVSKEVVLAKALLSELTSSVAEQVNARELVTMRRFEDVQKCINDTGA
                     DLVIAGHRNRFMGALTSRSAEYVNHLNVDVLIKHIHD"
     gene            162570..163859
                     /gene="eno"
                     /locus_tag="pgaptmp_005589"
                     /label=eno
     CDS             162570..163859
                     /codon_start=1
                     /transl_table=11
                     /gene="eno"
                     /locus_tag="pgaptmp_005589"
                     /product="phosphopyruvate hydratase"
                     /EC_number="4.2.1.11"
                     /label=eno
                     /note="Derived by automated computational analysis using
                     gene prediction method: Protein Homology.
                     GO_function: GO:0004634 - phosphopyruvate hydratase 
                     activity [Evidence IEA];
                     GO_process: GO:0006096 - glycolytic process [Evidence IEA]"
                     /inference="COORDINATES:same species:RefSeq"
                     /protein_id="extdb:pgaptmp_005589"
                     /translation="MNFLLEKVTAREILDSRGNPTVEVDAFTSDGQMARASVPSGASTG
                     SREATERRDGDTGRFSGKGVRDAIKAVETEIYDAVRGTDVREQRRLDNLMRELDGTETK
                     SRLGANAILGVSLAVARLASQVTRQPLYRYLGGLNASLLPVPCMNIINGGVHARGQGAD
                     FQEFMIAPHGASSLTEAIRQGSEVYQALRQILLSRNLSAAVGDEGGFAPAVSSNRDPLE
                     FIVQAIEKAGYRPGEDISICMDPASSEFYRDGKYHLRTENSALSSEEMTDYYGELMSQF
                     PIVLLEDGLAEDDWTGWKYLHNTLGGRAELVGDDLFVTNVKYIQRGIEENLASAALIKL
                     NQIGTLSETFDAVSLCHENGWGAFISHRSGETIDTFIADMTVALRAGHLKTGAPCRGER
                     IEKYNQLMRIEQELGSDARYAGIKAFVRRG"
     gene            163956..164330
                     /gene="crcB"
                     /locus_tag="pgaptmp_005590"
                     /label=crcB
     CDS             163956..164330
                     /codon_start=1
                     /transl_table=11
                     /gene="crcB"
                     /locus_tag="pgaptmp_005590"
                     /product="fluoride efflux transporter CrcB"
                     /label=crcB
                     /note="Derived by automated computational analysis using
                     gene prediction method: Protein Homology.
                     GO_component: GO:0016020 - membrane [Evidence IEA]"
                     /inference="COORDINATES:same species:RefSeq"
                     /protein_id="extdb:pgaptmp_005590"
                     /translation="MSQLLAIMIGGATGCVIRWFLGIKLNSFYPSIPPGTLMVNLMGAF
                     IIGAAMAYFMRHPQLDPAWKLFIVTGLCGGLTTFSTFSVEVFSLLQTGNYLSALTSVLV
                     HVVGSLLMTAAGFYLIILLI"
     gene            complement(165770..166735)
                     /locus_tag="pgaptmp_005591"
                     /label=pgaptmp_005591
     CDS             complement(165770..166735)
                     /codon_start=1
                     /transl_table=11
                     /locus_tag="pgaptmp_005591"
                     /product="ParB/RepB/Spo0J family plasmid partition
                     protein"
                     /label=pgaptmp_005591
                     /note="Derived by automated computational analysis using
                     gene prediction method: Protein Homology."
                     /inference="COORDINATES:same species:RefSeq"
                     /protein_id="extdb:pgaptmp_005591"
                     /translation="MKRAPVIPRHTANTQAAEDTSAPAAPMVDSLIARVGAMARGNAIT
                     LPVCGREVKFTLEVLRGDIVETASRVWSGNERDQELLTEDALDDLIPSFLLTGQQTPAF
                     GRRVSDIIEIADGSRRRKAAILTESDYRILVGELDDEQMSALSRLGNDYRPTSAYERGQ
                     RYANRLQNEFAGNISALADAENISRKIITRCINTARLPKSVVALFSHPGELSARSGEAL
                     QKAFADKEELLKQQAATLHDQKKAGVIFEAEEVISLLTSVLKKSPASRVNLSSRHQFAP
                     GATALYRGDKVVLNLDRSRLPAECIEKIEAILKALEEPKS"
     gene            complement(166735..167901)
                     /gene="sopA"
                     /locus_tag="pgaptmp_005592"
                     /label=sopA
     CDS             complement(166735..167901)
                     /codon_start=1
                     /transl_table=11
                     /gene="sopA"
                     /locus_tag="pgaptmp_005592"
                     /product="plasmid-partitioning protein SopA"
                     /label=sopA
                     /note="Derived by automated computational analysis using
                     gene prediction method: Protein Homology."
                     /inference="COORDINATES:same species:RefSeq"
                     /protein_id="extdb:pgaptmp_005592"
                     /translation="MGLMDTLNQCITAGHEMTKAIAIAQFNDDSPEARKITRRWRIGEA
                     ADLVGVSSQAIRDAEKAGRLPHPDMETRGRVEQRVGYTIEQINHMRDVFGTRLRRAEDA
                     FPPVIGVAAHKGGVYKTSVSVHLAQDLALKGLRVLLVEGNDPQGTASMYHGWVPDLHIH
                     AEDTLLPFYLGEKDDASYAIKPTCWPGLDIIPSCLALHRIETELMGKFDEGKLPTDPHL
                     MLRLAIETVAHDYDVIVIDSAPNLGIGTINVVCAADVLIVPTPAELFDYTSALQFFDML
                     RDLLRNVDLKGFEPDVRILLTKYSNNNGSQSPWMEEQIRDAWGSMVLKNVVRETDEVGK
                     GQIRMRTVFEQAIDQRSSTGAWRNALSIWEPVCNEIFDRLIKPRWEIR"
ORIGIN
        1 tcagaaaatc tttgtaggac ccagaatgta gtgtggaagc atatggtcgg ggataagcgt
       61 tattcattgc ttcgatccag taattgatcc caaagagatc atattgagat cctaaagaga
      121 tccccggatc gctgcagcag gcgccgtgac tggcctgaac gtcatactgg atcgactatg
      181 gaatgtaaaa tgttgactgc tgtatgcaaa atctaatact gtgatatgca acggtattta
      241 ctgaggtatg tatatccgtt gactgcgata cgtataacga cattcttttg tggataaccg
      301 ttgaggatca agatgacgag cgaaaataac agcttacctc tcaatcttca ggaagtggac
      361 aagacaaccg gtgaagttgt taagctggat gtcaacagta ccagtactgt gcagccggta
      421 gcgctcatga ggctcggtct cttcgttcca accctgaaat caacctccag gagtaaggcg
      481 aaccggaaaa acgtcacaga tgccactgag gagcttgtac aactgtccat tgctaaaagc
      541 gaagggtaca ccgacgttaa gatcaccggc tcgcgtcttg atatggacac ggattttaaa
      601 gtctggctcg gcatcattcg ctcgatgtca gagtatgggg taaaaagtga caccctggaa
      661 ctgtcgttcg ttgaattcgt taagatgtgt ggatttgact cccggcgctc aaacaagaaa
      721 atgcgcgatc gcatcagtaa ttctctgttt aaactcgcct cggttactct gaaattccag
      781 agcgagacga aaggatggac cacccatctg gtgcagtcag cctattatga catcaacgag
      841 gatatcgtgg agatcaaggc tgaacccaag ctctttgagc tttaccacat ggacaggcgg
      901 gtactgcttc ggctgaaagc gattgacgcc ctgcagcgga aggaatcggc ccaggcactg
      961 tatacctaca tcgagagcct tccccagaat cccgcgccta tctccatgaa acgtatgcgg
     1021 gacaggctga atctcacctc aaatgtctat acgcagaacc acacggtccg aaaggcgatg
     1081 gagcagctgc gggatatcgg ctatctggat tacaccgagt ttaaacgtgg ccgggcgact
     1141 tacttcagtg tgcattatcg caatcccaaa ctcatcagtg ggacggtgaa ggtaccgcgc
     1201 agggaggaag aggagcaggc gccggagcag aattatgacg aagtcattaa ggcactgaag
     1261 gctgcaggca tcgatcctca gaaacttgct gaagcgctct cggcgatgaa gccggaaaat
     1321 tgactgcgat acgcattacc atgactgccg tatgcataag cgattagtta ttgactgtga
     1381 tatgcatcac gcataccaca gtcaatattc gctctctttc ctgcatgtga ataacggaca
     1441 atattgactg aagtatgtta tttctggcca gagtatgctg atattgactg cggtatgtaa
     1501 gtttgacggg gatgttaccc ggccagctga gtactctcca tatgactgca tcccacagtc
     1561 aatatttgag tacatccccg gtccgcactg aatgaaactg ctcagcaaag cattgatccc
     1621 cgtattgccg ctaaaaccag tcctccgaag ttcgctaatc ctgtcgtacc cgcggtccgc
     1681 ctgcaatcgt aaagagaaag cccatggctg tcagaaccgc cccgggacgc agtcactgac
     1741 gatatgttcg tactgaataa cgaccaggct tgccgggttt gaaaggcccc tcaggtattt
     1801 acactgtaac ctgctcgctc aggactcctg ctgatatccg gatcacagta atttttattg
     1861 tctgcggtat gaagatgtca gttgatcacc tgaagaccgg gcctgcttaa tgcggatgat
     1921 gtcatggtgc gatatgaagg tgagggggga ctggatgcgg tattagccca gacccgaaca
     1981 gaaatgatgt ccgggtcata ccggataagc gtcacgctta tgcgtccggc acgttgagcc
     2041 tcacccggga gcggagcgag tcctttcacg tagcggcaaa agctccggcc gcctgcccga
     2101 caatctcagc cggcgggtgg cagggaacga aggatctccg cagcatctcg accgtcaccg
     2161 gtaaagggaa cggccagggt ggctgccatg tccagcgcaa atacccgggt atagacttcc
     2221 atcgagcgct gatccttatg cccggccagc gcctggatga ccttcctggg ctgccggtga
     2281 taaagcatgt gcatgatata gctgtgccgg aaagtatgcg gcgttaccgg aatcgaaaaa
     2341 tgcacgccgt cagcttcagc ccgcttcacc gcctgtttca gccagttgcg cattgtctca
     2401 tccgtgaccg gccataacgg ctcacgccgg cgggggcggg tggtgaccat ccagctttcc
     2461 atctgacgca caaaactggc atccgtcagc ggtaccagac gcacttcatc ttttggcggc
     2521 cggccacgac gtgcccgcac tttttccgac agcacccgaa caaaagggcg cagaccatcc
     2581 aggtcgaacg attccggggt gagcgtccgg gcttcaccga tacggatccc ggtattccac
     2641 atggtggcga acaacatgtg gtgacgctgg tcaggcatat accagaggag ggcgctcact
     2701 tccggcgcca ggaggtaagc cggcgtggca cctgttgagg tggccatccg ccggagtgcc
     2761 accgcggtcg caaaatcaac gcccggggcg atcggcagca gggagacgcg ttctggtgaa
     2821 ttctgcaggg gaatgatgct gttcatgagt tatttttcac gtagcgcacg cactgtttat
     2881 ggatacaggt attttgcacc tgacgggccg atcctgccat gacaataaat cgcagcgcgc
     2941 ggatcctttt gttgtcttat cccgcattat tgcgggtaaa accaaatacg taaaggatcc
     3001 tttttctgct cagatcctcc atgaagccag taatgacgcg ggttgatggc tgttttacgg
     3061 tttttgggag aattggggta atgccaggaa aacaggatcg aaccaaaaaa ggaaggaagc
     3121 agagaagggg aggatgcgct acgtgaattc tgacctggta cacccctgta accctgttag
     3181 ttttcacgca gcgcaatgta gttactgact agtgtcagtt aagatgacgg cctgcatcct
     3241 gatgctgact taatatacgg ataataaaaa tttcagtatt agtatgcaga aaataaagca
     3301 tataccgttc aacgggtagt gccaatatgt attctccagt tcaggacagg ggggcgatat
     3361 tatggtcact caaaaacaaa aaataccgga gagcaaatta atatatcttt cggcccgctc
     3421 ctcatcgaaa tggtggtacc cgtaatacca gatatcctca agatcctggt tggcttccgg
     3481 tgtgagttta acagttttca ccagcaggtc ccggacccat tcgcgcagac actccagagt
     3541 cagttctttt ttgccagcat atcctgcagc atggccttat cgaggctcag atcggcaacc
     3601 aacttcttca atctgagatt atcttcctca agctgccgca tgtgtttcag ctccgaagga
     3661 gaaatccccc tgtatttctt gcgccatgta atgggatgga ctacctcctc ccgctgcggt
     3721 taactgaacg aaatgtgctc accaggagaa tcaccatgaa tatcgtattt ctgggtattg
     3781 atctggctaa aaatgttttt cagctctgcg ggttaaacca ggccggcaaa ccggtttata
     3841 cgaaacgaac tggccgaaaa gaattgctcc agacgctggc aaatattcct gcatgtctga
     3901 ttggaatcga agcgtccacc ggggcatttt actggcagcg tgagtttgag aaactggggc
     3961 actaagtaaa ggtcatcagt atgtaaaacc ctttgtccgc gggcaaaaaa atgatggtaa
     4021 tgatgcacag gccatcgcag tggctctgat gcaaccgaca atgcagttcg tgccgccaaa
     4081 aagccccgaa cagcaggata tccaggcttt acaccgggca aggcagcgta ttgtcaatca
     4141 ccgcactgct acagtctgtc aaataagagg gctgttactt gaccggggga tccccattgg
     4201 cagtgctgtc tccagagctc gccgggctat tcctcttatc cttgaagatg cagaaaacgg
     4261 tctaagttcc cgtatgcgca gaacaattgc cgagctctat gatctcttta acgatctcga
     4321 gcgtcggatc catttttttg ataaggaaat tgaaacagta ttcaggcaat cagaagcctg
     4381 tcagtgtatc gccagagtta aaggcattgg ccctaaaacg gccacggccg ttgttgttgc
     4441 tattggcaaa ggaactgaat ttaagaatgg ccgccacttt gctgcatagc tgggtctggt
     4501 tccacgccag cattcgagtg gcgacaggca ggtgctgatg aatatgacga aaaaaggaga
     4561 caagcatctg cggacacttt ttattcatgg tgcccgcgct gtcgccaggg ttgccacgaa
     4621 taacaatgat ggccatatga atcagtgggt taaccagtta aaggaacggc gcggatttaa
     4681 taaaacgacc gtggaggtcg ctaacaaaaa cgcgcgaata atctggtcga tgttgagaaa
     4741 tgagaccgag taccagatag tgtgaaagta atcccctgcc agaaaaagtt gcagcgtact
     4801 gagaaatggt gacaggttgc acctgcacaa tcggaacctg atttttatac tggcctcaga
     4861 ggccgtccag ttgttgaggc gattgtgtgc gaattaccca tttgggcaca gattttcctg
     4921 atgccggata gatgtaagca acaacccaaa accagattca gtacttgcaa aacggagggc
     4981 gtccattgat gtaaaaagtg gcttcagaaa tgcccatctt tcggcagact tccccgaaac
     5041 gggtgccagt ttcggcctgt tttagcgcaa acgcaatctg ttcttcgata cagagggtct
     5101 ttttcatggc gatgtgcctc tctgtgagat ggaagaaaga ccggagactt cagtttagcc
     5161 tggcactgtt ttcagggagg agatcacacc tggaaagttc ggcgattctg tccagtgcgc
     5221 gaaaagggaa agggtaattc cccatccccg tctgatcagt acgcccagac tacggcgata
     5281 tatttaccgc tgaacagtaa gcgataggca aggctttcgt acactaactc tgcaccgttt
     5341 agttcaatga ccagtaacat ggacacctcc caaattgccg atccatctcg gcaggacata
     5401 accacatttt ttcctggcta cattgtattt atcaggaagc ctttactggg ctatataaca
     5461 gccttaaaac tgcatttttc gtttatctcc gcgccgtatg atatacaggg acatattgta
     5521 caaagttaat gcttgataaa aagcacaggc ctgttactat ccagaatgaa attgagtgag
     5581 ccgaaagctt actcattgtg gagtgaaaac cacctaatct gacgaaatcg gagtatgtat
     5641 ccatgaattc tcaaataaat caatattcta ccttactttc atgcctttat gacgaacagc
     5701 agcccatcgg caatctggga cgcggaaccc attattcaat attcagaact gtagaatggc
     5761 ttgatgttac ccgtacacca gttgacctac cccaattgca tgatttttca gtcatctggg
     5821 atgaggatca tgatgagcga atcattaacg taatcgaaaa tatctacatg gctggattac
     5881 tttcacctgt acagtttatt ggtgagagaa aggggaccct tacagtaatt gttgctgcga
     5941 aattctattt cggtggtatc cccgatataa aagattacga aaaaaaatta caaaatattt
     6001 gcgatgaatc cacttatgga gatttttggc cagtagaggt agggatgttt gatcgctctc
     6061 cgggatttcc tcctgatgct ccacatcaaa cagaggttcg cggattgata aatgatacac
     6121 gtcacagagt agttacttat ttaagaaaca ttgattcact ttgggcgctg ggaacaaagt
     6181 cttttatgcc aaagggaaaa gaacgtatct ctattatttc ggctgtcccc cccattccaa
     6241 aacattaaat caggaaaggt cgcgtaagcg gccttttttc gcttctcgtt taatttcccg
     6301 ctcggttaga cgttcaggtg tttctggcca gtcaaaaaag gcatcagcgg gttcatctgc
     6361 actaaacaat cgatacacaa aaagatgctt ttctccctgg acattccggc actatcggaa
     6421 taaaggaacg ggaaaattca tgaccccatt agccagtaga taaagtacaa aaaagccccc
     6481 acgccccccc agaacacagc caggttgtag catttctcca acaagttaga aaggcgattt
     6541 gtctgcaggc caacgagcac ctcactttgc gaggcaagat cactttccag ctcaaggatt
     6601 attttctgcg actgagcaca cagggtagcc agccggatga ccccggttgc ccgttgctcc
     6661 acctccaggt ctgaatcccc gctctgcggc agagacagtt tttctgcccg cagtggcagg
     6721 tcgtcacatt tctcgtccgg gagctggccc cctttcctgt gcaacagatg ataaaatgga
     6781 cgattcctaa gtgaagtaat taactgtttt tgcgaccgtt ttttgccttc gagctgcacg
     6841 attttttcct tcagcccgcg ataacagtct tccagccggc gtaccgcgga taccaggtgc
     6901 tccacccgga gcgttgaaca cctgccccgt ggcaactgca gttcgtctgc ccgcagcggc
     6961 attgagctgg tttcccccgg cgggaaccgg aaacccagcc cacgccacag tctgctccgg
     7021 cggatcagat tgtgaatgtt tttcgcatcc acggacgaaa tgtggatttg tctgaccagc
     7081 gtttccggcg gcagggagcg ggtccagagc accatctgct gcatgatcca gctgcccact
     7141 ccccgaccac ggggtaaaaa ttcattcagc ataaattcaa cactgaacag ttccacacgg
     7201 ccgtgctcga acttcgcgac aatggtctgc ggtgtacttt gtccgtcacc gtacagcgtc
     7261 aggctacagg tgatcgacac atgtgcccct ggcgagtcct cagacccgta acgacattcc
     7321 tccacccgtc tgacgaccac aaccaccgtt tcgttgcccg cgctccccgc cgggacggtc
     7381 agcagccaca tgccgttatc atcaacagac gttttaatga aggttgccgt tttcgcttcc
     7441 ataccggcct ttttgtcccg ttgcgtaaat gttacgtgga tgaatgggta attcccgtca
     7501 gttctggtct gccataatac ggccagcgct tgtcgccccg ggagtacact tcaatccact
     7561 tgagtgttcc ctgctcaaaa tgcaggtgat agccgtcacc ggcgctcagg gttaacatcc
     7621 cgtcaaagtt catatctctc agtttgccgt ggtcctgcca ccgtaacagt cgaccgttag
     7681 catcgatttc ataaaattca cattcacagc cgaggtcttt ggtctggaag tccgtgcccg
     7741 tcaccccgtc aggcatcagg tagtggaaag taaccgtgtc aaacatcccc atacgctgta
     7801 tcctttattg attaatcctg ccagccatca ttcgttttag cagtcccggt cactgaaaaa
     7861 aaaggagggg ctaagcccct ccctgattat aaaaagactt ccacggtgga aagctgaaag
     7921 agttgctcct cagaaatgac ctcagtcaac atatcttccg ggagatagtc cctgctatct
     7981 ggaacaacag tccaggcatc ctgacgtaaa tcccagtgac atgaatcctg atcccaatcc
     8041 gcaagcacac ggtgatccca gtcaacaaga gcgtagtagt attcaacgcc attgagtcca
     8101 acataaaact tggtgatcca aagacgacga tgaccaatct gcttttgaag aaaacacgtt
     8161 gccgaaaaag cagttttaaa actaataatt gcattgttca tagttgatat ccttatcagt
     8221 tgaacgatta taattttatc tgtgacttca tgtcagcaga tgcttaccgt tagcagtaaa
     8281 acagtttccg atcggaatta cctgacaacc tgaaccagac cttccgaaaa tttcactatt
     8341 tcagataatc ggaaacagga aagtccatca cagtaccttc atcatccggt cgctcacgta
     8401 acttccgtcg ctcaacaacc actaactata tatattatag cacatttatt tcaaaccatc
     8461 ccaaaagatg cgcaaatatt cgccgtgatc cggaaccacc agaaatcgga tcaggggaaa
     8521 ttcaggagag atataaagtg aagacagact cagtaatgct gcacggaatg taatcacaat
     8581 caacaaggat aaatatgatg caatttttaa tttttgcatc atataaaata tttaaatagc
     8641 gttataataa aaaaaaacaa agttctttct caggatgcaa aaatgaaaga tgagagcaaa
     8701 gataaattat ctgccgcaaa agggacgctg acggtacgcc atctgcctgc cgacgtcgat
     8761 gcggcgatca cggcgcaggc gaaagcggcc ggtagatcga aaagcgactt cattcaggaa
     8821 tttctgtcag cgtcgttcgg cgacatcatc ggcaattttt cgcgcagcag cgagctggtt
     8881 gccctgatgg atcgggagct atctggtgtc accggcctgc cgctgacgga aaactggtat
     8941 gacgccgggc gcactctggc cgagaaccgg gaatactgtc agttgttgaa catccgtaat
     9001 gacaccgatc tccagcggat catgatggcg ggtgtgccct ggctttcact gcgtatgcag
     9061 cagctggatt caggcattcc gctgctaccg caggggatct cactaacctg tgccctgttc
     9121 attgaagccg ctggccggga acgacctcag ctgaatatct tccgtcgtca cctgttctgg
     9181 tatatggatg aagcactgtt ctggcgggag atagacgcca tccgggtcgc cagattgttg
     9241 cccgcactgg aacatccgga cttctaaaaa aaaaccaccc gcaggggtgg ctttctgaat
     9301 atgaggccct gaaccttccc gggattaagc cactgacaga agggagagcc gtttttttcg
     9361 gtgacatccc ccgcatggcg gcagatgatt taaatatggt atgaatgaat aataactcac
     9421 tgtacaagag atttccagac ctatgcgtat cgaccgacgt ctgagcaggg atgtactcac
     9481 cgagcatcag ctctatttta ttgaatgctg gtccaacttc tgccacaaaa acagtccgga
     9541 tactgaccgg gtcggataca gcaatccgct cagcactatc cgcgaactgc tgtttcttta
     9601 cgaaatggaa gatcgtttca gtgccgataa gaaaagactc cgggttgcca ctgaactact
     9661 cgagttactc gaaaccgatc acgttctcag gagagaggca tttgaggaca tacccgctca
     9721 actagtgagt cttctggaca gagatttact ggttgatccc actcgcagcc cggtggaaaa
     9781 acgacctcgt cttatctgta gcctctgtgt acaactggcg gatatcatcg aggccagtta
     9841 tatcactgag gctcttgaga tgcttgaaca ggagttgttt acagaacccc ctctggatga
     9901 aaaccatgcg cgagatattt actcactgac gaacggagtg atgagtttac tcctcacccg
     9961 gggaatgacg ctgacggaat gttacctgct gtacatcaat attttcagaa ctgtgagtcc
    10021 tgaaccagac gctttccggg ccgcctttca ttcgttccgg cagaaactgg tcacgcctac
    10081 tcgggacgtg acagttcgga tgtttatcac cagtgagaaa ctgcacaccc tgcttaacac
    10141 gcaaggtccc acattacagt tcaatggatg tgtattccag ccacttgatg aagcccggca
    10201 acgcttctcc ctcgctgtcg atataccggt ttgctcaatg tctgacacgt ctgcccgtaa
    10261 catggccggt cagatgcttc gtgaatctct ggatgtcatt gcctacatgg tgggtaaggg
    10321 agatatcacc gtccagaaac agttcatgat aatccgggat gaagacgaaa ccgaagtgcc
    10381 gcgcttcgat aatgaaatcg aggcaaacgc ggaccggtta acggacgagg agtttgcgcg
    10441 cttcatggtg gcgatgaaca gactattcac ggatacaccg gatgtgtccc gtaaaaaaat
    10501 cagctccgca tttcgttttt tccgtaacgg tattgaaagc caggttcagg agagtcgttt
    10561 cacagcttac tggtcggcgc ttgaatcatt aacgctaggg gttgcccctg gcacaccatc
    10621 acatgaacaa catgtcatca gtgttgtggc tccctgcatg gtgctggatt atattgttaa
    10681 gcaactattt tcacttagaa aagttctgcg ctttatcctg cgtgagccgg gacacacctt
    10741 gcgcacaccg gacattgctt cacttccgct gggacagctc tatgcccttc ttaaagatgc
    10801 ggatcgggcc cgtgaacttc agacagattt acagcatttt ccctatgtca tgtaccgggt
    10861 gcgtaagctt gccgggatct gtgcgtcacc cgagaaaatg gcggataaac tggggcagca
    10921 tgccgagaaa gtcacccgac atcttcaccg cctgtacctg ctaagaaata ccattgtgca
    10981 caatgcaggt accagcccgc acattgacct gctgacggtg aaccttgaac actatctgcg
    11041 agcaacaatc agcgcgttgt ttaatattgt ggtgatccac ccaaccgtca gtaccgcaga
    11101 ggaggcattt acccggtgcc aatttaccag tgagtcagtt ttcagggaac tgaaccctct
    11161 tcacgggatc acggaaaaga aagtatacac agccattgat aatcagctga aaaatgggac
    11221 gctttcccgt agcgatgcac gtctgatagc atggctcaat gctcatccct gacgcgctgg
    11281 agagggtaga caagggaaag ggtcaatcac cggatacata ggccccgatc aagatgttgt
    11341 aactgcctga tcggggcctg tgttcgggtt ttcagacact cagtggctca caggtgtact
    11401 ctttttactc gtctgtcggc cccagggagt tggcggtttc ttagctgagt atccgctcat
    11461 agcgggaacg aaatgctttt tccccaccct ccatttgccg gcaaatcaac tccttcacca
    11521 gcgtttcctg aagcgctcca caaagtcccg ggtacaggcc agagcgatcg tgttgcatac
    11581 tgataacgta ttccgcatca ccattgacca ctattggggc agaatgcgac acgataatca
    11641 gctgccggcg tttcttgttt gccatgatgg cagggatcac actcatgctc agcatcaggc
    11701 agtccaggtc gtcttctggt tgatccagca ggaggggatc ggtgccatac gacaagagga
    11761 actgcaacat gctcgctcct ttttgtcccg gtgaagcaga ggaaatatct tccatccctc
    11821 ctccgggtgt ctggtagcga atgtgtatcc catcatctgg ataccagcat tgcagggcat
    11881 ccagttgcgc ttcattcaga cctttaaggc gatttctgaa agcaccgtgg agctcagccc
    11941 cgacccccgg ctcctcgcga tggatagcaa gatgcagcgc tttaagcgta tccagcgcaa
    12001 gatatttgtt ttccgtagcc gacggtagcg gactatacgg gcgcaggctg atgaagtcat
    12061 gaagcagccc gctaccgtca ccattatcat agatacgatc ggcaaagttt ccgatgccgg
    12121 ttactgcctg ataaccagat acggtgtctt catgcggggc acagagcggc agaattttaa
    12181 tttccagtgc gctgagagac agagaggaca gaaacgcctt tcgcttttcc gtcaatacca
    12241 tccgatggtt acgcatttca gccagtaatc ctttggacct cgctgcggag gccgcgatcg
    12301 tcccatcaag atcggcgtaa tttctcagtt ccgatttcag cgactcactg cgcgtcatca
    12361 gctcatcgag gacgtccgga ttgagcccct gttctcgtaa caccatggcc tcacgttgta
    12421 cggtttcctc ctggttgcga accgcctctt ccaatgcgag aaaagggggc tcctgcttaa
    12481 tggtacggag ttccgcggca tagtccgaca acagagtgtc aagacgctgg tcatactttt
    12541 gctgtacgtc caaaagacgc gtcataaatg ctgtcagtgg cgcagacgac tccacctgga
    12601 gctcagggac ttgcacgggt tctttctcct gcgccctcag agcagcgaca cgctgttcat
    12661 tatgatccag aggaagcgtt gccgcagaca gttcagctcg ggccgtggcc agacgggtgc
    12721 aaacaggata gtaagcgctc gaccgcaact gactgatggc ccgttcagca tcagacaact
    12781 ccccctgtag ttttcccgca atcgtctgac tggccaggtg accacgcagc gtgatttgct
    12841 cattcaggta gtccctttcc agttgatccc agcgctcttt ccaggctcgt ttgttgacca
    12901 tcggactctc gtcacagacg cgcaggaatg cccctgtgtc cgatgccagt tcgtagagca
    12961 ttttctggct gtatatcgag aggggaaaac ggtctgctga ccagtgattg tcctgcaccc
    13021 actgaccttc gctgaagata tgtaattcat gacaaccacc gggccgccag ctgagccgaa
    13081 aatcggtgcc ctctttgtgg aacacacatt cgatgaaaga atctgtatcc atgcccattc
    13141 ctgtctgact aaacaggttc agcttattga tttgtgacgc agttagccct tcggtttttc
    13201 gcatggccag acgaatactt tcgataagcg tggacttacc actgccccgg gagccaatca
    13261 ccgcgttgta aaaagggcta aactcaacgg aggctccatt ctgatccacc ggcttgcaaa
    13321 gacgggttct gaatgtcagg ctgcgtaaat gtgaagctgg tgcctccggt ggattatcat
    13381 cgaacagcac gcagttttcc ggatcgagta atgcatgcct gagaccgtca aaatcagggg
    13441 ctgacatctt cagccagcag gtgcgcgctc ccgcttgttc agggtggtgc gcatctgatc
    13501 cccggagcca tggcaaatcc gcaattagac gccggtgagt cccgttcgta atatcttcct
    13561 cccggtgtct gatctccact gcatgaggct ttgactgaaa agcggctgtc agttctccct
    13621 gattagtaag gcttgtcaga acgcctttcg ccgcatcaat gtgtgcgagg atacaaatcg
    13681 cttccgggtt acgacggata ttactgatga tacctgcggg tcccagctga agcacaagct
    13741 gatgattagg ggtttcacgc gaaatagggc agttgttgtt gcactgtgcc agtagccgtt
    13801 ccacctcggc actggtgctc ttagtgtgca acacggcgag gatatgaaca ttgccggtgg
    13861 ccgtgagctc tacccccgga aacagagtca gtggccggaa gtctgccagt tcaccggaac
    13921 tggcatcccg atacatgttt gccagttccg ctttcaacac gtcaacccag gccccactgt
    13981 tgtggtcact gatgacaaca cagtcgacct gctggcgcat gtaagccagc agccattccc
    14041 ggggctggag atccggtact ctataatcat ctgaggccgg ggtatggtta tgaaaatcaa
    14101 atttaaacca gcgtgatcct accgtcattg tttcttttcc atgcggtgca taaggtcata
    14161 ccactataga agcattcacc tggtaattca gtaaccgtta tgattgctgt tgccatgaac
    14221 ttcagtcggt ctggcagaac agtcagaagg caataagatc tccgtccaca tcaggaatct
    14281 acatatcgac agcctccagt cgcttaaatg gccacgctcc ccgttcgcct cttttgctga
    14341 attcactccg gcgtactttt accgtatcag cggagatcac ttcagtatac tccagcgtta
    14401 cagtggccag cgttgccagg ctactgtccg tcaatgtaaa gtctttcggc agaccccatg
    14461 ggccctgcct gacgttctcg atgctactga ataattcgcg gagataatcg gggagtattt
    14521 tgccgcgccc gttaatgatg gcccgatcgc tttctgacag acaaccaatt tccgggtgct
    14581 ccctggctat aacctgcagg acgccaggga gccctggcca gtatttacct tcataacgac
    14641 aggtcaggcc atcgagcgtt tcatgaagat aagaatggta aagtccctca ttatcttcag
    14701 ccatccccat cagatccaca atgtgcgtgg ttctcttaag tgtgaatgcg ttccggttca
    14761 ggatcgcatc tcgggccaat atcatctctg ccagttcagc ggccgtctta ctgatagtcc
    14821 gattcagttc ttcaagctgg tgataatccg ctttcaatcg ggaaacgata tcagtcctac
    14881 tgaaacggcc cgccagtatg atttgctcaa gaagacaata gcattgctgc caggttagtg
    14941 cctgacgggc aatgttctgc cagaccgact gcatttcatt ctcacgactc agtagccgct
    15001 ctatcagtgg ccataccgac atccagcagg gacctgccag caaatcagcc tggtattgtc
    15061 tgagtgtatc agtgacatca gttgcagtgc tggtgcgggt ataacgcatc tttttttctc
    15121 caaaatctct gttgcctcat tatccatacc agagccagac atgtcggtaa cgtagcgaga
    15181 taaattccag cgggcataca ttacctagcg tttttctcaa aaccatcagg gtacctgcca
    15241 cttccggtat tacctttttt cggatccagt gaaggaataa taagaattat tgcattattg
    15301 tcataaaaat cttcggatta ttgcggacag gggattattg tctttcagga aggaaaaaaa
    15361 cttattgttg ctttgagtgg aaaagtcatt cgaacgggtt ttagcgacga agcggtctcc
    15421 atcattttca ccctgaacgt ccagcctgac atcaggcatc gtgtccggtc agtaaagtcc
    15481 gctttgtgcc aaatatagtc attcacaccc tgagagttac acttttaagt gattcagggt
    15541 atgcgcttat tggttacgaa tattgtgcca gaatcatgta atttgatgat tgccgctttg
    15601 ctttcgagcc agtaagtgct ccacgttcgc taacgaatac tcagggcatg cagaaaaact
    15661 gctgactata tttctttcga agagcgtgga atgcatacca atccccgata aaaaggagtt
    15721 ggtgatgact gcgaaagatc agtttgctgc ttatgttggt ttggactggg cagataaaaa
    15781 acacgatgtc tgcgttcagt ttaaaaacgg tgatcgcata tttcatgtga ttgaacatac
    15841 gcctgaggca cttgatatct ggctcaatga gttacaccag agggcgaaag gcaggattgc
    15901 tattgccgtt gagctgaaga aaggcccggt ggtgtatgca ctccagaagt acccatttgt
    15961 cactgttttt ccagtacacg cgttgtcact ggcccgctac cgacaggctt tctggcccag
    16021 tggtgcgaag gatgatccgc aggatgctga gctggcatta gacctgatgc tacgttatcc
    16081 ccacaagata aaagccattg aagccgacaa tccggatatc cgattactcc agcaattagt
    16141 tgagcagcgc cgactgctgg tcgaagacaa gcgtcgcttt gttaatcggc tcatcaatac
    16201 gcttaagcag tattaccccc agcccctgga atggttctcc catcgggaca gctcactgtt
    16261 ctgcgagcta atcattcgct ggccgagtct gcaacaactc aaacgggctc gcagcgatac
    16321 tgtccgtcat tttatgaatg ctaaaggtgg tcctgctgtt gcatataccg aacagcgggt
    16381 tgcaagtatt gccagcgcta ttcccctggc cacagataaa actgtcatcg aggcaaatgc
    16441 attgatggca acagcacttg catcccaaat caaactgaca ggcgacctag tcagaaccta
    16501 cgatgaacgt attgaatcct tattcgatac gcttccggat gcagaactgt tcaaatcact
    16561 acctggaatg gggccgtgta tgggcccacg gatgcttgca gcactgggtg ataaccgcaa
    16621 ccgcttcaac agcgccgaag aaattcaaaa ctacgctggc atcgcaccag taaccgagcg
    16681 aagtggtcaa aaatcttggg tacactggcg ttggcagtgt gccaagttcg tccggcagac
    16741 attcgtggaa tggactgcga agacggttaa ctcatcgtac tgggccagac tttattacca
    16801 gggccagcga gaaaaaggga aatctcatca gtcagcgatc cgggctctgg catttaaatg
    16861 gataaggatc atttaccgct gctggaagac ccgaacccgg tacgacgaag cgaaatattt
    16921 gctggcactg gaagcgcgaa agtcgccctt actgaagcca taaaaagctt gtcgaatgtc
    16981 tcagggcgtg aagcggacat tactgcacac cgtaagtagt cttatgtgtc tgaaatgaaa
    17041 ccgcagcccg atagttactt tctctcctgc ccgttatttg aactgaaata cgcaatgtcc
    17101 taaataacca ccataatcgt catttacgac atttctttct cacttatgat tctctcatcg
    17161 aatcaatggt gatcgaaagg agtctgcaat gagtctcgca acacaaccag gtaaaggcac
    17221 tgccgtaatc actggtgcat ccaccggcat cggtgctgtt tacgccagtc gactggcgcg
    17281 catgggatac gacctgatca ttatcgcccg taatcataac ctcctgaatc agatggccag
    17341 ccacattact gctgacaccg cccgcaatgt ggaagtggtg gcaaccgatc tgggggatgc
    17401 tcaacagctt gctgctctgg agaaaaaact gcgtgccgat gccagcatta ccctgctggt
    17461 gaacaatgcc ggtgtcggaa ctcatacgcc gttgttgtcg agcgatgtcg atcaaatgca
    17521 ggcgatgatt aatctcaatg tcgtcgccct gacccgtctg acttacagca tggtccctgg
    17581 ttttgtcgcg cgaggtgtgg gtgccatcat caacatctca tcgattgtca gccttgcgcc
    17641 ggaactgctt aacggcgtgt acggcggcac aaaagccttt gtgctggcat tcagtcagtc
    17701 actgcaccat gaactctccg aaaagggcat tcacattcag gccgtgctgc cgggtgcgac
    17761 agcaacgccg ttctgggata acgggggttt accccttgaa caactcgata agtcaacagt
    17821 gatgagcgct tacgacctgg tggatgcggc gctggcgggt tttcttaacg gggaacttgt
    17881 caccatcccg tcactgcata acgacgctta ctggcaggcg atggaaagta gtcgccaggc
    17941 catgattccg cacctctcca gtaatgtacc cgccggccgt tatcgcgccg gatttactca
    18001 ctaagcttgt atttagccaa caggaataac cgtatgaaac tgacaggaaa cactattttt
    18061 atcactggcg gcacgtcggg tattgggcgc gcgatggcag aaaaatttca tcaactgggt
    18121 aatcaggtga tcatttcagg tcgtcgtaaa gctcttcttg acacggttac gtccgccaat
    18181 ccggggatgg attccgtggc actggatgtc accaatgcat ccagcattaa atcggcggcg
    18241 aaagaggtgc tctcccgcta tccggcactg aatgtggtga tcaataacgc tggtattatg
    18301 cccttcgata atgccgctgc tgaactggat gacgatatgg ctaccacctt actgaatacc
    18361 aacctgttgg gcactgttcg ggtcagttca gcctttgttg agcacctgaa acaacaaccg
    18421 gatgcagtat tgatcaacaa cagttcgatt ctggcctttt tacccctggt gacgaatgca
    18481 ctctactcag caaccaaagc ggcgattcat tcttacaccc tttcgcagcg ttttttactg
    18541 cgcgatgtcg gcgtgaaggt cattgaaatt tcaccgccct gggtcgacac cgatttgatc
    18601 tacaaaagcg gtgattcccg cgcgatgcca ttagccgatt ttatccagca gacctttgac
    18661 aaactggcga cagattccat tgaagcaatt gttgacagtg tgctgccagc ccgtgcgaat
    18721 cagggtgtta atgaacacga gatggtgaac acgtttaatc agtcaatggt ggataacccg
    18781 ataccggttg cctgacctgc tctggggcag gcaactgccc ccctctctgg agtttatgat
    18841 gcaaaatcac ctgtccgcat ttcaaaagcg tgcattatgg gcgcttagcc tggcctattt
    18901 tattcaggcg accggttcac tttccgtagc gggtagtctg gtccccattt cccaggaatg
    18961 gggcatcagc gatgcgcaaa gtgcccgcct gctctccatt ttcggtctga cgtttgcact
    19021 gggcgcgcca ctggcacagg ttatgttcgg caagctcatg cgcagaacac aggtgctggc
    19081 aggcatgctg gtatttgggc tgggagccct gatttttgcc atcgctccgg actacaaagt
    19141 actggtggct tcgcggattg taatggggct gggtgcttca ctgatagggc cggtactgat
    19201 tgcgctcggt gcagagttag tcgcccctga ggagcgtggc agcgctattg ccatgatcct
    19261 gctgggtgta tctatggcca gtatggtcgg tattccgctg gcggcatggc tggccatggt
    19321 tctgggcgcg cgtatgttat tcacgcttat cgcgctggtg agtatcctca ctgcgggtgc
    19381 cgtatttttg ctggtaccgg acgttgtcaa aggtgttgat atccgcttac gccaggtcgg
    19441 catggtactc agggagggca aatcactggc agcctttctg gtcgtctttt ttatcacctc
    19501 cggtgtgtac gatatgtacg cctttatctc gccgatgatc cgcgatcact ggcagggtga
    19561 tgcgtcggct atctccatcg cactggctgt tatcggtgca gcgggtattg tggggaatct
    19621 ttttgttgcc cgtgcagcac gctacttcag cgcggaacac ttactggtta ccggtctgac
    19681 gttactggtg acggatatgc tgctcgtcat gctgctgccg gcccagctgt cattgctgta
    19741 tttcctgctg gtcgtctggg ccttttccac tgacctgcta tggcctactc aacagcggcg
    19801 tattgtggag atctcgacag cggaaacacg tggaatttcg ctggcattaa ccagcgcctt
    19861 tatgttctgc ggcattggtt ttggatcggc ggtagcatca tggctttatc ccctgtcggg
    19921 tttttacggt gtaatgataa gctcagtaat gttcctgctg ctggcattga ccagcctgtg
    19981 gacttctgag cggttacggg cccgctccgc gaaatatcag gcggtccgcc tgtcataaag
    20041 gagttccaat gcaccgtata ggattaatca ttgccgatca ttttcagatg ctggcgctgt
    20101 ccacgctgac ggtatttgag tttgccaatc tggtggctga acatccgttt taccagccgg
    20161 tggtctactc cgaacacggc ggaaccgtac gttcttcttc gggtatcggc gtggattcga
    20221 cgaagttgac tgaggaaact ctggtggata cctggctggt agcaggtgtg ctttcacccg
    20281 ttgaggatcc cgccagcccc ggagtgattc attttctgca aaccaccgcc cgtcaggctc
    20341 gcaggattgc cggagtctgt accggtgcat ttgtgctggc acaggctggc ctgctggagc
    20401 aaaaacgtgc caccacgcac tgggcacact cgcacagtct tgcctctcga catcccacga
    20461 ttcagcttga agatgatcgt atttttatta ttgatgacac tatctggacg tctgcaggca
    20521 tgaccgccgg actggatatg gcgctcggta tggtggagaa agatctcggt gcagacattg
    20581 cccgtacggt cgcgcatcgc ctggtgatga atcagcgccg ttccggcggt cagacacagc
    20641 attcggaaat gcttgccctg gcaccccgtt cagatcgtct gcaaacagcg ctggaatatg
    20701 cccgccacaa tctgcacaaa acgctgacgg tggaaattct tgccgatgcg gtgcatgtca
    20761 gcgctcgcca gctcagccgc ctgtttcgtc aggagacggg caaatctccg gcaaaagcca
    20821 ttgaaggact gcggcttgag gccgcgcgct taatgattga gcaaagccgc ctgtcactgg
    20881 atgccattgc ccgcgagtcc ggttttcgcg ataggcggca tatgcgggag gtgtttattc
    20941 gcgggtatgg cattccacct cagtcgcttc gcgcagggcg ttaatatacg gcgtggttca
    21001 ctactctacc cacgtttacg gtgcagagca ggcgttatgc cataggtttt tttgaacgct
    21061 ttagaaaaag acgacagaga caaaaaacca cactgttcag ccactctctc tgctgtcagg
    21121 tttttctctt ctgaaagcag tcttgccgct aacaccatac gtaactggtt gagccagacc
    21181 tggggcgtct gatgatagct gtgtgaaaag tggcgggcga aggtggcgcg tgacaggaaa
    21241 cagcgttgtg ccatcgactc catcgtccat ggcaatgcag gatcagcgat gacggccaga
    21301 agggcaggag caagacgttt gtcgctcagt agccgtaaaa cacccgctgg aggctcgtgc
    21361 agcgacagca aaatacgcag gattagcgcg agcaacgtat ctgccagccc cttaacgata
    21421 ctcgcactgc ccggtaaata ccggcacgct gagcggcccg gtggacagcg cgaatccggt
    21481 cataaacccg acaatcgccc cggccaaact catgtgccag agattcaagt ggaggttcga
    21541 tcgtctgatg agacggcgca gcgggatcat cgcaaggaag aaagctgcca ggaatacctc
    21601 cactgtgcca ggagaaatcg taagtaacgt gtgcgccccg agaacagctg caggaactcc
    21661 cgccaacgaa taggcaaaca ccggtcgcca acgaatctca tgccaccaga caatcacccg
    21721 tccgatgttg ccgaaaaggg aagcgatcgc cataacaggc acagcaatcc gtggcccgta
    21781 cgtggcgacg aggacgggca gcatgattag cgacgagcca gtgccgacga caccgctgag
    21841 tactccggca ccgagagcga cgaagaagag aagtaagagt gcaatcatcg gctttaagat
    21901 caaccagggc catcgctcgc agccgcaaga agcggtacca ggatgtcgct gatcggcgtt
    21961 ggaatgctgt gaacccggcc gcgacgcgca atgacgccgt tgcggatatc ccattcaagc
    22021 ggtcggccag cttctcgatc cgtgaggatg gaggtgctca tgtctgcagg agccgcccgg
    22081 aacttatcga ggatctcctg cggcacttcg tctccgagtt cagcgccctc tgcacgtgcc
    22141 acggccaggc attcctgcag ataagccagc gtaagcctgg ctatatcagc acggccaaac
    22201 atgcctgagc ggcggtgcgt gagtgccatg agtccagcca ccgcattctg catcagcttg
    22261 cgccaggcca gggagctgaa attcgcggcc agatctacgg agcaccacgt gccttgcagc
    22321 gctgcggcca ctacacggga agctggtgcg tctggcacgc tgaggcgcgc ctcaccacgc
    22381 aagcgtaccg agccatcgga ctgcgcttgc gcagggaacc acacgacagc gggaacgatc
    22441 tgtccgggca gagagtacgt agcgagcctg tccaactgtt cgaccccgtt ctggagcacg
    22501 catataaccg tctccgggcc agtcaacgcc ctgagccatt ctgctgccgc gtcgatttgt
    22561 gtggacttga ctgccagaaa gataagatca accgtgcgag tgatttgtgc cggattcgtc
    22621 tgtaccggac cgggtacggt gataaagcgg ttgccatctt gcaaggtcag gcgatcgcgg
    22681 ggagtacgtc cacacagcaa tggtgtgcgg ctgacttcgt gtaacgccgc cgcgactgtg
    22741 gtgccgatgg cacccggacc aacaacagcg acaaccgtat tgatttcagt gttcatgaat
    22801 gcggactcct tgcaacagaa tctaattacg tggtggttgt gcccttccca aaggacatgt
    22861 aatatattac atatgaataa agaaaatggt aatataattt cagaaggtga gcagcggtta
    22921 cagcaatggc ttggcagcat tcacgcccga agcggcgacc tcgctgcaag tgaggctaaa
    22981 gttgtcgatc tcctgctagt cgatccttta tttgtcggta caagcacggc agcacaggtt
    23041 gccacccgtg ctggtgtatc accgccgaca gtaatacgcg ctgcacgagc gatcgggttc
    23101 accgggttca ctgaacttaa gatagagatt gcccgggctc gtggcactgc ccaattcttt
    23161 gccccgcctg aagttcttac agcggatgcg acgctggcat cagtgctgga aacatcaatt
    23221 cgtgctggtg tagacgcact gactgcgctc agcggtgcta tcgaaatctc cgcacttgat
    23281 gaggcggtcg atttaatccg gagcgcacgc caggtatttg catttggtgc tggtccctct
    23341 gcgacggttg ccgctgatgc ggtctttcgt ttgcggacgg cgggtgtgat aaccgtcagt
    23401 atccaggatt atttatcagc gatgattgct gctcgtctac tcggtccagg cgatgtcatc
    23461 atcgtcgtca gttcaacagg gcgcacatca tccacactct ccatcgctga tgcagcatcc
    23521 tcggcaggag catcgcttat tgcaataact aaccagtacg ataccccact ggcgacactc
    23581 gccaacgttt cgctcgttgt tggcggaatg ccactcccgg cacagatggc cgctgccggg
    23641 agtcgactgg cccagctcgt cgttattgat acgctggtcg ctgctctcac tctgcgggat
    23701 aaagaacaaa gtcgccgggc tgaacgggcg ggtattgatt tgcccgatat gtcctgatgc
    23761 agttcagcac ggtagcaatg attcttactg ctgcggtagc tcatgcagta tggaatatag
    23821 cctcaaaata caagagggaa gacactcttg tgttcgtctg ggcgtacagc tgtgcctcag
    23881 cattgctgtg ggtcccgttc agcctcattc tgatagttga gggaaaacag gaactcgact
    23941 ggagactcgc tgtcggcgca gttatctcgt ctgcacttca tatcgcttat tctctaatct
    24001 tgcaggctgg ctacgagcgc gccgaactgg gtgttgttta tccgattgcc cgaggaagtg
    24061 gaccagttct gacgatactg tttgcaaccc ttctcatggg agaacggatt tcaccaggcg
    24121 ctttactcgg cgcttttatg gttatcgctg gtattttcgt tgtcaccggc aatccgttca
    24181 ggagcggaag ccggccacta cagggaatgc tttggggggc agcgacaggc accgccatcg
    24241 ctggctatac actctgggac ggttattcgg taatctctat gcacctggat ccagtgcgct
    24301 actacgccag cacactcctg ctacagagtc tgattcttac ccctggtgcg atgcggcgac
    24361 gaaatcgcat tccaactgct gtacgtgtgg atctcatccc aatccttatc attgctgtat
    24421 gctctcccct tgcctacatc cttgtactga cagccatgca gagcatgcca ctggcacttg
    24481 tcgctcctct cagggaaaca tccattattg tcggctctct tctttcgtac tggctgtttc
    24541 gtgaaaatca tctggcacgc cggattgccg gtgcagtggt agtgctagcc ggaatcgcag
    24601 tgattagtct ttgatcgctt cgttggatgc caatactatg agtgacaaag tctcagggtt
    24661 gctatgttcc ttaaaggcaa cagcgcagga gaatataccc tcgcaggaaa cacactaatc
    24721 cattgaaaat gttgcctgga cgatgtgttg caagagacgg atatggaact agatatcgca
    24781 atagcggcac cgtaattcct cacagtgctt gcaacaatga tacattcgct agtcgtcgtc
    24841 tcattgtcag cgtggatcgt tcgtcgatat actctgttaa tggtacaggt agcaagtctg
    24901 attcatctgt ctgtggctgt tagcgccatt gagataagac ggtataaaca gctatcagtc
    24961 ttggcattgg catcccgtac caccattatt taaatgttct atggacacac gctgttattg
    25021 gaaggttaat cctaaatagc tgcgcctaat accgctacac ttttgcctga ccatgttttc
    25081 ctccggggaa tgggctggcg gtttccataa aatggcggac ctttttcagt aactgccaca
    25141 ttgagcggca ctgatgatta cgggttatcg tgtcatgaag tgcctgccat agccgttcca
    25201 catgattcac ccacggcgag taaaccggct ggtaaattac cctgaacttg ggatttgctt
    25261 tcaaccagcg ctgtgtttcg cggcttttat ggataatgta gttatcaacg atcagcgtga
    25321 ttgttttcgc ccgccggtaa gtggctttca ggtgcttcag cagagcgata aacagcgctg
    25381 aacttttgct gttgccgccc acgtagctga ctttacccgt gccactgtgc agtgcgccgg
    25441 ccagatagta tttttcgttc tgccccggcg tcactacccg tttctgctgt ccgcgcaact
    25501 gccagtccgc accgatttta ggattaaggt ggatatccac ttcatcttca taaaataccg
    25561 gatgctctgc gctgcattca tccagcgctt tgcggattac cgccatcttt tcatctttat
    25621 gtgggtcacg gatacgcaga gttggcgcgg ccctgcgcca tacaagcccc gcagatggca
    25681 accagcggcg aacggttcct gcatgtaact ggcaaccggt tatctcattg atttttattg
    25741 ccagtaattc ggtgctccag cgtgaacgtt gataaccaaa atcgccggga gaatgcttta
    25801 tcagctcacg taacagggtg cagatatgtt caaaaggcca gcgtcgggag cgccctgcgg
    25861 gtaaggattt caagccttca atacctgagt gcggctttgt tgaataaatc gaacttttgc
    25921 tgagttgaag gatcagatca cgcatcttcc cgacaacgca gaccgttccg tggcaaagca
    25981 aaagttcaaa atcaccaact ggcccaccta caataaagcc ctcatcaacc gtggctccat
    26041 aactttctgg ctggatgatg aagctattca ggcctggtat gagtcagcaa caccttcttc
    26101 acgaggcaga cctcagcgct attctgacct tgccatcacg actgtcctgg tcattaaacg
    26161 cgtattcagg ctgaccctgc gggctgcgca gggctttatt gattccattt tttctctgat
    26221 gaacgttccg ctacgctgcc cggattacag ctgtgtcagc aggcgggcaa agtcggttaa
    26281 tgtcagtttc aaaacgccca cccggggtga aatcgcacac ctggtaattg attccaccgg
    26341 gctgaaggtc ttcggtgaag gcgagtggaa agtcaaaaag catggccagg aacgccgccg
    26401 tatctggcgt aagctgcatc tcgccgttga cagtaaaaca catgaaatca tctgcgctga
    26461 cctgtcgctg aacaacgtta cggactcaga ggccttcccc gggttaatcc ggcaaaccca
    26521 ccggaaaatc aggtcagccg ccgccgatgg cgcttacgat acccggctat gtcacgatga
    26581 actgcggcgt aagaaaatca gcgcgcttat ccctccccga aaaggtgcgg gttactggcc
    26641 cggtgaatat gcagaccgta accgtgcagt ggctaatcag cgaatgaccg ggagtaatgc
    26701 gcggtggaaa tggacaacag attacaaccg tcgctcgata gcggaaacgg cgatgtaccg
    26761 ggtaaaacag ctgttcgggg gttcactgac gctgcgtgac tacgatggtc aggttgcgga
    26821 ggctatggcc ctggtacgag cgctgaacaa aatgacgaaa gcaggtatgc ctgaaagcgt
    26881 gcgtattgcc tgaaaacaca acccgctacg ggggagactt acccgaaatc tgatttattc
    26941 aacaaagccg catatagttc aagagcttac aatctctaag ttctgcataa atcctcaata
    27001 gaaaccatac tttttattat ggtgtgatgg atatactcgc agacagtcca gccaccaatt
    27061 caactccctc cggcaatctg tcaatatgaa tccgaaccgg gatacgctgc gcgagccgca
    27121 cccagctaaa ggttggctcg acattaggca ggccaagccc cccggtctcg tcattgttat
    27181 catctattcc gcgcccgata ctctcaacat gccccgtgat caccggctta aatcccatca
    27241 gcgtaatgtg tgcagtattt cccgtgcgga tatgttgcaa cttagtctct tcaaaatagc
    27301 caaccaccca aaaactattg gcatcaatga tggaaagttt agtttctccc gctgtggcat
    27361 agtcaccagg gcgaagccgc aaatgtgtga catagcccgt aaccggagag cgaacaatag
    27421 catgcgataa gttaagctct gcaaggtcca gcgcagccag tgcaccgtgg taattagccg
    27481 cagcgacgct tgctgcgctg gctgtttgtt gtaaatcctc gctggaaatc acccctttaa
    27541 tctgagagcg tcgcctcgcc gcatcctggc gcatcagcat ttcatgacgt ttcgcctcaa
    27601 catcagcctg ggcgctgacc actgccaacc tcaaccagtg cgggtcaatg gaatagagca
    27661 catcgccccg attaacccac tgattatcgc ggacggccac attcagaacc ggtccagaga
    27721 catccggcgc aatctggacc acatccgcac gaacccgacc atcgcgggtc cagggagttt
    27781 gcacataatg tttccagaga ataaaagcca aaagcgtagc aaccgccaca gcgctgagcg
    27841 tcagcaaata gcggcccagt agagaaagta acgatttcat tttaaaaacc ccagttcggt
    27901 cagtccctgc aacaacaggt aaaaagtaat aataaagatg gaaaaatcga tcatcgggcg
    27961 aaacggcaag cgacggtaac ccttgcttag cgagaaaagc tgcacgagta atagcgtaca
    28021 ggtgagcgcg acgagggaaa ttaacagtag accgggtaca aaaacgccct caatattgaa
    28081 atcattgatc atcggcatgc tccatttcct gagtgcttaa tgcgcagtac agatcaacca
    28141 gttgattaac atgatgccgc gatagttcat ctgctacgga caggctacgc tcagtcaggc
    28201 tgacaatccg ttcaagtaag gtgttaatat ccgtcgagtg tgtaagacaa gtgagaacct
    28261 cttttatttc tttgtctgca tgcgcatccc atcggcgtaa tcgcattaca cacaggccta
    28321 tacgcagggt gtgcaaaaga tgattcaatg cctgttctga tgactgtccg ctgcgcggca
    28381 aacgcggtag tatcaacgca gcccgatcga tcatcaggtt gatccagaga gtttcatcag
    28441 tattcaacac acctttcacg ctgcggttaa tatcgcgctg gcataattta agcaggcgtt
    28501 ttattgccgc atctgcctgc acagtctgca gaaagcccat gctgaatacc gcaaagccag
    28561 ttgcagaaaa taatgcgata gaggtattca ccgccacggc aaaatccccg ctgtaatgag
    28621 cacccagctc gcacaaaata ggcagcgtca gtgtgatccc catcgccata aaagtagtgg
    28681 gcggccgtgc ctggagcgat ccggcaagca gatataccgg agctagaacc actaccagca
    28741 cgataaaatc actgacttgc ggtaggagaa cgaagctgta gatcaggctt atcacaactc
    28801 cccagaggga accaatgatg tatttcacaa tatgcggggc aggcgtatcg aagctgccaa
    28861 acagtgtgca acaaacgcca aggatagata ctgccgtacc gccatcaggc catgccgaga
    28921 aaatccacac catgcagccg ctcaaaatga tggtgaaagc gcccaatgcg gtgcgggcag
    28981 cagtaagagg atcgcggtgg aatacatacc ctttcacgtt attcatttct gagtgcgcag
    29041 gcatctgatt cgcgtgatga atggcatccg aaagacgata gcactgctgc acgaggacaa
    29101 tggcctctgt caggtagcgc ataaaactta catgcagtgc ttctacaaac gtcaactcat
    29161 gtacgacata gcgctgcagt aatttttcac tgcgtttttt gagcgcttcc ccctcgcttt
    29221 taaattttcc ttcatctttg caggccagcc agacctcaac atcatccatt aaaatttgca
    29281 catcgaaagg tatcttcgct atcagcgcta aacggtcacg taactcacag ttaacaatga
    29341 ctaatcgcgc aagcctgtca tgaagccttt ttctcgcttg ccggaccggt acagagaacg
    29401 caaaatcata agggatatga tggctgatgc cctgcaggaa ctgcaatgcc agtgccatat
    29461 gcagcggcga ggaaacagga tcgggtttgc ctgttaaagt ctctgcgata cgctgtcgcg
    29521 ccgcgagcag cgtctgcgat aatttactgt tgaactgacc tgagatgcgc gcgggcaata
    29581 catagcgatg aataagtgcc gcgcagaaga taccggtcat gatttcctgt acccgagtga
    29641 tagcgatgtc aaaaatcgcg ccaggatcgg atacagcagg gaagccaatc agactcgcag
    29701 tgtaaccagc aaggacaaaa ccataggccc ggggcgtacg ttccagcaag gacagataga
    29761 ggcagaatgt aatccagcct gccagtatca cgctgcaaaa tacgggtgaa ttcacgaacg
    29821 tgggtacaat taataccgtc atgccagcgc caattaccgt tcccaccaga cgatacaaac
    29881 ttctgcttag cgatgctccg acggaggttt gggaaacaat atatacggtg ataattgccc
    29941 aggaaggccg ctccaggcca attgataatg caatatagta tgcgagcatc gcagcggtaa
    30001 aactcttcgc cgaatagagc agagcgttcg catcattcag tagtgaagga gaagccatac
    30061 cgcgaagacg atggcatatc gtgtgtaaaa aaatgaaagt aactcgcgtt aattttttca
    30121 tgccggaaat tattaccggc ttgcatatcc acttaaatac tctattctgt caaaaaatac
    30181 ctaaatgttg ccaatctatg ttaccgccac tcgccaatac actgtttgat ccagatgcca
    30241 tcccctgccc cgcagtcgcg cgtcatttgg attttgtcga ttacgcggcc gaagtacctg
    30301 tgcatacgca ccgcaaaggg caattgatta ttgccctcta tggggcggtc atttgtcgcg
    30361 ccgaaaatga tatctggatc gtgccgcctg attgtgccgt ctggatccct gggggagtgc
    30421 cgcacagcgc caaagctacc tggaatgcgc atctcaacta tctttttatc gagcctggag
    30481 ccgccgcgct gccggagcga tgctgcactc tggccatttc tggtctgatc aaagaactcg
    30541 ttgcccgttt aacccgcgag ggcgtcggat acccaccaga aagccatctc gccagactga
    30601 ccagagtaac acttgatgaa ttagccacca tgcctcagca gaaactgagc ctccctgtgt
    30661 cgtcgcatcc taaaatccgc gccatggccg atgctctggt cagtcaacct gatgaccgaa
    30721 gcacattcaa aacatgggca aaaagactgg cacttagcga gcgttctctc gcgcgtttaa
    30781 tgctgcgcga aaccgggttg acgttcggac gctggcgtca gcaattgcaa ctgataattg
    30841 ctctccggga actggctagc ggcgtttcgg tccagaatgt tgcagctaat ctggggtatg
    30901 aatcggttaa tgcgtttatc accatgttca aaaaggcaat gggcagtact cctgcgcact
    30961 atttttctga gcggaaaata agtacacatt tatccgatag ttagcgttat cacgtcattc
    31021 attcaacctc aagcgactca acatcactta agctggctgc atgaacgatt ctgctaatgt
    31081 caaacgttgt gaaattcatt gaactgctca atctgagtac atcggttatg tgacactgtt
    31141 ataagacgtt aagaacagac tggtgccctc taattacttc ctgacttatc agcgcgacga
    31201 acagcctgcg gtggcttgcc ataaatctta atgaaagccc gccgcatccg ttccgggtca
    31261 ccgaagccca ccgcgccggc gatccgctct ataggctcgg agcctgcctg caaccgcacc
    31321 atggctgctt cactgcgcag acgttccacc gcccgggcag gagtttcacc cgtttcacga
    31381 cgaaagttac gcccgaactg gcgaggacta agattgacag cctccgcaat cctttcgatc
    31441 gatagcggtt cgtgaaggtg gtcgcgcata aagcttaatg ccatacgcat acggtcggtt
    31501 tcaggatcca tcaatgacat tggagagaac tgcgactgac cgcctgatcg gcgatgatag
    31561 acaacgagct cactggctac cctgcgcgcc acatcgacgc ccaggtcagt ctctattaat
    31621 gccagcgcaa ggtctatacc ggcagtcacc ccggccgatg tccagatccc gctgtcctca
    31681 gtgaaaatcc ggtcagattc aactttcaca gcgggatatt cctgctgcaa ccggtgagcc
    31741 atccgccagt gagtggttgc ccgcctgccg tcaagcaatc ccgcttttgc aagaaggaat
    31801 gctccggtgc agacgctggc gacacgtgca gtccggccag caagtgctgc gaccacctca
    31861 gcctcaccgc tatcgagcat ggtgacagta tcaccgccga cgacaatcag cgtgtctgtc
    31921 tctgctgagg ttgcgaggga gctctcaacc ggaagaccgc cgcttccgca cacccttccc
    31981 ccggcacgcg acacagtgct gagctcatag aaagagtgtc caagaatacg cgtcacagat
    32041 tcaaatgcgc cgaatggccc ggcaaggtca agaatctggt gaccgggata aatgtaaaaa
    32101 ccgacagtat gcatgatgac ctattttaag ggatctatgt cctttacgca attcaggcat
    32161 cgcgccatca ttgagccagt tcgataacca aactcaaccc acgaggcagc ctaaaatgac
    32221 taccgttgtt atcccgctct atgagggcat tacacacctc gattttaccg gcccgcatca
    32281 gatgttaagt ctcgttccgg acgtacagat aattgttgca tcactggatg gcttacctgt
    32341 taagtcacac ggtttaacct tcggtgagtt agcctgtctt gaggcgatag agcattgcga
    32401 tatcctgtgt gtccctggcg gtgcaggttg tgtatcggca atcgaagacc cgcgctttgt
    32461 tactgttatc caacgacttg gcagccacgc agaatatctg acgtccgtgt gcaccggttc
    32521 actcatcctg gcagcagcag gcctgctgga gggacgccgt gctgcctgcc actgggcctg
    32581 gcgcgatatg cttacgttat ttggcgcaat cgccgatgac agacgcgtgg tacgcgacgg
    32641 ccatgtgatc accggcgggg gcgtcactgc aggaatcgat tttgcactca cgttgatctc
    32701 ggaattacga gggacagaca tagcacagtc cattcagtta atacttgagt atgcccctga
    32761 accgcccttc aacgcaggcc tgcccgatac agctccatca tctgtccgtc atttggttct
    32821 taacaaaatg gcaaatacgc tcacagaggc taagcagcgt atcggccagg tggcgcaaca
    32881 acatcctgac tcactcacaa tttaggaaac attacaagtt cctgattaac caaaacttct
    32941 ttcttgagga gagggtatga gacttaaggg aaagaccgcg ctgataaccg gcggaaccag
    33001 tggcattgga cttgccactg cacagctttt cgtgcgtgaa ggtgcacgcg tcattgttac
    33061 tggccgtgac accagcaaat tcgatgaagt tcaaacaata ctaggtaaaa acgcagtcgt
    33121 tctttctgct gatgtgggtt ctgtcgaaga catgcgcctg ataagccata gaaccagaga
    33181 aacccttggc ggacttgaca tcttttttgc caatgccggt atcgcgtatg ccacgccatt
    33241 ggccacaacc gatgaaaacc actacgatga gattatggat atcaatgtga aaggcgtatt
    33301 cttttctatg caggcaatgg ctccgattct gaataaaggc gcctcggtaa ttttaaccac
    33361 gtcttttatc attcatgtcg gcagaccagg aatctcactt ctcgccgcgt ccaaggctgc
    33421 tctgcgttcg ctggctcgca gctggtcccg cgaattactg gatcgtcaga ttcgggtgaa
    33481 tgctatcagt ccgggcagca tcgacacccc gttgattagc aggcaccgaa ccccggagca
    33541 gcttgcagac tttaaagatc agatggcaga tcagatccca gtgggacgga tgggtgaggc
    33601 agcagatatt gctgcggcgg cactttatct tgccagcgat gattctgcgt atgttctcgg
    33661 ggcagaaata gtcgtcgatg gcggaatttc tcagatctga tacacaagtc aggctggagg
    33721 tttgtcatcc ttagtccatt tgtcgcaagg gggacaatcg tccccatcgc tgttagtttt
    33781 tcacggtata gcggctgaag aatcggatga cagccccggg gagtagaata aaactaatct
    33841 acatgatgtt gtggcatcat aatgttgatt cttttcgttg gtacccgctt cattcaatgc
    33901 agcaatgctg ggctgaccag gccacccggt aacctaatat attgcctcta ctctattcag
    33961 gtccccagcg ccctcgcagc aggattgaaa tacgagggca gcgtgagatc ggagaggaga
    34021 ctggcttcga gtggaaccca acccagtcgc tcacgtgtca gtttgcttga tgcaggtacg
    34081 tccgccattg caaacattgc aagccagcca aattgggctg cggcttcctc tttgggaata
    34141 cttttcaccg gaatccccag cccctgacca atcgccttag caatatcccg gaacggaata
    34201 ccctcatcct gcaccgcgtt gtagcgctga ccgggctgcc cgcgctccag tgcatcgcag
    34261 aagagtcttg ccgcatcatg gcgatggacg gcaggccaac ggttttcacc ttcatcaata
    34321 tagggggcag tttggatatc gaaaattatt gtacgttaag gttatttttt gacctttcaa
    34381 ctttagcaga cctcagccga cgaaacttac cggaggccgg tattctgttg cttttccaga
    34441 tgtaatcgcc tttcagattg atatgctccc agcctaacgg cgacaaatgt gacagcagtt
    34501 gctcgttgat cttcacccct ttacgcttca gggcatcgac cgctctttcc atatagacgg
    34561 tattccacag cgagatagcc gctggcgggt ttacggtgag cactgataag cgccagatca
    34621 tgctcactaa aatacgccat tcgcgtcagc gttaactcat cgtccggtaa tgccagtaat
    34681 gattctcttt ccgaaagaga aagaatctgc ctccttgcca tatagtttcc ctcataaatt
    34741 attcggtacg gtatttttaa caaaaatgct tatcgcataa gggtacaccc tgacgccata
    34801 atcaaaacgt gatggagcac gatgaatgag ataacctata tgctatagaa taaatacaat
    34861 aacctaaatg cgataatatg gtggaaaaat gttcatcaga gcttatttga gggcatcgac
    34921 ggaagatcag ttcgccgacc gggcaaaaga gatgctggag cagttcgttc aggaacgagg
    34981 gcataaaatc gccagctatt accgggagaa tatcagcggg acaaaacttg accgcccgga
    35041 gctgggacgc ttgctgacgg acagtcaccg taatgatatt ttgctggtcg agcagataga
    35101 ccggctgacc cgcctgagca acagcgactg gatgacgctg aaaaagcaga tcgaacaaca
    35161 cgaactgcgg attgtcagcc ttgatgtccc cacatcatgg caggcactat cagataaaga
    35221 cccttcgcag gctgatccga taacccgcgc cgtgataagc gccatcaaca atatgttgat
    35281 cgacctgatg gccgcaatgt cgcataagga ctggctgagc cgccgccagc ggcaaaagca
    35341 gggaattgaa cgggcgcata cactgggtaa ataccggggt aagcaggccg atcaggagcg
    35401 acatcagaaa gttctgtact atcgccaggt caagaaactg agtatccgtg aaactgcaga
    35461 tgcaacagga tacagccctt cccagatctg ccgtatccag gcactgtacc gacagcgtgc
    35521 tctttgacgg ccgcagccag aatgccagta acaacgatgg cctggcttaa cggctcagta
    35581 gaagcctggc gcgtttttga gaaattttta gatcagagca gggtaatctg tcctccaaag
    35641 ttcttattca tgcgagagcg ggatatgcgc ggaatctgat agcatcacac aagccatatg
    35701 gaagttttat atgaagaaaa atcaatttgt catacgtgcc tgcagtcctt cggatgctga
    35761 gcagctcacg aagttagcat tcctttcgaa ggcgcactgg ggatacccta aagagtggct
    35821 ggatttttgg caagacgacc tcacgattac acccgagttg attgaagatt caattgccta
    35881 catcgccgaa gctgaacagc agataattgg gttctgggtc agggctgcaa ttgattccgg
    35941 cgagcctacc tgcgggtggt tatttgttca cccggatcat atgggtaagg gcgtcgctcg
    36001 tgcattatgg tccgaagtta agaaagaggc agaagcaaga ggaattaaaa gattcgtgat
    36061 cgaagctgat cccaatgccg tgccatttta cctgtcactg ggagcagaaa aaataggcga
    36121 aaaagaatcg gctcttattg ccggaagatt tttccctatc attctgctgc ctgtcgcata
    36181 ggatacgttt attaacgtgg attgaacctg catagtgcgg acatcaggaa tgttaatctg
    36241 gtgcagcccc cgacatggcg gataaagtca tcaccgcgca gtacaaatac cagcaaattt
    36301 caccctgccc agtgcggcat tggtggtggc tataatcctg atgaacacga agcaattaag
    36361 ttctggagga ctgtccgaag atccttcagg gcttagtggt caacttttag ccttagcgta
    36421 caataatttt cgatatccaa actgacccct aagggcactg ttgcaaagat cgtcgcattg
    36481 ataaacttag cctccatttc caccagtcac cacgctactc atgaacgtat ttaaaggccg
    36541 gcattttcag caagacatca tcctctgggc agtacgctgg tactgcaaat atggcatcag
    36601 ctatcgtgag ctgcaggaga tgctggccga acgcagcgtg aatgttgatc acaccaccat
    36661 ttatcgctgg gttcagcgtt atgcacccga aatggaaaaa cggctgcgct ggtactggcg
    36721 tcaggcttct gggtttagct catggcatct tgatgaaacc tacgtgaagg tgaacggacg
    36781 ctgggcttat ctgtaccgcg ccgtcgacag caggggctgc accattgatt tttacctgtc
    36841 ttcacgtcgt aacaccaaag ccgcatatcg ctttatgggt aaacttctga acaatacgaa
    36901 gcgctggcaa attccacggt tgatcaacac ggataaagcc ccgacctatg ggcgtgcgct
    36961 ggcgttgctg aagcgcgaag gaaaatgtcc gcaggatgtg gagcaccggc agataaagta
    37021 ccggaacaac gtgattgagt gtgaccacgg caaactgaaa cggataatca atgccacact
    37081 gggattcaaa tcgatgaaga cagcttacgc cacgattaag ggcattgaag tgatgcgtgc
    37141 gctgcgtaaa ggccaggctg aatcatttta ctttggccat cccctgggcg aaatgcgtct
    37201 agtgagccga gtgtttgaaa tttgatgtcc ttcagcaacg ccagaggctt cactatcacg
    37261 atctttgcaa cagtgccgtt tatagtaccg ctgtctctcc cctttattat tattgaagag
    37321 cgatcagaaa accgtaaatg ccggatacaa taacttccgt ttcccaaacg gagacctcat
    37381 taccaaccac tctgatcatg cttatgttat ttactctcgt agcaaacgca gacagtaaaa
    37441 atatgacact gactgcttca ggaaagggcg tccatcacca ctacaaaggg agcttggctc
    37501 cctttctcag catcatattc ttaactcact gactacgctg tcgctatgag gtaagaagcg
    37561 cttttgcccg ttcaagcacg ttctctttgc tgaagccaaa atgctcaaac agcactgcgg
    37621 cgggggctga ttcgccgaag gtctgcatgc cgataacctc cccgtcgagt ccagtataac
    37681 gctgccagaa gccctcggta ctggcttcta cggccaggcg cttacgaatg tgctgcggta
    37741 aaaccgcatc cttatacgcc tgttcctgcc ggtcaaaacg ttcggtgcac ggcattgaca
    37801 cgacacgcac ccggcggcct tcgcggttca gttcgccagc agcatacacc gccagctcga
    37861 tttccgatcc cgctgacaga ataatcagtt caggctctcc ctccggctca agcaaaatat
    37921 agccgccgcg gcggacatcc tttaattgct gctcgctgcg cggctgctgg gcaagaggtt
    37981 ggcgggtcat aatcagcgcc gagggtccat cagatcgctc aatcgcctgc tgccagccga
    38041 tagccgcttc tacctgatcg cacccgcgcc acgtttccat attgggcgtt aggcgtaatg
    38101 aggccagttg ctcgaccggt tgatgagtcg ggccatcttc gcccagcccg acagaatcat
    38161 gagtataaac aaagatcgag tgcgctttca ttaaggccgc catgcgtacg gcattgcggg
    38221 catattccat aaacatcagg aacgtgccgc cataaggtag caggcctccg tgcagcgcca
    38281 tcccattcat tatcgccgac ataccaaatt cgcgtacgcc ataggagaga taattgcccg
    38341 atggattttg atcggagaaa tcgaccgaca gctgatggcg ggtcagattg gaaggagaca
    38401 ggtctgccga accgccaaat aactccggca acgaccgggc aaagtagctc agacattttt
    38461 ggctgacctg gcgggtggcc aagctggctg gatgagcctg aaggtctctt atccaggcat
    38521 tgacctcttc gtgccagccc tgaggcagct ttccttccat acggcgcgta aattctttcg
    38581 ccaactctgg ataatcacgc gcataagcag caaatttttc gttccattct gcctctactt
    38641 tcgcgccggt ctgttttgca tcccacgccc ggtagatttc atctggaatg acaaagggtt
    38701 cgtatggcca gtgtaattct ttacgcacca gtgcaacttc atccgcaccc agtgccgacc
    38761 catggcagtc atggctgttg gccttattgg gggaaccaaa accaataatt gtcttacagc
    38821 acagaaggga tggtttatcc gtaacggcgc gggcttcggt taccgcttta ttcaccgcct
    38881 cggcgttatg accatcaatg ccttcgatca cgtgccagcc atatgcccgg aagcgggcag
    38941 gggtatcatc ggagaaccag gcatccacat gaccatcgat cgatattcca ttgtcgtccc
    39001 atacggcgat cagcttgccg agtttcaacg taccggccag gctacaggct tcatgagaga
    39061 tcccctccat caggcaacca tcccccagga acagccaggt gtgatggtca acgatctccc
    39121 tgccgggttt attgaactga gccgccagcg ttttttccgc aatagccatg ccgaccgcat
    39181 tcgccacgcc ttgtcctaat gggccggtag tggtttcaac gccgggggtg taaccatatt
    39241 ccgggtggcc gggggtgcgg gaatgtagct ggcggaaatt tttcaaatca ttgatggtca
    39301 ggtcataacc tgtcagatgc agcagtgagt attgcagcat ggaaccgtgc ccgtttgact
    39361 ggacgtaacg atcgcggttg aaccatcctg ggttagccgg gttgtgacgc agatggcctc
    39421 gccaaaccac ttcagccacg tccgccattc ccatcggcgc gccgggatgg cccgagtttg
    39481 ctttttgaat ggcatcgatg ctcagaatac ggatcgcatt agagagttgt ttatggtcca
    39541 tttttttctc ctgacatttc acaataatta ataacgagaa ataaccttca gcacttctgc
    39601 gacatcgtta gcgttaaaca gagcgtccag atccgtttcg ctacagaaca attctgagag
    39661 ctgagtgatg agagcgatat gctggtgcgg gtcacgggcc gccagcagga aatgcagctt
    39721 tactgggtca gcctgatccg ggaaatttac cccgttttta accagcagga atgccaggcc
    39781 attttgattg accccagtct caggacgggc gtgcggcatg gcgataccgg gtgccagcac
    39841 atagtaagga ccattgctaa aggtgctctc aataatggcc tgcaggtagc tttcccggac
    39901 ggtgccgtct gcaatcagtg gggcgacagc taaggcaatc gcgctctgcc agtcgctgac
    39961 gtcgtcaacg accgcgattc tttcttcagt aagtaattct gtaatcatta acaccccgta
    40021 cagacaaatt aaagatgtat agtcatcttt aggatgctcc tcgacgtgtc cagacacaag
    40081 cgataaactc agcaacatgc tcagtcaggt tgggctaaat gaagagttgt taaccaggtc
    40141 acaattatcg tgatggcggg gaacagcctg aactgcaaaa taacctttga aaccagctga
    40201 caagcgcgca ggcagacagg gataccattg atggccgata acattactga gaagcaacaa
    40261 gaggtaattg actacatctt taagaaaatt aaggatgatg agttgctgcc tggagataag
    40321 ctcgacacgg aaattgcgat tgcaaaagcg ttaaagctga ccagagccac ggtgagggaa
    40381 gccacgcgaa tccttattga acaggaaagg atctatcgaa ttaaagggtc tggcctgtac
    40441 atcggttcga ttggcaagag caaccattcc ggtaaatttc atgcactttc accttttgac
    40501 tatcaggcgc aaaaaagcgg tcataaaggg gtaagaaagg tgatttcagc cagcattatc
    40561 aaggtgcctg atgctgcaat ggcacaagcg ctgcgcatca aaaacagcga ttcagtttac
    40621 aaaatactgc gcctgatgtg ttttgatgat atccccgtct cgctggagta catccatttc
    40681 ccggcgacgc tgtttagctc aatggagttt aaagagctgg aaatctccaa gtattcctac
    40741 atcgagagga ttaccgggaa gggggtacag cggcgtgcgc aaaatgtccg cgctttcaat
    40801 gctactgatg aagagatgat caggctgctg aacatccaac ctcatgatgc gatgatggaa
    40861 ctgtatgagg tggtatatct ggatgacggc acgccttttg aggtcaatat ctcgattgtt
    40921 aatactaaca tcctgcattt aaaacagatt tctgagcgtt ccgaataaaa aatgagagcc
    40981 ggtaaatgct ctcattatca tcagatgtct gaacagaggg ggccaggatc aggcatggct
    41041 acccagtaag actttaagct tgccgtcaag gctccctgag gtagctttct ggaacgcatc
    41101 ggctgcctca gccagatcgt aaactttcgg gtaaacaatc tgttgcagtg catcggcaat
    41161 ctctttttgc ctgatggccg tcgcgctttt ttcaagatcg tcgctgttat acatatggct
    41221 ggaggtgatg gtgatctctg aagacatgat ctcatgcagg ccaatggtgg aacctgaggt
    41281 gtactgacca atgatcacga tatgctcagg cttgcgatta gccgccacca acgcttgcaa
    41341 caccggatag tagcccgtgc attcaaacgc aacagggcgc ttgcgcaggt tcacggcatc
    41401 cacttcctca atcgaggcat agacggtaaa gcctaggcgc tgtaacagtt cgattcgctt
    41461 cgcgtctttc tctactacca gcggattggc atgatgaata tgcttaagta ccaaagcggt
    41521 cattacgccg atagttcctc ctccggtgac gatgaccggc gtattgacca gatcacggta
    41581 atggacaaga gaaacggcgt gatagcccac ggcaaagggt tcgatcattg ccgccagctt
    41641 catatcaatc cgggcgtcta atttaatcag ttgctcagtc cccacggcca gcgattcgca
    41701 catggtgcca tccagcctga agcccatcac cttgcgactg acccgacaga tattcggctg
    41761 attatccagg cagttaaaac actcaccgca gccaaccagt ggattaatgg ctaccttatc
    41821 acccacctta aacttcggtg atgagccgtt aatttccctg ataatcccga cagattcatg
    41881 gccctgaata aaatttgttg gtggctttaa ggaaggatga tgccccagat aaaaatgcat
    41941 atctgaacca caaattccac tgtaggcgat atctaccagc gcttgcccgg gggcggctac
    42001 tggtgcgggg agatcaaaaa tttcgatctc tttgatagcg gtgattttta cgcttttcat
    42061 gaccaactcc tgcgtttaaa cggccctgaa gggccgggat aacctaggca tttgacaggg
    42121 tattttctga agtatccagc gccagctttt tcatctcttg caatagttct tcaagacgag
    42181 gatctccgag gtaatttttt atctcgataa tcggtacgtc cttgctcatc cgcacgcgtt
    42241 cggcaagatt ctgatgcact accaccaggt ctgcttcatc agggatactc tcgatagcaa
    42301 aatgtttgac cgtaatctca taggggaggc ctaatttttg cagtttctta cggaaggtgg
    42361 tggcgcccat agcgctggaa cccgcgccgg catcacaggc gaaggcaata aaccgtaagc
    42421 tactgaccgg aaccgctctt tctttgtcgc ggcttgaggt tgcctgaatt tcttgtttcg
    42481 cgttggcata ggcttcgctc atcccagcgg ctttggtcgt ttgcatgatc tcctgagagg
    42541 aagagaaact gtcgttttcc tccgctgagc gatcaaattt cagcacgatg ctggcaccga
    42601 taaaggtcac aatcgctgcc gatccaatgc cgctgagcgt ggcgaggaat ttacccggag
    42661 gggtcagcgc cataaaggca aaaatagagc caggggtcgc accggccacc agtccggcat
    42721 gcatcagcga gaagacttca atccctgcgg cagagcctat catcagggga ataatcatta
    42781 acggcttcat ataaacgtac gggaagtaca tttcatgaat gccgccgaag atatggatga
    42841 tggtagcggc cggggcggat tttttcgcca tccctttacc gaataaacag aatgccagca
    42901 gcagtccaag gccaggacca gggctggcaa acaccatgaa gaagatagag ctgccgttga
    42961 ccgcggcatc tttcatcccc agttggtaga agattgcctg atcgatggca ttattcagga
    43021 acagcactct ggttggttcg atcagtaagg ccagcgtcgg cagatagcct gtttttaaca
    43081 ggctatcaat tgcataagcg ataacgttgg tgatcgccag cataaacggg ccaataaatt
    43141 cataacccag cagcgccagc accatgccgg caaggcccat ggcaaagttc tgcaccacgt
    43201 tttccagccc cgccggaatg cgattctcaa gcagacgatc gatatatttg ctaaccagcc
    43261 ctcccagcgg ccccatcgcc attgcgccaa gcagcatggg gacattcgtc cctacaatca
    43321 cacccatggt gccaacggtg ccaattactg caccgcgttt accgcccacc atgttacccc
    43381 cggtatagcc aaccagcatc ggcagcatgt agcggatcat tggttcgaca agagaaccaa
    43441 attctttgtt tggcagccaa ccggctggaa taaacagcgc ggtgataaac ccccaggcca
    43501 tgaatgcgcc tatattgggg atgaccatag cggtgagaaa gccgccgaag ctttgcattc
    43561 tcgcgcgtag ggatgtcttg ttcatagtgg ttatcctgtt atgttgtcat caacactgac
    43621 tcgtaacctg gtgtcgacgt gggtagggtc gcggcatgtt atctgttcag agtaagattt
    43681 tgttaataag actgtacaag ataaagatgt ctagtcatct ttgatgatac gctttaccta
    43741 agggctttca atagcaatct aaactcttcg ggcgcttttt tctgaagatg ccggaatggt
    43801 cacattttac gtttttctct gaaaacgagt ttgacgacgg ggaatcggct gacggtgacc
    43861 actaagaaag tgtgtcgtcc gtcgctgctg cagagacggg ggctgattat gctggcagcc
    43921 ctcgatacga aatgcccggg ccggtggcca cgcgggatat tgaacggtgg ttactggagc
    43981 agtgtgggga cacctcggta tacgtcacca aactgcgcgc ctcctgccgt cgtattggca
    44041 gccccctgag cgctccgaac ctgcagctgg ttgtcgagct gacggacact gataggaacc
    44101 ataaatgcgt tcaccgaatt tactgcctgc tgaaactgaa ttttcgtctg gaggggtagg
    44161 tagcattcat aaccgctcca gaggagatgg atgcacggca tctctatgtt gccatgacgc
    44221 gcggctaagc aaagctggtc atttgttcga catcaccagt gattacgccg agttaattag
    44281 ctgttccaat aaattatagt gttaactaat agagatgttt tctttgaaaa cctcttcaga
    44341 aatctggttt tttattctac caattgcgct aattttgccc attaaacgaa aagcctgctt
    44401 attaagttca tctgaaattg tcatgaactc cagttcatgt tctgggaaat cgatgataat
    44461 ttcgtcaaat acctctttct caccaattac ttgagcaagt tcggtttcat atctgattct
    44521 gtgacggttc agtttcattg catagctgtt ttttaaaacc tcatcggtat tactcgcttt
    44581 cagttcatta tttaggcttt ctgtctgaga ctttagaaac gatgcagaac cccacatctc
    44641 agaagcaatt tcaaggaatt ggttagttaa tgtgtattca aattggttga tacttttcat
    44701 cttttttctg acgagtaagc cttttttggt catcttctgg aattggtgat atacaaaagt
    44761 tctagcatta ccggcatttt ttttgactaa aaattcaccg acaacaatag atgcaatttc
    44821 attaactgtg aagctatctc tatctgcctt tttgatcgca gcataaatat aagcttcagc
    44881 attggctacc ctgacctgcc cccagtatta gatacaacct tcagttagta atgtcggttg
    44941 atttttcttc atgcttcccg tttcgccagc ctgctgcaaa ttcagatggc gtctggtaat
    45001 tcagcgatga atgaggtcga cactcgttat aatcctgccg ccagtcatta atgattttcc
    45061 gggcatgaag aacatcgctg aaccagtgct cattcaggca ttcatcccga aagcgaccgt
    45121 tgaaactctc aataaatccg ttctgagttg gcttgcccgg ctggattaag cgcaactcaa
    45181 cactatgttc aaaggcccat tgatccagcg cgcggcaggt aaattccggg ccctgatcgg
    45241 ttcttatcgt ctcaggatat ccacgaaaca gcgcaatgct gtccagaata cgcgcgacct
    45301 gaatacctga aatcccgaaa gcggcggtga tcgtcagaca ctccttcgtg aaatcatcca
    45361 cacaggtcag gcacttaatc cggcggccgc tggcaagagc atccatgaca aaatccatcg
    45421 accatgtcag gttcggcgca tccgggcgaa gaagcggaag ccgttcagtc gccagaccct
    45481 tacggcggcg cctgcgtttt acacccagac cgttaaggtg atagatgcgg taaacgcgct
    45541 tgtggttgac gtgaaggccc tcccggcgca ataactgcca gatgcgccgg taaccaaacc
    45601 ggcggcgttc aagtgccagc tctgtgatgc gtagagacag ttgtgcgtca gcagccggac
    45661 gctgagccga ataacggcag gttgaaagtg acagaccagc cagcctgcag gcacggcgtt
    45721 gcgacagacc cgttgtctca cacatgactt ccacggcttc ccgcttctgg tctgtcgtca
    45781 aaactttcgg cccagggcca cctgaagcgc ctccttatcc agcatggctt cagcgagtag
    45841 cttcttgaga cgagcgttct cctcttcaag tgacttgagc cgcttcactt cggggacttc
    45901 catgccaccg aacttcttac gccaggtgta gaaggtggcg tctgaaatgg catgcttgcg
    45961 gcagagttcc cgggccgaaa ccccggcttc agcctcgcgg agaatactga tgatctgttc
    46021 gtcggaaaat cgcttcttca tggggatgtc ctcatgtggc ttatgaagac attactaaca
    46081 tcgcggtgta ttaatcaacg gggagcaggt caacccgagt attcataacg atatggttct
    46141 gtaaacatga atgcccattt tccagataat gaaataggct gtcagttcat caatggcgat
    46201 cagtggattg tggtttgagg aatagaaact gaagcaaaac gtcacgccat gtttctggta
    46261 ccagaattca tagaaaaact tgatcgcttg aagtgaagcg gattgggtag ctgctgtacg
    46321 caaagccagg tggtctacaa gatattgtaa cgggtacaaa agcggcaggc atgtatgagt
    46381 atccatcagg acccataggc gctgccgttg gttgacattg aactgtgcga gtacgaacat
    46441 gcggtattta tacttacaaa tagtaagcgt atgaataaaa taaccggcaa acataacgcg
    46501 tagcaaggag aagatgaagt gtagggtaag tgtatgattg atcgtggtct gcaggtggtt
    46561 atgaactaaa gggatggtgg acaagattta acataaaacg cattaagcgt agttgcactg
    46621 tagtagctaa attgagatgt ccgtctctga ccaaatagac atgtccgcgc tacagtctca
    46681 ccacagcgat cactgctttc aaaggatgag actcatgacg gcatacggaa cggagttttt
    46741 ctcaatgaat gatgtaaacc gactcaggat ccttcaggac gttatcgacc gccgtcttac
    46801 cacacgtctt gcagcaaacc ggcttgagat atctgacaga cactgccgac ggttgctgga
    46861 gcgctatcgt gaacatgggc cgctttcact tgttaaccgt cgtcgtggcc agcctggcaa
    46921 ccggcaactc atgccgggca tcgctgaacg agcactacgt attatccgcg aacgctacgc
    46981 tgattttggc ccgactttag cctgtgagaa gctcgccgag gttcatgggc tgtatctggc
    47041 caaagagaca gtacgcaagc tgatgacaca ggctggttta tggatccccc gcaagttacg
    47101 gccgcctcgt gtgcatcagc cacgaccgcg tcgggcctgc accggagaac ttatccagat
    47161 tgatggctgt gagcatcgct ggttcgagga tcgtggtccg gcctgcacgc tgctcgttta
    47221 cgttgatgat gcgaccagcc ggctgatgca gcttctgttc gtcagttctg agtccacttt
    47281 cacctatttt gaagccaccc ggggctatct ggaacgttac ggtaagcctc tggcgttcta
    47341 cagcgacaag gccagtgtct tcaggatcaa caacaagcag gccatcggcg gagatggcca
    47401 gactcagttc ggccgtgcca tgaacgagct gaacatcacc ggtatctgtg ccaataccag
    47461 ttctgccaag ggccgtgttg agcgggctca cctgacgttg caggatcgcc tcgtcaagga
    47521 gctgcggctc cgcggtatca gtacacccga ggctgcaaac gcctttgccg aaggattcat
    47581 ggctgactat aaccgccggt ttgcgaagcc gccacgccac gatttcgacg ttcaccgtcc
    47641 gctcgggaat aatgaaaatc tggcagcaac attcacctgg cgtgaacaac gtaaggtctc
    47701 aaaaaacctg acattacagt atgataaaaa gctctatctg cttgaagata atgaagaaaa
    47761 ccgacgtttt caggggaaat acattgatgt ctggcagtat ccggacggta ctatcgagct
    47821 ccgggctaac ggtacttccc tgcccttcat aacctacgac cggctgggag aactggacca
    47881 gggcgccatc gttgacaaca agcgcctggg acgtgctctg gagatgataa agctggttca
    47941 ggacaaacgg gacaacaccc gctcgcaggc cctgccatca ctggacggcc agacttcacg
    48001 cagaaagaaa caacccggaa agaaatcaca acgaagtctc aatcaggacg acatgctgga
    48061 agccctgcag caactccaga caaggagcaa ggaaatcttc ggcaaaagct gaaaaacaac
    48121 tcacacgcgg acatctcaat ttagctacaa agcggacctt taaaaacagc ccagacatgc
    48181 actgtagtag caaagttgta atgtccgcct tggggctgcg gatgttttcc tgggctgtta
    48241 tgggttgcgc tctgttccag aaaagttatg attaagtatc agtcatagaa actacaggaa
    48301 aggatatgca aggtaagggg ctatttaaat atactttaat atcattatca ttaggaatag
    48361 cccccatgat attaattttt tttatttatt tcaggaatga agactcatat ataatttcat
    48421 atctttttga tatcgccaat ggatatcaaa gggacttttc agaacaatat ttaacagtga
    48481 gcactatagc ttccgcatat actaaaaccg caccactttt cgtcatgtta atgtatatga
    48541 tttgctggaa caagtttgat ataaaaacca tcaaactaga tttgaagcaa tggtttaaac
    48601 ttctgcctgg tctgctcctt ttaacgacag gggcatatta tttaacttat gtaggtgtgg
    48661 aaaatatgtc ggatagtatt tatcgcacca aaagagttat tgctggcaat gagtactttc
    48721 tatttattta ttacatcctt ttatttctga caaattattt tttcatatgg ttatttttta
    48781 tttacctcta tatgttaaaa ggtctacctt actttcaaaa gcggtgataa cctccgcttt
    48841 acactaaaca taaatattta tttaaacaaa ctaagtactg aattattcag tgctttggct
    48901 ttatcagcat cgatataaga tgtaagtctt cgtcaccgcg ctcaaagggt atactgccga
    48961 tcgcggtcat aaatattggc tggccatctt tgcagtgtag gaagtagggt tgttttttat
    49021 ctccttcctt cttccactcg aaccagccgt cagcaaaaca aagcgcccgg ccatgctgcc
    49081 ataacggttt aaacattctg ctcgatgcgg ctgtttccac cctggcatta atcaacggcg
    49141 ctttatccca ccacccaggc gcataccccc agtgaaccgg atcgaggtgc agctgttcat
    49201 cacgttcgct cagcagtaac accttggttc ctggggcgac gttgtagcga ccgattggtg
    49261 ccggatcata agcaatattc cgatcagctt cattggcaat cagtgacagg taatcttcgc
    49321 gggtcatcgc ctgggaaaaa cgtccacaca tacacaccac ctctggccag acttaaagta
    49381 tagataatgc cgcgtcagcg gcatggaggc gcctgcagca gttgaatgga gtactgcgtg
    49441 caaatggcgc cgtcgcccgg cgcagccggc tgctgttttg acaggttctg cctcaccgcc
    49501 tccccttccc ttaaggccgg aatcgttttt aatgatgaag gcctgaaaca agtactgtca
    49561 acctgactgt accaggctgg cactaaactc aaaataacgc tcgctgcagt aagtgagcgc
    49621 agtctgctat gagcgaggag cggacgttcg cggtagcgca acaaagatga atatttgaat
    49681 cagatagttc atattaaacg gaaataggtt acttcctcta aacgtatcag agtaacaaag
    49741 gctgaaaatg gcaaagcttg aagaattaaa aaacatttat cccggtgcac tggcatggaa
    49801 atttggcgac agcccagaac ttgctgacga actcgtacaa ctggttttga gtgggagtaa
    49861 aacagcgaca tgctcttcga tagcatcttt tcaccatgaa catgaacgag gcgaagctcc
    49921 ctgcgttgga agttataata tcattcttaa cggagccggg cagccaatgt gcgtgatcag
    49981 aactctcagg atgcaagtta tccgcttcaa tgaaatgacg agtgaacttg ccagtaagga
    50041 aggtgaaggt gatttaagtc tggagtattg gaatgaaggt cataagcgtt attttgagcg
    50101 tgaaggcact tattctgaag aaatggaact tatatttgag gaatttgaac ttacagagat
    50161 tttgtaactg tcagctactg gcacaaagca gacattaaag actacagcat cggatgccgc
    50221 gttagcggca tggaggcgcc agatgaagct gcatgtatct gtggagtcaa atggcgccga
    50281 aagcccggcg tagccggtta cctggctata aattctgcca ccctcccccc tgccctgatt
    50341 agccttaacc cgcttacagc aatgaagaag ttaaagtaat cccttttaac cccggtgagc
    50401 gggctttacg gcgtttacga cgtaaagggc gtgatttccg gggccttagc ggcggcagct
    50461 tgctgctgac gcttaggggg atgttcttca gttatttcag caacaccagg gaacttaaca
    50521 cggtagcttg tatctaacag tttgtggtga ttagctacca ccactacagc agagtgagcc
    50581 gctcccttcg cttaatggac tgaccccgct ctggtagacg atcctgccct atagtttgga
    50641 gtgcccccga gcccgtagac aaatctgccc tatagtttga gcataggagg agagtatggg
    50701 cacaccacga tttacccctg aatttaagga agaagccgtc cgtcaaataa cggaacgcgg
    50761 ttataccgtc gccgaagtat ctgactgtct gggcgtctct gcacacagcc tctacaagtg
    50821 gctacgggct atcaaacctg ataacagcgt gcagcatccc cgaatttgaa gctgatgacg
    50881 gtagcattgt accgacttac aagagtctta tggcctactc agaatcataa gagcacggcg
    50941 tgcttcagct gtaagaccaa gcactacaga agctactcat tggatgaagg acgtcgatgt
    51001 ctaccattaa taggtgttct catctacatg tgaaggctgt accttgataa tattaattat
    51061 cattcacgat attggtgttg tcatgaaaac gggatttatc agtacgatct tcctgtgcgg
    51121 tatgcttctg gggtgttcca gccccgctaa aaacccgcat ccaaagctgc tatattcgcc
    51181 aacccctgca tatccgtatt acgcactggc taacaggatt gaaggatatg tgacggttag
    51241 atacaaccta ggtgctgacg ggaagatatc aaaggtttgg atcctaaaat cagaacctca
    51301 acacctcttc gactctgcag tcattgcggc aatggcacaa tggcgttatg aaaccaataa
    51361 accgagtcaa gccttaacaa aaacaatata ttttaaactc caggctccgt ccaactaaat
    51421 tttacatgga aaataggagt ttatgtactg ggagtcagaa agactacttt acagaccagt
    51481 aattatgtcc gacgtggaag cgctgtttcg catatatggt gacgaaagaa cgcacgcgtt
    51541 taacccacgt gggccacacc gggacatcga gcaaagtcgc agtgttatcc tgcagcgaac
    51601 tgcagatcgt gagctatacg ggtttgacga ctgggctgtc tctgaaaaga cggctccaga
    51661 acgaatcatt ggatttggag gcgtatttgt cagccatttc aatggccgac aaacgaataa
    51721 tctgggctac cggtttgaac cagaatcatg ggggaaaggt tatgcaactg aactttcctg
    51781 tcgagctttg atatatggat ttgacgagct aaaactgcct gaaattgtcg gagtgacacg
    51841 cgaaaatcat atcgcctccc gccgcgttct tgaaaaagca ggtttgctgt ttacccaaag
    51901 ggtggacaat ccggaggacc ccccggctaa cctgatgttc actctgacta tagagcaatg
    51961 gaagaggtta aaacgacagg cttgaggcat ggttacagct tttgactact taatgttatg
    52021 tccgctaatt gccttctgct ctggagtgta gttaatgcga gttcttcgtt tcattgcaac
    52081 gtcccccttg attaaggata gcgttgcatc gacccattga actcacaagg catacctgat
    52141 gatggatggt atcaatcagc tcatgaaagc actggcggaa gagggttatg caccacggta
    52201 aggatggttg ttcgtcgtca gaatccctct attatagagt tctgtactgc ctgacgaaga
    52261 caaaggaaat cagatgatgc aagtagctga tatttttgat ttattcatta aacttacgcc
    52321 atcgggactg gcattactgg tgtgggcgta tggggtttat aatcagtttt cactgaagaa
    52381 actggaagcc atgcagttgc agaaaaggtg gcctgagctg cctgacggtt taaccataca
    52441 ggacaaaaaa gaagcactcc acgcgatgat ttctgcggag gaaaggaaaa ccagagcatc
    52501 gttaaaatgg cgattttctt tactgccatc gccattttct ggacagttta tctctgagaa
    52561 ataaagacag gccctgtcgc gctgacaggg cctgtttttt cagacgtgaa taccacgcaa
    52621 cgtatcaatc agtgcaggct cacgctcgat gaggcagagc attttcagcg ctatacccga
    52681 cggaatacgc cgttgctgtt cccagctgcg gacaaggtca acgctggcac ccaccacttc
    52741 tgcaaattca gcctgtttca tgccggcatg tttacgaatg gctttcacat ccggcagtgt
    52801 atggcggtga acctgttctg cagcgggctg gatctggcca ttttcaatgg ccaccatttc
    52861 ctccatgctg ctgatcaggg catcaaaaag tttcttttcc ataaattttt cctcgttatg
    52921 gagaggcctg ccaccatttg agtggcgcca ttacttcagc tgctgtgtta atgccttcat
    52981 aacggctttt tctttctcgc tgagatcatc tttcgcattc ttcgggtata tcagcagcag
    53041 atacagtctg ccgctggcaa gacgaacgta gtaaatcacc ctgaccccac ctcgcttacc
    53101 catccccggg cgcccccagc gaatcttcct gcatccaccg gtatgactga ttgtgtcacc
    53161 ccgatcatgg gcttccagta aataggtctg cagttcgcgg aattcatcat catccatgag
    53221 ctccttacgc agtccactga aagcgctggt ttcaacaaac tccagatagt tcatccctct
    53281 ggctccttta gctttctggt gccaataata ctggtaccac gtactaaaat caatcttttt
    53341 agtaccctgt actaaaatcg aggttaccag ggttacacga tgctggtttt tatgtttctc
    53401 tgggcaaccc tccccgcttg gagccgccgg cccacgaaat cagatatctc ggtgcgcgcc
    53461 tgctacggcg ggacgttctg ctgggtgatg aacttcgtga ggcgaacaga ctagaaaaat
    53521 acctgtccac agacacacct gcagagatta ttagttcctg catgcatatg gcgcagcagc
    53581 tgcgcgagga gataagtaat atcgagcggc agattaaagc gcatatcaaa gccagccctg
    53641 cactgaggcg tgataataca ctgctgacct caattaaatc tgttggtccc cagctgggga
    53701 tgcatatgct ggtcgtgctt cgcagtcatg actttgcatc agcagaacag gctgccgcat
    53761 ttctgggcgt ggtgccgatc gagaaacgct caggcacatc ggttcgtagc cggcccggat
    53821 gtcgaaaatc gatccacctc agttgagagc gaagctttac atgtctgcac tgtgcggaaa
    53881 aatctacaat aagcgaagcg taatattacg acgagatgtg cctgcggggt aaacctaaaa
    53941 tggtggccat tggcgcgctg atgcggaaac tggtgcactg gtgttatggc gtcctgaaga
    54001 ccgggatcgt ttttaatgac gaaggcctga aacaagtact gtcaatctga ctgtaccagg
    54061 ctggcattaa actcaaagta acgctcacag cagtaagtga gtgtagtccg ctatgagcga
    54121 atagctgaca ttcagcttcc gcttatgagt agaataatgg ctttagagaa atgaggaatc
    54181 tgaactttat ataaaatcct ttaactcctc agcattaatg ttcgccagca ttgaagcttt
    54241 caagtttggg gatgatgcga gatacctcga gatcaggttg aatcctgcgg tatatcctag
    54301 ccacctgggc aaatctcctg ttccgaaaaa ccaggcatta tggtcgtaat cagtgcgatg
    54361 ccagttttca agcatttgtg gatagtaggg ctgaatagta tcggattgga ggctttccca
    54421 aggctcaggt tcaccaccaa aaagctcaat agaaaaatgc ccggcaagcc cttctgagac
    54481 taacacctct cccaacgttg agccatatcc cggccctgtc cacctaactg catggtgcag
    54541 ttcatgcaca aacattcgtt caatagagtg cgcatcattt ttgcaaaatg cagaattttc
    54601 aggatcaaca gttatataga taacgccagc ttcagggcaa aaaccaagat gccctttttc
    54661 cgggatgaca aacttcccag ctttaaccac cacatccagt gaatgaatcg gcattaacct
    54721 tttggcttgt tcgtaggtat cagtcaggtt tatttgaagc cattcacagt gagcggtgag
    54781 tttcttctgc gcattcagaa tgtggagatt catttgagac attacggtac cacgccaaaa
    54841 gcgtcactaa atcgccacac attaacacac aaagcgaatg tcatggtgtt gctcaacagt
    54901 tgagggccaa accattaaca gcaatgtccg catttggcac aaagcagaca ttaaagacta
    54961 cagcatcgga tgccgcgtta gcggcatgga ggcgccagat gaagctgcat gtatctgtgg
    55021 agtcaaatgg cgccgaaagc ccggcgtagc cggttacctg gctataaatt ctgccaccct
    55081 cccccctgcc cttgtatcta acagtttgtg gtgattagct accaccactg aagcagagtg
    55141 agccgccccc ttcccttaag gtcagaaaag tctgcaccgc tgaaccttgt ttagcagcat
    55201 atggccctcc gcttcacctt tcacgccagc acatcaggtt gaacggttac cgggagctcg
    55261 actccgtatg tacaaggcga acaggcgtga cggtttatgt gagaggagtt taaccatgtt
    55321 tccattcggc attgacgtga gtaaaaacac cctggatctt tgcatgcttt atgacggtat
    55381 caaaggacgc ataaaaaccc gtaacatcca aaataacaga cattcagttg aaaatattct
    55441 tcgctggctc aggctccagc actgcggtcc ggaagatgtt catgtggtga tggaggctac
    55501 cggggtttat cacgaacggc tggctactga gttacatgat gctggtttct atgtctctct
    55561 ggccaaccct caccgtagca gagagtttgc acgcggcatg ggaataatca caaaaacgga
    55621 taaggtggat gcgtatatgc tggcctgcta cgcattcctt aagaaccctc accgctggga
    55681 gccgccggca cccgaaatca gatatctcgg tgcactcctg cgacggcggg atgttctact
    55741 gggtgatgcc ctgcgtgagg agaacaggct ggaaaaatac ctgtccacag acacacctgc
    55801 agatattatc agttcctgca tgcatatggc gcagctgctg cgcgaggagg taagcaatat
    55861 cgagcggcag attaaagcgc atatcaaagc cagccctgca ctgaggcgtg attatacact
    55921 tctgacctca attaaatctg ttggccccca gctgggaatg catatgctgg tcgtgcttcg
    55981 cagccatgac ttttcatcag ctgagcaggc tgccgcattt ctgggtgtgg tgccgatcga
    56041 gaaacgttca ggcacatcgg ttcggagccg gccccggatg tcgaaaatcg gtccgcctca
    56101 gttgagagcg aagctttaca tgtctgcgct gtgcggaaaa atctacaata agcggatgcg
    56161 taatatttac gacgagatgt gcctgcgggg taaacctaaa atggtggcca ttggtgcgct
    56221 gatgcggaaa ctggtgcact ggtgttatgg cgtcctgaag accggaatcg tttttaatga
    56281 tgaaggcctg aaacaagtac tgtcaacctg actgtaccag gctggcacta aactcaaaat
    56341 aacgctcgct gcagtaagtg agcgcagtct gctatgagcg aaaagcggac gctggtgtta
    56401 tttagataaa ttcgacttct gtgcttgtgc actaatccag ggaagagaaa tattgcgtcg
    56461 gtgatttacc cagcgctttt ctgaacatcg taataaacgc acttaccgaa tcatacccta
    56521 gagttccggc tacgcgctgc acgggctgac cttcagacag atggcttagt gcaatcatca
    56581 aatgcagctg ctgacgccag cggccaaagc tcattccagt cgcctctttt atcagcctgg
    56641 ccagagatcg ctcgctgatg gccagatgag cagcccattg ctttaacgtc cgccggtcat
    56701 ctggctcatt aaagagtgcc tcagccataa tcctgatttt aggatgatct gatacaggaa
    56761 gatggagtgc ttcgaccggc acatccggaa tatgctccag cagcaccgct gcaagcctgg
    56821 cggttttact gtcaggagaa taagtatgtt cctgctctgc aagatacaga acaagctcgc
    56881 ggaccagagg tgtaaccgct atggtacagc aaatttccgg catcgctgct gcgccgggct
    56941 cgatgaataa aaagcacgta tctgcattct tcgtgatccg gcaacggtgc gggatctctc
    57001 ccggaaccca gacggcatgc cccggtggaa caagccacag cgcatcgtca acctcacagc
    57061 gcactgcacc gcgcatagag agaataagtt gccccttgcg atgagcgtgc ggacgctgcc
    57121 cggcatactc gcctgacgat gatacatgca gggcgatagc ggcctgactg aaatcatcgg
    57181 cattaaactc ttccggtgag gtcaccggtt ttttattaac tggcatgatt tagctatatg
    57241 ttgtcagatt atctatattc tgtaactcat gcgtccttta aagtctttct ttttttcaga
    57301 gaaagcaaaa cttatgtccc acacgacgaa caagtggtct tcaatcatac ttgtgatcgg
    57361 cattcttttt attgccatta acctgcgtgt tccttttacc gctatcgcac ccgttttaga
    57421 gtccattcgc catgattttg ggctgagtat cacagccgtt gggttgctta actcgctgcc
    57481 tttactggcc tttgccgcct tttctccact gagcgcatcg atttcccgca agtatggcct
    57541 ggaacgcacc ctttttggtg ccctggtcgt gatttcagcg gggattgtgc ttcgctcaac
    57601 aggcagcgtc tgggcgcttt atggcggaac agtattaatt ggtatcggga ttgccctggg
    57661 caatgtcctg ctgcctggcc tgattaaacg tgacttttcc ggaaacgtgg cttccgtgac
    57721 gggagcatat tccatcacca tgggcaccgc tggcgccatc ggctctacca ttgtcattcc
    57781 tctgacgcag agctggggct ggaacatcgc gttagccatg ttggttattg caccgctctt
    57841 tgcgatgctt ttatggttgc cgcagttgaa gaaaaagcat caattgccag tagcaggtga
    57901 gaaaaaagca gcgaccgttg cggtctggcg ctcgtctctg gcgtggcagg tcaccatgtt
    57961 tatgggcttg aatgcgatgc ccttttatgt tgcggtcggc tggctgccag tcattctgac
    58021 aggcagtggg ctatcctcag ctcaggctgg tgaggtacat ggcatccttc agctcaccac
    58081 cgctattccc ggcttaattc tggcagccac gctgcgtcgt cttaacgatc agaaattagc
    58141 cgctgctggt gtcagccttt taaccgcagt atcctttatt ggcatccttt atttgccaaa
    58201 tctggcgatg ctgtgggctg cactcctcgg cttcggctcg ggtgccagca tgatgctggg
    58261 tctgaccttc atcgggttgc gcactacaaa cgctggtgat gctgccgcgc tgtcaggcat
    58321 ggcgcagagt atcggttatc tgatggcggc gatgggaccg ctattgctgg gaaaagtaca
    58381 ggagttgtcc ggaggctgga ccgtaccatt actgatgacc acagcaatct cagttgcagg
    58441 agcctgcacc ggaatggctg ccggacgaga tgtacacctg gaacctttac agcagccggg
    58501 ctgaatgggc ttacacagga gggtaccagc tgaacttcta aagcggatgc tttccattga
    58561 ggttctgaag cgtcttaata gtaccggagc catctgtact atcccgatga gcggattttt
    58621 cggtgaaaag gccgttcagg gcgagcgtaa cattcagcga tcgccctgaa actcagggcg
    58681 atcgctgtca gtaataatat aataagcaag cctcaggact gtttggcaac gatgaatcgc
    58741 ttttcatcac ccataaaggc tttttcactg gcgggtgaaa ggatagcacc gaaattcatg
    58801 cgcgcgcgga gtttcaatga tggaggaaca ttccactcag tgcgaatatc ttcatcgatc
    58861 agaggattat aatgctgcag attggcacca attccttttt cagccagcgc cagccagacc
    58921 gcatactgag cgatagctgt gctgtgccgg gaaaatgtcc gcataggccg caaactgctc
    58981 ctgtagtgac ttgacaacat actgatcctc gaaaaaagta ttgagccggc agccgctgca
    59041 aacccgtcta ttttatctga ggtgccggag aaacgttcta aaggaacttg aaagcaggaa
    59101 tcttgttacg cgcactgtct ttcgtgaagt accgcccaaa gtcgaatatg cactcgcgga
    59161 actgggaacg tccctcaggc agcgaatgaa ctcaaccggt gggtagaaca aaactgtcac
    59221 tttctgatta aagacactga tccttccctg tgacatgcca ttgttcattg atgagtgcta
    59281 cgggctaaca ggagcatata agaatgcagg gtgcgggcgc cgaaaagcgg cgtcccctgc
    59341 tggctcagag gcgacatcgc ctgctggcca tgagggaaca ggaaggcatt ttaacaaccg
    59401 gtccctgcat tttactgtat cagtacaagc agtacttgcg tattagtctt tgcccggacc
    59461 atggtcaaac cgggttcctt tgccgatggc ataaaactgt cccccggcga cataatgtat
    59521 ggttcgtaat tcgtcaggtg cttcatcaaa tatccagtgc ccattgcgaa aaacccgatc
    59581 gtcactccac gcgccggcaa tttctcccat aaacagatta tgttccagct catatgccgc
    59641 gttaggtatc acatcacata caagccagcc agcacagccc tctaccagcg gaacatcgaa
    59701 ttctttcagg tagaacatcg gtattttatg attcttgtca ggcctgtcac ggtagctgtg
    59761 ttcacctgtg tacaaaacgg tttccatctg gctgactaca ggtatctgta cggcaaacag
    59821 accactttct tccaccaatc gacgggtgta agcctgcgga ctgatatgcg ccatgacttt
    59881 attgattcct accagactca cccatgcggc ggccatcaca ttggcattac cattatgctt
    59941 agcggaaatc attgtagtag ggccgacctg caataatcgg tatgctttat tcagttcaac
    60001 tggctgtaaa gacacaggat ttctccttcc cattgataaa aaatgtgccg ttaacggcaa
    60061 cggcacattt gagggcgtgt taaaacactg atggtcgccc gaagttaatc aggctaatac
    60121 cgttttatat tgttcgacct gagctgcgat ttcttcgtca gttatcgtcg cgcttccgcc
    60181 tgtaataaac ggcttgatgt agttcatacc cagatacccg gagatggttt caaaagacag
    60241 caggtactcg cctaccgtat gtccggcagc gccatcaggc tgataggcag actctgcacc
    60301 accaagcgaa acggccagca tgagttgctt gtcgcgcagc gcctgtgttt ctccaccatg
    60361 tgaccagccg tacgtcagta catcgtcaag ccactgttta agaagtggcg gcgtgctgta
    60421 ccactgcata ggaaactgca gcacgatacg atccgtcttt tccagtgcag cctgttcagc
    60481 ggccacgtcg attttgccat ccggatactg gtcatacaga taacgcactt caacgtcggt
    60541 cagtgatgct gcaccttttg ccagggctga gtttacccgt gactgattaa tgttggggtg
    60601 ggtaacaaat acagttgttt tcatgtcgat ctcttatttt tcagaagaat gtttcgtcaa
    60661 tttcaagccg ggataaagct tcattgatat catttaattc agcgtcactg agctgaacgt
    60721 ttgcggcgtg aaaattctct tcgagccggt gtaatttcgt tgttcccggg atcggtacga
    60781 tgtaaggctt ctgagccagc tcccaggcaa gaacaatctg tgctgaagtt gcgttgtttc
    60841 tttccgcgat ttgagcaatc aaatccagta gcgcctggtt attttccatt acttcaggtt
    60901 tgaagcgccc catcatgccc cggtaatcgc cttccccgta agttgtatca gcggtaacct
    60961 gaccactcag gaatccatta cccagcgggc tgtaggccat aaagccaata tcaagttcat
    61021 cgcagacttt gaacaaatcc tgctcaggtt tacgccacat cattgaatac tggtcttcga
    61081 ccgcggtgac cgggcagatc gcatgagccc ggcgtatgta agatacgggc gcattggata
    61141 agccccagta cttaattttc ccctccgcga ttagctcttt cattaatccc gccaccactt
    61201 ccggctcaac ttttggatcg acacgatgct gataaaacag gtcgatatgg tcggtttgca
    61261 gacgactgag tgaaccttcc agttgctctc tgacagacgc cggacggctg tctaataccg
    61321 gcaccagctg tccatcaatg ttttccattc cggtcacgcc gaatttggtc gcgatgataa
    61381 cgttgtccct gtgtttgctg agcgcaacac ccagcagttc ttcgttttca aatccgtaaa
    61441 tgggggcagt gtcgaaaagg ttgcagccca gttctacagc cttgtctatc agctttgttc
    61501 gctcacggat ttcaactgaa tagccgtagc catggtccat gcccatacac cccagcccca
    61561 tttccgagac atgaagtccc tggctaccta accttctcat tttcatgatt atctaaccct
    61621 tttttaaagc atttctgatt ctgagacgtt aagtatacgg ctggatttgt tgctgaaaaa
    61681 ttgttaattt agaaagtcag aattgctaaa atcacaataa tgatgaataa acttgatgcg
    61741 ctgaaatttt ttgttgccgc tgcagaaacg atgaactttc gtgaagcagc agtcagactg
    61801 gccatttccc cttcagtggt gacgcggact attgccgaac tggaaaatca gctcggcgag
    61861 ccacttttta agcggaatac ccgatcaatt gtgctgacca gctttggtga gcttttcctg
    61921 ccgaaggcca tgcggctact tgaagattca gaggcccttt ttcagacggc ccgagatgac
    61981 aatgacatga agggcgttgt gaggatcacg ttattccggt ttcccggcca cgagcaggtg
    62041 ttatatgagc ttcttacctc cctcgatcct tatcctgagc tgtttataga ctggcggtta
    62101 gacatgatga agctggatac tgttcagaac cgcattgaca tggggatccg tatagagcgg
    62161 gagccaaacc cgaattttat cgtcaggccc attacgctgg ttcatcacgc gctgatgaca
    62221 tcacccgggc tcattgagaa gctgggcgcg ccgaaaaatt tcgacgatct gcgccagcgc
    62281 taccctttca gtggcctgct gaatcctgaa accggaaaag tattcgaata tatgctcgat
    62341 ggcgttgata cttttgtacc gcgccatctg gagtttttta ccaccgactc ccagtcggag
    62401 atccaggctg cgttagccgg taaagctgtc attcagtcga gtaatctggc ctgcagggaa
    62461 taccttgaag acggcaggct ggtcaatgtc ctgcccgaac tgaaactgga aacctggcag
    62521 ctttatcttt acaggcccta tcagaccctg gtaccgcagc gcatcaggac cgtttttcac
    62581 atccttgaaa gtattttact cagacacttc agttgaaagc gggcccggat attgctggcg
    62641 ctcttagctg gcatcctcca taaaccggag atgtgaatta ttgagtagtg cctttctccg
    62701 ggaagtcgct gctccgggag gatcttaccc gcagaaacaa agtctgccgc tcgttcaggg
    62761 gccctgaata ctggcgactt ttaatgtgca acggggagct gtgacaggcg tatcaactga
    62821 atatttcacc tatccagtct gcaaatgcac gtacagcagg ggaaagaaaa cgttgatgag
    62881 gataaagtag cgtgacagga acagacggcg gctgccagtc ggccagaact tcaaccaacg
    62941 ttcctttctc caggtgttct gctacaacat tttcagcaag ctgcgccagt ccgaaccctt
    63001 caaggcacat ttttatataa agccccgtct cgttgacggc tgcctgccca ctgacggata
    63061 cggacagcgt ttctgttccc tttacaaaac gcaattcgtc tgtacgccgg ctttgtccgg
    63121 aaaaataatg aatagcccga tgatgagaca gatcttcagg tgactgcgga ataccgtact
    63181 ccctgagata gtcgggagag gcgcaggtta tccagcgaaa ttctccgagc ggacgagcta
    63241 caagcgtgga gttaagtaac tctccggttc tgatcacgca gtctacaccc tcctgaacca
    63301 ggtcaacctg ccggtcgctg acgccggtca tcaggtaaat gtcaggataa cggctgtaga
    63361 actctttcag gtttggcatg acgatgaagt gcgctatacc gccgggcata tcaacgcgta
    63421 aacggccacg ggggcgcctg ttcaaatcgg ccagactggc ttccgtatgt tcaactaagg
    63481 ccagaatttc ccggcactgc gccagatact gcagaccttc cggagtaagg ctgacacgtc
    63541 ttgtggtccg gttcagcaga cgcacctgca gatatttctc caggtttttg atggtgctgg
    63601 taacagtaga agaaggcagg gaaagtgttt ccgcggcccg gacgaagctt ccggcctcag
    63661 ccacccttat aaaaacctgc atagcctgaa tacgatccac ctgactgcac tcctgaatag
    63721 catgtaacgg tgataatgct cattattcgt aaattctgaa tgatgaaaac aagttagtca
    63781 tctttttcag tttaaaaagg aggcgtattg tttccattct gaacctgaaa gagacactta
    63841 aaatgaccga ttacatcaga aatattgtta ataatcagac ggaaaatgcg ccggtaaccc
    63901 tgatccgcgg tgcaaccata ctgagtatgg atgagaatgt tggtaaccat gaacgtggcg
    63961 atattcttgt cacaggttca accatcaccg caatcggcaa ggacctgaac gccgagggtg
    64021 ctcaagtcat tgatgccaca aatatgattg ccatgccggg gatggtcgat tctcatcgtc
    64081 acgcctggga aggtcagctg cgccgcatca accccaacgc cacctgtctg gacgactaca
    64141 gcaatgccac gcatttctcg ttcgcgaaat attaccggcc tgccgatatc tatgttggca
    64201 acctgctgac ggcgctgggc gcgattgatg cgggtatcac taccatgatc gataactcgc
    64261 acaacagccg taccgcagcg cattcagacg ccgccgttga agccctgctt gatgccggta
    64321 ttcgcgctat tcatgcgtcc ggtgcgccgg tagcaggcga atgggataaa gcgcactggc
    64381 ctggcaactg gcagcgtctg caggaaaaat atttcaggga taatcctgat agtcttgtga
    64441 cgctcggcgt catggcccag ctggagccgg aattgtgggc cgaggcccgc aggctggggc
    64501 tgccaatcgt gaccgagttc tttggtgctg agatggcctc cgagcttgaa tcgctgcatc
    64561 agcagggcct gttgggtccg gacaatatct ttaaccactg taccgcgctg cctgatgagg
    64621 gctgggaaat cctgcgtgaa gccggcgtgc gggtaaacgt ctgcccgcgc tcagattcgc
    64681 actacggtat tgaaagcggg atgtttgcta ttgaggctgc gcagcgtcat ggcattacac
    64741 cgggtctgag cgtggataac gaaacgtctt acagcaccga catgtttatg gaaatgcgcg
    64801 tggcgtttta tctgcagcgc gtaatgggta tgcataagca gcactgctgt gattcagatc
    64861 attctttgac aacgatcccg gcagcgcagc tgcttaaatc ggcaacggtc gatggtgcat
    64921 tttgtgccgg tctgcaggat aaagtaggca gcctgacgcc gggcaaacag gccgatctga
    64981 tcctgattaa cgcggctgac ctcaaccttt acccgaacgg aaatgcattc ggaacggtgg
    65041 tacatgcagc tgaacgcagc aacatcgata ccgtgatgat cggcgggcgc atcgtcaagc
    65101 agaacggcaa agtgctgggt gtggacagtg agcgccttcg cgccgccatt gatgagtcac
    65161 gcgagcatct atttgcggca gcagggtatg agccagaaca tctttgcgga aaaattcctg
    65221 ccgctggtcc aggcaaactg acagggaata acagcatgag cgcgatttat tacgtaatag
    65281 cttttgcagc gggcctgggt attacccttc agacgacact gaacagtcag ctcgcaaaag
    65341 ggctcggcgg agatccggtc accgccgcgt tcttttcctt tacggccggg gcgttgagcc
    65401 tcgggattta ctcgctgcta cgtggagggt tatttagctc tctcgctgct attccttcgc
    65461 agcctgcgtg gagtctggcg ggcggcctga tcggtgcctg tgcgttgttc agctacgtgg
    65521 tgctggcacc gaaaatcggt ttttcagctc tgctagggct ggcaatcgtt gggcaattac
    65581 tctcgtcgca aatgattgac catttcggtc tgctgggtgc tgttaggcga ccggtttcgc
    65641 tgctcaaact ggggggcatg ctggtcatgc tggcaggtct cgccatcatg ctttttggtg
    65701 acaaactttc agcgcgtttt ttgccctgac agggtgagaa ttactcctta cggcgctctg
    65761 ccatagtgca gatggccgta agtttttggt caggcgatgc gaaactttta tatgcgggag
    65821 aaataacatg ttttcagtgg ctgctgatgc cagaaatttg ctgggagagt gcccaatctg
    65881 gtgcgagagg acacgcagga tttactggac tgacattgaa ggcagcgaac tgcttgccct
    65941 tgaagaagac accagtgttg tgatgcgctg gtccctgccg gagcgcctcg gttcgtttgc
    66001 acttactgaa aatcctgacg ttttactgat ggggctggca tccagattcg ccttctgcga
    66061 tctgaataca ggtaccttta tgccgatagt ggcgtcacca ggaggaccgg gaacacggac
    66121 aggggatggt cggtgcgacc gtgagggtaa tttcgtcttc gggaccatgg atgacgggta
    66181 ccccgcgaaa gtcataggaa gatttcacag gctaaatgca gcgacactca gcattgagac
    66241 tctacccctg cctgaggtgg ccatcccgaa cagcatctgc ttcagtccgg acggcagcac
    66301 gatgtattac tgtgactcga tgcagggccg tataatgtgc tgtgattacc cctctatgaa
    66361 taaccagcgc gtgttcactg taacagaagg aaagggggcg cctgacggct cctgcgtgga
    66421 cgcaatgggc tatatctgga atgccgaatg gggaggaagc cgtgttgtac gttatcgtcc
    66481 ggacggaacg acggaccgta tactgccctc tccaggaatt cagagcactt gtccgacact
    66541 cgcgggagaa gcattcacaa cgctgtattg taccagtgcc agcgtgggtc tttctgtgcc
    66601 gtcaaggcat gatggagcgc tgctgagagc gaaatcagcc gtattccccg gtttaccgga
    66661 gagccggttt tcagcgcaca cagcataacc gctttgctat cagtgccaac agggggaaca
    66721 gagtctttct catcaccgta ttcggatagg caggagaaag actctggtat ttattacagc
    66781 agcttaaata cgtttatagc gagctgcccg gggtcaggtt tgcattaatc caggctgcca
    66841 catcggtgac ccgaatgtta tggcgttcat tgaatgtctg ctttttatcc catgcaactc
    66901 cccgcccctg cgcaaaaacg gcacgatact tagacatcat gtcttgtggg ttgagcgcca
    66961 gtttatctat cagatattct tcgctccata ccgtgcagtc gaaagggcgg ccaagcgctg
    67021 attgcagctt atctgcaacc tctgcgtagg tcagtgtatc accggcgata tacacaattt
    67081 cattacggat gcgaggagtt gtaaatacga tcgctgccgt cagcaccccg atatcatcag
    67141 gtgttgtcag cgtcatggtg ttgtcaatgc tgccgagtgc gtgaacagta tcgttctgca
    67201 gatcgaccac accgaagtct ggttcgaaca aatagctcat gaagatgccg gtcgaaatga
    67261 tgacccactc agtttcatgc tggctgcgta gtaaatcacg cacgtcaatc tgcgcgtcga
    67321 agatgtcttg tggactgcca cgtccgatgg catcaaaatc ggcaccaaac tgccatggaa
    67381 aatagcgtgg aattcgcgcc tgcagggccg cctgcgccag tttcattggt gtatttattc
    67441 cggccgcgta ccccgtgcag ccaacgactg tgtcaaattg cgcaaagagg ctggccaaat
    67501 cgtcgacaga actcatgacg agatcgcccg tgactatatt aataccgagg tttctgattt
    67561 ccgtgataac taattttttt acaggttcat ctgacgttac ggtactttcg cgcagcagta
    67621 cgctgatttt cgttccctcc acatcttttg cccgaagggc aagatttcgc agaacgggga
    67681 ggcccagctc accggcaccg agcacgagga ttttctcaga cgtagcgtta agatcagttt
    67741 tgttcataat ctggccttac atgaattgtt gcgccactct agcaattcat aacaggctaa
    67801 aaaagaaggt acacgtatga taccgggaat ctgtgaaatg gatcgggacg aaattcttca
    67861 gtattcgcag gctgtttgta agggtctgag agacgatgat gatggcttgc ggcgggaggt
    67921 actggctcat gcaggcagtc gatggtcact gggtatcgtc aacacgcttg gcgtttatgg
    67981 cagactacgt cacgccgaaa ttggcaggcg tatgcacgga gtgactcagc gcatgctgac
    68041 acgtacatta cgacagcttg agcgcgacgg actggttatt cgccatgatt tcagtgaaat
    68101 cccgccacga gtcgaatacg agctgtccga tacaggtatg gagttgcttg tgcgaatgat
    68161 cccgctgtgg acctggattg tcgataatgc tgatcgcttt cgtgaagacc ggttgagata
    68221 tgaaaaaaat aacaataacc caagggcgta actggctatg aatataaata tcactttttg
    68281 tgatttgtag ataatacaag tgtttgaatt gatgagcctt tcgatatgta tgtatacagt
    68341 agtcatccgg agacagaacc gatttcacca agcttggtcg ggatggtgta attacagagg
    68401 attatatttt acgtatgtct gacatcaatg ttagtctgta catatttcaa atgggtgtta
    68461 aagcgaattt tatttttttg ctaccattaa ttcggccttg aaaattatct gacaggatgg
    68521 cctacccttt cagaattata ggtgggctgg tgaaacaata tttaaaaact ggtgtttttt
    68581 tatgatttct aaagaaaata atgaaatatc ttctaattat catgatcttc ctggttatgt
    68641 tcatggggcg aaaattatcc aagtcgcctt gactaaaacc cctatagata atattagtga
    68701 tgtggtttat gagacagtaa aaaaactcgt tctgtcaggc aattgcatat gtcttttctt
    68761 gttcctcgta ccaacatttt gaaaccaggt atcatttatt ttcctggggg agggtttatg
    68821 accgctgaac acaacaaatt tgtggagatg cgcatggctt tagcggaggc tggctttgtt
    68881 gttgcagcgg cagaatacag gacaattcct gatactttcc ctgcgccagt gatagatgct
    68941 aaagcagcag taagatacct tcgtcaacat gcccatgatt atggcattga cccctcacga
    69001 attggtgtaa ttggcgattc tgctggaggc tggctggcgc agatgcttgg taccactaat
    69061 ggcgataagt cattcgatca cggcgatttt ctcagccagt ccgctgatgt gcaggctgtc
    69121 gctacgcttt acggaatatc agatctgcgt aacataggtg acggttttcc ggatctccga
    69181 caaaaagtgc atcagtctcc tgcagtcacg gagtcactgc taattaatgg tgtggctttc
    69241 aagaattttg caggtgcctc aatcagttct gtacctgaaa aagcgataaa tgcaagcccc
    69301 atagggcgtc tcaagggatg taaacctccg ttcctaataa tgcatggaag taaggataca
    69361 ttagtatcac ctaaacagag cgcaacgctt tacaaagccc ttttggaatc gggaaacaaa
    69421 gcggactacg tccttatcga aggcgcagaa cacggtgatg atcactggta tcaacccgtt
    69481 gtcataaata gggttgttga ctggttccgc gtgcatcttt gtcctgaaaa tatatgacga
    69541 ctgacgcttt gctgaatcac tcagactgtt tggtagcaac gtccgctttt ggcacaaagc
    69601 agacattaaa gactacagca tcggatgccg cgttagcggc atggaggcgc cagatgaagc
    69661 tgcatgtatc tgtggagtca aatggcgccg aaagcccggc gtagccggtt acctggctat
    69721 aaattctgcc accctccccc ctgccctgat tagccttaac ccgcttacag caatgaagaa
    69781 gttaaagtaa tcccttttaa ccccggtgag cgggctttac ggcgtttacg acgtaaaggg
    69841 cgtgatttcc ggggccttag cggcggcagc ttgctgctga cgcttagggg gatgttcttc
    69901 agttatttca gcaacaccag ggaacttaac acggtagctg caaagccata ccctcttaaa
    69961 acgccacaga cgcctctgtg cgcggtcgga ctggtcccga ttagctacca tcagaaactg
    70021 gtgagtgggc ccttcccaca taccataaag tatccccata gagcccgggt tgttagcgca
    70081 gttcccggat gtctcgctgt acctcctgtt cccggatatg gatagcggtt ctggagccct
    70141 ggtcgattat gccctgctct tcagccctga ggagtctgtc ctcctgctgc agcgatgtac
    70201 gcagcgcggc tgtatgtgtt tgcttctctc cggaacctga ggtgatgtgt tcgcttccgg
    70261 agggcgtcat tttcaccgca tcctgggcct gtgaggggtc agtttggata tcgaaaatta
    70321 ttgtacgtta aggccatttt ttgtacttcc aggccgagtt aagagcgatc gatcacgttg
    70381 acaggcagct ttgagcgagg agcggaagtt gatttcaccg caagcctgga agcctgaaag
    70441 taaaaaggct gaactgcaag ggcatcagca tgatgcccga gcgaaatgag cgcttgtgcg
    70501 accagccata atccattatc cagtatgctc tctgtctcag cagctgatca gccatccgtt
    70561 gaacgtgtta tttcttccca ttgttctatt tccttaccta atgcctcgag cttttgccgc
    70621 actaaactta atgcatcact gcctaacaat aaatgtgttg gagggttctg actctcaatc
    70681 attgccagca tggcatgtgc ggccttaacg ggatcgccga gttgcttacc gcttttttct
    70741 tcacgtgcct gacgaatcgg atcaaataaa gcgtcgtagt ccgggatgct gcgagcgctg
    70801 cgtaccatcg atcgtccggc ccagtcggtg cgaaacgagc caggtgccac ggcggttacg
    70861 tgtatgttga acggagccag ctctttactt aacgtttctg atattccttc cagcgcaaat
    70921 ttgctgccgc agtaatagct gatgccgggc agggtaatga aactgcccat cgaggtgata
    70981 ttaataatat ggccatgacg acgctggcgc atgcccggta gcatggcttt gatcattgcc
    71041 actgcgccaa acacattgac ttcaaactgg cggcgcatct ctgcgagcga ggattcttcc
    71101 attatgcctt catgaccgta accggcattg tttaccagca catcaaccgg accgacggta
    71161 gactcaatct ccgcaaccac ctcatcaata tgctcaaagt ccgtgatatc gagcagacgg
    71221 ccgaaagccc gctgcgaatg aagcgcctcg aaatcgtgct gtgcttcgcg gctgcgcacg
    71281 gtaccgatga cccgatggcc tgtggcgagg gcttcctgcg ccagtgcacg gccaaagcca
    71341 ctgctgacgc cggtgattaa aatcgttttt gcagatgtca taaaagaact cccatgaaca
    71401 atgaaggttg catggtattc tacgtcctgc cgcattttta ggccgtatct tctatttttc
    71461 ttgcctgatt ttatgaggtg ctgtgatgcc cgggatgatt accttagtta aagcacttgc
    71521 ggtgcaggag ggatataacc ttaccgcatt gcctgatgtg cgaatattgc gtgccgatcg
    71581 tccacttgcc agaacgccag tgctttacga tccggggatc gtgattgtct gccaggggag
    71641 caaacgcggc tattttggtc agcagaccta tttatatgat gaacagcact acctggcggt
    71701 ttcggtgccg gtgccgtttg tgatggaaac cgacgcgtcc gctgaacatc cgttgctggc
    71761 gatttatatg catctggatt ttcatttggc cgctgaactg atgttgcaga ttgaacagca
    71821 tgacgcccga tatcctctcg ccgcgccgca aagcatgatg tcgagcccaa tggacgacgc
    71881 ggtaaaaacg gccgtgcggc acttgctcga agtccttaac aatccgcttg aagcggcgat
    71941 cctcggtcct gcacgggtac gtgagctcta tttccgcgta ttaacaggcg cacagggaaa
    72001 tgccatgcgc gccgcgctga ccttgcaagg gcaatttggc aaaatcggta aagtgctaca
    72061 gcgcatccat gctacctacg ctgagccgtt aacgctgacg caactggcga tggaagccgg
    72121 aatgagtgtg ccgacgtttc acagccattt taaagcgata acccggatgc cgccgatgca
    72181 gtatgttaaa tcggtacgcc tgcaccaggc gcggatgttg atggtgcgtc agcaaataac
    72241 tgctgctgca gcgagttacg ccgtcggtta tgaaagtccg tcgcaattta atcgcgagtt
    72301 taaacgcctg tttggtctgc cacccgcaga ggagattaaa cgtatgcagc gatacttcgc
    72361 cgttccgcct gtacagcaag cgtcgatatt tgtttcatcg cattaaggct tattcgcctg
    72421 aatataccaa gaagtatgaa aggtccgctt ttggcacaaa gcagacgtta aagtctacag
    72481 catgggaaac ttccggatgc cgcgtcagcg gcatggaggc gccagctgaa gttgaatgga
    72541 gtaccgcggg taaatggcgc cgttacccgg cgcagccggc tgctgttttg acaggttctg
    72601 ccaatccctt cccccgccct gataagccat acccgcttaa aacatcacag acgtctctgt
    72661 acgcggtcgg agtggtcccg acaaggcgtt agccgcagtc ggggcgtatc tccgcgttag
    72721 cgggccgtag ggccgcttac gagcgtgtac cagacaactg accgcagctc cactcacagc
    72781 gatgaagaag agtagttaca acacccatca ttaaaagcga cactactccc ggccttcggc
    72841 cgggggcggc ggcgcttttc agtggtgggg aggggcacct ggccggcaaa ccggcgccgg
    72901 ttttatgatg gattcccttt tgaatgctgt aactaatgtg gttctccggt cggggcccgt
    72961 cgcgcagcga tgggagctct ctctgatgtt gccgaaccgg cgcgaccgtc aggtcgctgc
    73021 aagggcgggc attctccgca gcctgtccac agggcaggcg atgaacaggt tatgtgttta
    73081 caggatttat taaaggatct ttaaaagaga tacagagctg gtgtttaaaa ggaaccacgc
    73141 gccctgaaag tccgacggca tgtgctttgt gcgtatcacg gttgtagcct aatgaaatac
    73201 tcccttgcag ttatatgtgg ataacagaaa tcggccgtca gaagtgacgc cggcgataac
    73261 atttatggcc atgttgacgc caggaagatc ggaattatgg tgagaaatgt aggcctgaag
    73321 ataagataat acgtagtagc cggccaacag gcgtgcgaaa gcctccggcg ccggccggat
    73381 tttttaagga aggaatgtta taggggggca gtggccagtc gcgtgtagtt gttcccgcgc
    73441 gacagcagca tgcgctcctg cacacggcgc tcaacctcac gcttcagcgc ttctttatcg
    73501 cccctgaagc ggccggtggc gtattcgcgg gtcagttgct gacgcacgcg cgtctcgatg
    73561 tcatgacgct gccgtgatgc atcccgctgt gcagtatccc gcttacggcc gtgagattta
    73621 cgctcagcct gatagctgcg aaaacgctca cgcacaaacc gccacgcttt tgcgatcagt
    73681 tcgtccatct ccagggggtt cagtttctgc tttttgcgct gcaggttttc ccactccaca
    73741 cggctgcggc gcgcggccac cacagccacc tcagaaacgt caagcgcgga aaacagagcc
    73801 ggggtgaagg tgatatcggt cgggatgtta cagccgatct gcgggtcata ttccgtctga
    73861 taggtgatga gccccagctc ggccagaaac ttcagcgccc gggtggcacg gctgactgac
    73921 aggttgccgc tcctggactc ggtggccagt ccacactcga tggccatatt ggtaatcgag
    73981 cgctgcacgc gattggccag cggatcatag tgaaaacaca ttgcctgcag tagcgcgtca
    74041 attgcacgcc ggcgcaacag tggtggcatc cggtgacgct tacccagcga acgcaaaaac
    74101 gccacatgaa tggaaaaatc aaaacgggac gtgaagcctt cggctttcgc catcagctta
    74161 cggcagaacg gcagggtctt tttcccttct cgcggcgtga aaaccgggtt cgggttttta
    74221 acctgtgaat agtggttttg aaggatatca gtcaccgctt cctgcgctta tgttgcacgg
    74281 aaggagtgag cacagaaggt cttgaacttt tctgggcata attctatact ccctgcatag
    74341 agcaacacgt tctatgcagt ttatgaaggc cccgttaatc ttttctgtcc gccaagattg
    74401 aagaagatta tcggggtttt tgctttctgg ttccgggtaa acatccacaa aaccagctcc
    74461 ctgccacctt acggcgtggc acaccaaaag ctctaatctc gcagcaattt aacactcatc
    74521 gggtaaaggt tcaagaaagt aagcccatta agctatgttt ctggctaatg cttcgcgttg
    74581 gatcaaccgg gacagtactt cagcctgtgt taacccatcg tcatgacaca ttttcatcaa
    74641 tatgtctttg agctgtggtt ccaggaacac tttaacttct ttatgggtgg cccttttctt
    74701 tgccactgaa gatcgctgtt tatcagcatc gctaagtggg ttccctttcc ggtagggacg
    74761 tttcgatgag gaagtaactc cgttaacgac ctgtgacatc tctgcctcct caagcattta
    74821 acaaaatacc tggacaaaga tactacatgt ctttataggc agcgagtgca cacattaatt
    74881 taatgtaaaa tacatttttc ctgttggcgc agaaaaaatg tgttcaatgt gatcgttagt
    74941 acgatgaatg ccaatcagta ccgccattcc agcgagactg ccagtgctgc agatagcgtt
    75001 gagctacgac tggaacatcc catacgacaa gcacgttctc tgaattgacc cgatcagcgg
    75061 cgcgggtgta gttaaaagac ccgacttcaa tattgcgtcc atcggcaatg atgactttat
    75121 cgtgcatgat tttgtactgc gacactgtgc gaaccgggat accggcattg accagaagat
    75181 tcatggccgc caggctcgcc tggttttgct tgccggtatt ggctttccag tccagaacca
    75241 ctttcacatc gacaccacgc cgctttgccc tgacaagcgc accggcgact tcaggtgagg
    75301 taaaggaata ccccatcagc cggatttcct gctgcgcaga atcaatagtc ttcaggacca
    75361 gctgcagagc cgttccttcc ggagaatatc ctgtctcgat gctggcggca tacacggccg
    75421 gaacaggtgc acacaaagcc aggctgataa gccccgacag acaacatttg tggagtgtac
    75481 ggttaatttt tttcacagta tttccttaac gggtgtttaa gaaacgccgg gagcggggga
    75541 aactggcttt tccccgttcc cggggttgga caacgacgcc atgcggaggc gtcaggattt
    75601 tgtggtatgc cgaaaccagt agcagacagg tccgtcgccg gtatcgtgga cagagcccag
    75661 aaaccagcca tcatcatccg gaggttccgg tatccagcca cgggcatccg gggcttcatc
    75721 cgtaaatccg gcagcgaaag cttcaggcgc ttcatcgcgc attgtcatca caaagcactg
    75781 aagtttatgg gttctgagcc agtagcttaa ttctgcggaa gtttcacagc cactgcgtgc
    75841 cagtgcagga tgcgtccagt acccctgttc atcacgtttc acttcggcgg cgataatcat
    75901 ttttcattct ccttgcgttc agtatgctct gtcgttgaat tcataccggt tatggatttt
    75961 tcggctgcat cggctccgcg gtatttcaga aactctccga cccttcttac cagcctctct
    76021 gaatcccgat cgcgtagtag tggaataccg gcctgcctca gaacctcttc cagcagaata
    76081 tcgcgccgga tacggtgttt tttctggtgt gaggcatcat ccagttcaac tgcgccgatg
    76141 atagcgaagg tatggatgtc aacgatgacc acatcgcagt gccactgtga tgccatccgg
    76201 aagagttgcc accaggtccg ggatcgtggc cggatatggg gagagagtgt ggcaatatct
    76261 gccacccgga cctgaggaca caacagccag cgctttcggc tggtatgcct cagtaatgca
    76321 cggaaaaaat gttgttcccg tggcgtcatc agtgtgtcat tacccaccca gacccgctgg
    76381 cgacacaacc gttgctcagc ctctgagggg cgaataccca gggctttcag tgacctcagt
    76441 accggggaag tcttcgttac tgcgcgtcct ttcagaagca gcaccagaaa ccccagcaaa
    76501 ctcagcacaa caacggtact gcccgccatc attaatatct ttgccatgta ttttattccc
    76561 tgatgttcct ttctttcccg atgcgttttc ctgtcgtctt cctcatcttt ctgtccctct
    76621 tctgataagg cagaactctg ccggcagcct gtcgagcaac gcgcggcgaa atacattcgg
    76681 cagtcctctc ccggctacaa catcagcaat cagaactgat atgacgctaa tctgcaggaa
    76741 gaggcacagg acaaaaccaa tctgatgcac cagttccgca gcaggcatat tacgaagagc
    76801 attaatcagc cggatggcat cctgcgggga accccaggcg agaataccca taccgaccag
    76861 catcaccgcc ggcatataca acagcccccg gctgataacc cgtccggtca ggcctgtaag
    76921 ctcccacctt tgctggcgaa acacctcatc atcccggagg atttcccatt ccagtcgggc
    76981 cttttcatgg cgcggcacct cggccaccac ctgaataccg tcgcgaatac tgaccagcgg
    77041 tgagacctct ggctttctca tccggtcgat gtgacgggta taaagggcaa ggcctgccca
    77101 gaacagcgca acagacgata aaagcagata aaacccactc ccccggaaaa cagaagggga
    77161 caggagcata agaaccatcg caagcacgat accgcagaaa taacagaaca gctgctgctg
    77221 tgtgcgcaga ataaaatatt taaacatagt aatattcctt tttatttgat gataaacgca
    77281 cgatatgaaa gcctgggcat ttcataaatc gcacgtcgtg atgtaatgaa aatattgaaa
    77341 tcagttaaat actaaaagtg gatgacttaa attgaaaatt gagcacatat aagcgtcata
    77401 tccccctaga ctaggcagcc ccgaatcggc cattcagtgt accgaacggc ttgtcattct
    77461 tcgcgtctgc ccatacccgg gcaacgcaca cgcctcagcc acaatgcctt tcaccctttt
    77521 acttctcttt cgtttgaata tacttttctg aatatgaggc aataagaaac acaaaagacc
    77581 tttccggacg ggagtaatac cagaacggac gcagtcacat ataataaccg caccatacag
    77641 ggttaatgtt tttaagataa tgagggatct gtcaggtcgg ggatattcac aacctgacag
    77701 cctgtattat tccgttataa atctttccag tcaggtaatt tattcacctt tcgccgccac
    77761 agatgaaaca gtgccatcgt caggccaaat aacacgcccg cgataagact gattttgcaa
    77821 gcgaacaggg ggggcatccc ctgggcccgc cacaccatcc agtacatcca cagtccgtat
    77881 ccgacggaga aagagcctgt catcacgcca aaaacctgcc agagcggagc aaacggcagc
    77941 gggggtatgt ttatccccag ccgccacaac agtcgtatca gaagcggtgc ataattgctt
    78001 ttccacatct tacggctggc cattatcgcc agcgcctttt gtttccgcgc ttcaaaatcc
    78061 atttcctcac ctctgttgta ttcagtcagc agactggctc cgcatacgct cagttcgcag
    78121 gagttctttc atcatgcgct cactggcgta ctgcgcttcc tctgcagtga cggtcgcgac
    78181 ggcgttcccc tgcagatcat agcgggaggc cccctccttc atccgggaca ggtagcccgc
    78241 agaccgggtc agactcttca ggcatttaat cacctgttta tgcgacagcg gcaggtcgcg
    78301 gttcacaatg tcggcaaaca gctgttcgcg cattcctgtt gccagcaggc ggggggagtt
    78361 tccgtcgaac agctgtggcc agaacgcctt gagggtcata atggcctgtt ccggcggcag
    78421 caggcgaaga taacgcaccg gaggtggcgt cttttccgct ttaactggca ccggcgcagc
    78481 gttgcgcgcg gcggcttcgg ccgcttgttt aaccttctca agtttctctt tttttgcctt
    78541 ccaggccggc ggggacgaga ccaccacgac cttcttacgg cgcaccacac ctggagcagg
    78601 ggttgcctct gcgggggccg tattgttctc cgccggtttt cgtttcaggc tcagtacagg
    78661 gcgtttttct tcactcataa ggggccatat caataaaagc tacaggtctg aggtatacga
    78721 tacgctaacg gtatcatcgt ttcacctcgc aatgcagtgg acacaacgat gatgtcccct
    78781 ttgtcacgtt tacgggcaat gtgcccgccc cccggacctg tgtccggttt ttttttacat
    78841 cgagacgaca ataccgagta ccgccaggtg aaacgcatag aacatcacga agaactgccg
    78901 tggccagaag cgtttcacac gttctccggc agatgagcac accatcagcg tcagcagcgc
    78961 aatcgccagc ccggccactg attcactcac gtcattcata ttcatcagca acaccatgag
    79021 ggcccacagc accccgtatc ccagccgttc cggtgcatgc tgtgcgcgac aaagcagcca
    79081 gctggcggtg agcataccca ctccggccat gccgtagctg gcggttgaca ggggtatcca
    79141 ggcgaccagc agtccagccg ccgggagggt gtaacaccag gacggctggc tgacccaccg
    79201 caggacctgg cccgtgacgg caaaggcaaa cagaatattc ccggtatacc acggatatcc
    79261 gatgagcata aacgacacct gggcgaccag cgcccagccc cacaggctgt tgagctgcga
    79321 ctggcgtatt tccgcgtgcc gggccagatt cattccccat gccagaccga acagcggaaa
    79381 acagccccgt cccagcaggc gcatcacttc attgtttccg gccagcagta agccggtgtg
    79441 gtcagtcacc atcagtacca gtgcgaccgt tttaatcata tccgtttgtc ccggtgtcca
    79501 ggtcagcagg cgatgaagcc agcggtctgt cgcacctgga aatgtgtgtt gtgctctcat
    79561 gtttttttcc ttttagcgct ccggcagact gcccgatttt aatcggggag gctaccggag
    79621 cagacaagcc gcaggcgcgt cagtcgcccc cgagggtttt ctcgcggttc aggtcacgaa
    79681 ccatgtcatg ctccacagcc tgcagacgct cacgctgcag actttctgag gccacctgct
    79741 gaatcgccgc ctcctggcgc cggaactgag gatcatccgg tagcgtcgtt ttctccgtac
    79801 ccggccggtc acgctccagt ccgcgaatga cgtccccgat aacctctttc acccggtccg
    79861 ccggctcacc ggctttacgc gcttccccgg ccacttcccg ggcagtctgt tccgcctgtt
    79921 tttccatttc ccggcgctgc tgttcttctg ccgcccgctg tgccagtacc tctggtggga
    79981 ggataatgtc agccccggcc tgcggtaccg gagccaccgg tgccggatca gcccataccc
    80041 gcccgccggt catggccccg gggttccagg ggcggtcatc accggccagc cgcactacca
    80101 ccccggtatc gggattgtcg cgggccattc tgaccccctc ccccatattc ccggccagca
    80161 gactttcacc gttgcggctg ttctgcagcg ccacgaaccg ggcgtcttca ttgcccataa
    80221 ttcgtccctc tccgccgatg gcctccagcc gtccgtcccg atcggtcagc gggctgagcc
    80281 agataccggc ggctttcccg tttttatcaa atgccggcag cgccacatgc ggctgagggt
    80341 actttttccc cggagaaatg aattttcccg gagaacttcc ctgtgccaga ccggactgct
    80401 gcagggctgc ccggcccgcg gcggtttcat ccagtggcct tgcccgcccg aacagcagat
    80461 cggctgtttt caccgcccgg tcgttacggg gttccagaat atcgtgcgcc gtcgctttct
    80521 caggtgaatt cttgatggcc tttatccagc cctcacggtt gtcggtgtag acctgaacat
    80581 gctgtttcat gcgggataac gccacatagg cagactcaaa gctggccatc tgttcccgac
    80641 caccagccac cccttccagc gcgatggcat acggttcgct ggccccctgg gcgccgtggg
    80701 cggtgatggc gtaggcgagg tcgatatgct gctgtgcctg ctccgccttc ggggtcagcg
    80761 tacgggtgag tttgccatca gacagcgtga cactgtcacc cgaaacagac tgcacctccc
    80821 agatactgtt ggccacatag ccgcgctccg ggtcactttt gctgaagcgc attcggtccc
    80881 cctgagacac ggtgatcttt tcctgacgat agagcgtgac gccttctgcc gatgcctccc
    80941 ggggtgagat atatcgctcc tttccttcac tgtctgtcag ggtgatcagc tgattatcct
    81001 tatccacttt gctgatacgg tggtatacgt tatcaaccag cgccaccgcc tccttatgag
    81061 ccgtccaggt cgacagtttg cgcagttcac cgtcacggat gttactcgtg accagcaccg
    81121 gcagggtgat ttcctctttg ccggtttccc cgttctcccg ccgtgcgtca tggatcagac
    81181 cgttcagtgc ccgccggtcc ttattcagat gggtgatcac cagcgtctgt gactgtgcct
    81241 ccggggtccg tccggtatag tccttcacca gcgcctcgta gagcgtcgcg ggctgacctt
    81301 ccggcagggt tttcccctcg ctcagcgcct tttctatcgc cttttcctgc tttggcgtga
    81361 attccaccac agaactgccc ggcgcccagg cgccttcttt tctcggcacc tgctccggcg
    81421 tgacctgctc gatggtggtc agggcgcggt gcacatcccg ctcaatcagg ctgtagaccg
    81481 ccggtcgcag ctcaggtatc tggcgcacaa tctctttcat gatggcaacg tcggcggcgc
    81541 tgcgctgctg cgtcagcctg aacggctggc ccgacgcgat gggcggcagc tggtcggtat
    81601 ccccgctggg caccgcccgt ccaccgccgg cggcgatgag ggagtgggct tttgccatat
    81661 cggccagccc caccatcgag ctctcgtcga gcaggaacag ggtgttgctg aaatcgggtg
    81721 tctggccatt gcgctgcagc agctgcatgt cgtggaggaa cgacgccgtc gtgcgcgcgt
    81781 ccacgccggc actctgcatt tccccgaccg cgcgatgcgt cggcgccaga ccgatgacgc
    81841 gcggacgggt ctcttccggc agcagactga tggcactcat gacggcccgg aactgggtgg
    81901 ttttccccac cccggcatac ccctgaacca ccgtgaaccg gtccgtgctc tccagaatca
    81961 tccgggtcgc cgcccgctgt ccggcggtca ggtccgtcat cagactgtcc ggcacgcggt
    82021 ccatcagggg ggccaccgcg tctttacctt ccagcacccg ggtcaggatg cttttttcgg
    82081 cgtcccaggc ctgacgggat atcagcaggt cattgccacg cccgggcgcc accggtacat
    82141 tcagcaactg ccccgacctg atttgtgcct gaatggtcgt ttcgatgtcc gccatcgaaa
    82201 ccttcccgcc cccggtttcc attgccgtcg ccagcagctg gggccgggag aaggtcaggt
    82261 cctggctctc aagcagcggg atggccaggt gaatggcctg ttctgccggg gtatgcagcc
    82321 cggccttctg ctgcgcaatg gccgcatcca ggtccgtctc gccggatcgg gccttcagct
    82381 gctctgagac cacgctgaag gcggtatgcc gcgacagctt ctccgtcgtg cgcgccgcat
    82441 cctgcgccga gtacagccgg aggtgacttc cgctctgtgc cagctggttg agggtggcgt
    82501 tatccagctc acgctgcgtc accgacgcaa agaccgttgc cgtctcgcta accgacctgc
    82561 cgggactttc cacccagccg tggccgactt taataccgtc aaacacgccc gcccccacgg
    82621 ccagggtctg cgtggttttc tgccccggcc gctgtaccgt cagctgcccg tcctccactt
    82681 tcatcactgt gacgctctcc ccgcccttaa ggcgtgtgtc cggtatcttc ccgagcaccg
    82741 ccagacgttc cccctctgcc accggcagtg tctctgcccg gaacagcgtc cactggctgt
    82801 cgaccgcgga aaccttcaga tccagacggt ccccttcccg gtctttcagg gtcagcatat
    82861 tgctgctcgc ggtcacccgg tcaatgacaa agcgatcgtg cgtccgggtc tccggatccc
    82921 agcgttccat caccatcccc tcccggtaat aatcccgcac gccccggctt ttgctgtcca
    82981 gccacaccgg cgtcagggct gtaatggtcg tgtctttctc acccagcacc ccctcctgtc
    83041 ttagggagtc tcggatgagg ccgttgagta cgctctgttc acgcgtcccg ctgatttggg
    83101 ccacgctttc ctgcccttca cgcacgctga cggcaaactc ctgtgccagc cggctgtagc
    83161 gtgctccttt atccggttca ctgatgatgt cggctgtggt ctgatggccc ccctgccagc
    83221 gatacgtatt cacgccgctg tccttcagca ccgtcagcgc actgccggtc ccgctgcgct
    83281 tcccgctgtc ggagagcagg acctgcacgt tatggcgcat cgcgccatca agcagggaaa
    83341 tcgtttcctt caggctcagc ttctccgcct gatccacgat gagtgttccg cctggaataa
    83401 acgccgtccc gtcctgcagg gcggatttac cggtcaccgt ttccccggcc agacgcacat
    83461 ccccggcgag aaaatcacgt gagcggttat cggccgccag gatatggacg tcacgcccct
    83521 gctcccgggc catcagggtt aactcggcca cccgctcccg ctggccggtt gcaccgccct
    83581 gaccggaaac gatacccatg accgggcgat cctgcgccag cacgctgacg gcatcgctga
    83641 aagggacctg gcgcaccaca gacgcatcgg gcgtgacgga gacatgattc tggcgctgca
    83701 cctcctgact cagggctttg acggcgagtt catcgagaac gtggatgttt gaggtgaaca
    83761 gccctttctc gcgatcgaga gggataagct gctcccgttc aatggcggca tcgatgccct
    83821 ttctcgccag ctcaaataca ccgtccttcg cctccagctg gccgaccgtg cgtgccagca
    83881 ggtcggcata cgtgaactgc accttgcggt cgctgagacc ggcaatcgct ttcgtcacca
    83941 catccgtgat atccggaccg tcagtgttca ccggcgcggc aggtgcacgg gccagctctg
    84001 cggctcgcgc atcggcggcc tcacggtacc cccggatgtc aaacccggtc tccttcagcg
    84061 tgttcatcca ctccaccatc ttctctgccg gatcgatggc ttctttcgac ttgcgggtat
    84121 cgagcgcggc cacatcccgg gacttcaggg aggcatcggg tcctgcagcc tcccggagct
    84181 cctgactgcg cgtggaaaac gactcaaccg gcacgccctc catctcccac atgccattct
    84241 tacccgcatc cactgtcttg taacccatag actcaacatc ggccctgaga gagttctggt
    84301 atatctttcc caaagcgatg cggttagcca gtatgttttc ggaaaacccg gttttaccga
    84361 cggtatcgct ggccagcgtc tgccatttat cgccgttctg tgtcgcattg ataaccacgc
    84421 tgtgcgtgtg tatctgcggg tcctgagcgc gcgatgtatc gtggttaaag cgggcaataa
    84481 tcagattccc ggtcaggacc gtttcagaaa cgccatctct ctttacccgt gtggaggcaa
    84541 gggactccac ctggttaaga gccactgtca ccgcgcgatt atgagcatcg ataagacgct
    84601 tatcgccgcc caacatagcc agcatcgata cacttttggg ggccgagaag gtcagatcgt
    84661 aaccgggccg gtgtttattc acgccatcct gtatccgggt caggtcgctg ccatcaggta
    84721 gttttccctg cagaagctcc gtgaagacct gcttgtccac ctttccttca agaccaagcg
    84781 cttccgcgcc tttaccctgc cagcgctcgt ccatactccc gataacgtag taattatcct
    84841 tgtccgtata gtaattaccg gcactgccag ctgatttaac ctgactgaaa ctaagcatca
    84901 gaagttcccc ccaatctcga catcatcctg ctcatcgtgg cggtggctgt ggttgatatt
    84961 gacttcctca cgccgctgca tatcccgctg tgtctgctca tctgcccagg cgtcatacgc
    85021 ctgcatatct tcaatcacac cgtcctcgtt catgccggcc ggaagcatgt cctgcccctg
    85081 ctctgcggac tgctgcgcca gttcctgttc tgtcccgcct gcagctgctg caggggcacc
    85141 ggcagaggat gctgttgagg cagcagtggc cgctgcggtt gcttttggtt tgatcaacgg
    85201 tacggtcgtg acccgcagga cgggaggctc cgttgctctg acggaaggtt ccgctgccgg
    85261 actctttgtt gtcggcggcg cttttaccgg tgccggagat actgtcatgt ctgctggcgc
    85321 aggctgactg atcggctcag gttgttcacc ggcgtgactg tttgtatccg ctggccccgg
    85381 ttccggcgca tccggcgtga aaagcgccct ggcaagactg ccttcagctt cccgcgcttc
    85441 aagcagcgca ctgagccgcg catccacccg cgcatcgaga gagcgaggaa taaatccctc
    85501 ggcaattttc ggacgcggtt tgtatttgag ggccagtttc acggccggat acggtccggg
    85561 cagcgtgaca taacaggaca ggtcaggcag cgtctgaata tcggagtaac tgaccagcgt
    85621 ttcccgctct ttttctttcc cggtcgatac accatcacgc acagggtcag caccgtaaga
    85681 gtactgctcg ctggctttga ggatttcctt ctcgccaatt tcaccggcag caaactccgc
    85741 gatctccctg ctgggtgaac ggaagaaggc ccgggtattc attacgtcaa agagcgtggc
    85801 ggcaggctta acgccataga tatcttccag ctgggcatag gactgaatac cgaaaacata
    85861 acaaccacca aatttacgcg cctcagggag gatttcgacc aggtcaggca gcttgtgcag
    85921 cgtggggagc tcgtcggcga atatccacac gcgccggtta cggttctccc ccatcgccag
    85981 caggccgcgg atggcaattg acagccacat cgagataacc ggcttcaggg aagcatgggt
    86041 gtcagcgttg gaggagataa acagccagcc attgggtctg tcctcacgga caccgcgcat
    86101 ccagtcccga atagtgaacg gctccccgtt cttctcgatg ctctgcaggt agcgaatagc
    86161 cttgacgtag ttggtcagca cggcacgaat ggagatggcc gttttctcaa ttttctcttc
    86221 aaccaggttc gctgccggcg tgttctgcag ataagcgcgc agcttgtcga ttttaatgga
    86281 cagcatggta tcgaccagct tctcgtagct gcgatcgtcg tcttcgcgca tcagatacgc
    86341 gccttcggca aagatagtgc gaccggagcc ctgccagaac gggtcttctt tggtacccat
    86401 cgggataagg gtgttggaga tgttgtcgaa gtccggcagc gtcaggcact ctttccacaa
    86461 atcccaggca gcgcagcgcg aatccagcgg gttgaggatt ttatccagtg acgggtcgta
    86521 atagcttttg acgaactcac aggagcgatc gtaaatgatg gccatatcgc cccgggcacg
    86581 gacataattc agtagccggc ggatcacttc tgatttaccg gaacccacgg taccgtggag
    86641 gcagaagttc tggatttcgg agtttttaag aataggcagg tcgccaattt taatatcaga
    86701 ggccatacca tcacgcttca tctggcgggc cacttcttta ggcttatcgg aaagctggcg
    86761 cccgccggta ttctcatcct cactctgctg tttcccctgg cggcccagca cccagctggc
    86821 gatgaagaac gtcacgatac agataacaag agaaaccacg gcagcaaaga cgaaactggt
    86881 ccacagctgc tctccgcacc agatagtata tttatcggcc aggatttgtt ctgaggtata
    86941 ttccagcgac tggccgtaat actgaatggt gtataccggc tgggaacgaa taatatcgcg
    87001 catcggaccc agcgtcgtac accaccagta tacgcagccg ttcacaaagg tttgccagct
    87061 gagccggtac atcagcatca gtccgcacag cacccagaat aaaataaaca gcacgtagaa
    87121 aataatattg gcaatctgac caaacatgcg aaagcgcata ttggcgatct gaccgccctg
    87181 cgtcatatct ttggcattga aactcatggc actaatccgt cagtaaagta ttagggtcgg
    87241 aaggacaaat taatcagcga aaacagacct aacggggttg cagggaataa gcctccccca
    87301 cagcaggatg tggataaata tcgccaggca tcagtttatg tgtttcaaga gacctgacag
    87361 gttcagatat ttccataaat aacctctgat caaataaaga cgaaaagact ccgccgaagg
    87421 cggcaacgcc tcacagatgc acaaataaat tgcgcaactg ttcaccgttt agatgtggaa
    87481 ttaactgatt atttgacgaa ttaattctga cacaccagaa aggtgatgcc agtctggccc
    87541 ggagtgcccg ggccgtggag tagaaaactt acagaatatt tgcgatcgat tttgccagct
    87601 ggtcttcaag aacaggttgg gcttcaggga acttgaggtt aactttatta gcgttagaga
    87661 cgacgcgagt ctggtatttg tgctgattac ccgtttcagt acttgtctgc acttttgcgc
    87721 cggatgttcc ctgacgcaat acggccacgt tatcagtctg aacctgagtt ttggttcttt
    87781 ccgcgatctg aacatcggtg atcatggtgt agttcacatc ttccaccatc gcatcagccg
    87841 ccatccccac cagaccggct gcaagcccta cccccagggt cgctcccgca gaactggagt
    87901 tgtaagcggt aatccccgcc ccaagagcgg cgccagtcac tgccccctca taaccccggc
    87961 ttaaccagcc ctgagattca cgaaggtcca ttttatcggc cttgagcaca ttcgcctgga
    88021 tccagtagcc cgccgtatcc gggttactga cgacctgata tccctttgaa gtgacggcac
    88081 tggcaatttt tgcctgcagg ccactcatat ccttatcgga ggtatttttg atttgcagat
    88141 aaaccgtctt attatttgaa ggttccagcc agattgtttc gctcatctgg gtttttactt
    88201 ccagatttct ctttttaatg gcggttccca ttgcactaca tccagataac accagcgcag
    88261 agctgacgac catcacagcc atgactttat taagcttcat cctgaatcct tgtgacataa
    88321 tcaatacgag tgaatacaca ttctcttata atttcggaat gcgcattcac tatatacgaa
    88381 ttttaagcga gatgtaaaaa ccaattaaaa cctagacagc caataataac aaaaagaaac
    88441 ttttagcctg ttaataaacc accataattg ataggttgca tctgggtgat taccccccca
    88501 acttttctgc gcggaaagag tttatcgcag atgagagtac cgaaagttga tatcttccaa
    88561 aatcaatatt cataacaaac cacacaaaaa tcgtcgcaat aagaaccatg aacgcaaaag
    88621 gaaatggaga ggcataatac accctattaa atagtgcaag cgctagaatt aaagccatat
    88681 acacaaatgc atagacaatt acttttctag atataaaccg atatacctgc gagcgcattc
    88741 tataggttct gggaacagat aaaaaaagtg aacgcgcact tgccactcca agcagaatca
    88801 taagacttat aacgccgggg aacaccaaca cccaaaatat gaatttaaca gacaaatacc
    88861 cgccccccac actaattatg gcgcaaacca tattccaggc agcaataatt acccctggcc
    88921 atagacatga ccaaaaagat ggtatctcca tttcacctcg tgaaaacata tttttcagct
    88981 gatctacttc ttcaatgagg attttatttg tcatcatcat tttcatcttt tcccatcaag
    89041 aaaatccttt tgcgttttcg ctgctttttc ctctaactca gccggagagt cagcccctgg
    89101 taaagaattt accttactct ttctttcatt ataatcacct ttaaactcat ttgcttttgt
    89161 tttatggctc ttttccattt cagcattctc atttttcacc tctacgcctt gccgttgtat
    89221 gttttcgcgg gtttcctgat gctgttgttt attctctgta atcatcccat ccactttctg
    89281 acccacatta tccttaatac ccgcatcttg tgtcatagca tcgatacgac cagaattttg
    89341 tccgtagtcg gccattaccg aaccattgtc accaccacct gacaccccag ccatattctg
    89401 tccaatgctt tcacgaccct gttgatacgc agcatcaacc ctgggttcta cctgctcttt
    89461 gacgaattca cgcgccaggg cttcacgctg cgccgcaatt tcaggagaac tggtattggt
    89521 cagaatggcc tcggcatcct gtggagcacg atgctgaaca aagttcgcaa actgttgagt
    89581 caggttttcg ttcatctggc cagtcatgct ctctgtgcgt gacgccattt cactgtattc
    89641 atggctgcgt gtccggctgg ttgtatactg gtcatagctg tttttggcac tggagagtga
    89701 cgcggcaaac tggtcaacac gcgagctggc attattatcg gtaatattgc ccgaagtgga
    89761 ggttttgcgg ctggtaaagt aatccgaagc ttctttaaag tctttcgccg cctgactgct
    89821 ggtatcatgc cggctgtcat tcgattcccg accggaagtt ccaacgttat ctgtattacc
    89881 tgagctgtgc ccccagcctg cacttccttt accaccaact tcagcagaaa aaccactgcc
    89941 ccactttcct aacttgccaa acagttgatc ccctgaactc catttaccag atacatgtgc
    90001 atcaaatgat tgagttcttt tcgatgaatc atccatcaac tgctggaaag actcctcatt
    90061 actgatgttg ttggctttcg cattagcaac aaccgcattc cacatcttgc ttctggccat
    90121 agaatcctgc gaagactcgg tagtatcggc cccggtcgtt gttgaggcgc tgttcccttt
    90181 attggtgcca aattgctgca gactattcca ggcacttgtc acgctgctgt tatagccatg
    90241 cagcgcgctt tcggcctgga catcagcctc acgggccatc tgttgctgcg cactggctat
    90301 ctgacgaccg acgttgatat ccaccggcag ttttgacatt gcaccaccac tgtcccagac
    90361 catcgagcca tcccgcgtct gcgtgctcat gcctccattc gccagctgcc gcgacatctg
    90421 tccgaaactg gttgtgctgt tggtacccca gctgtagccg ctgacgttct ccatctgcat
    90481 gttggcaaac gagtaattgc catccaccac gccggatgcc gcctgcgatg ttgcaccaag
    90541 cccggaagaa gaaaaatggc tgtaggcact ggagaaggcg gctcccatgc tcttcacgat
    90601 cccccacgac aaaggcggta tcatcacggc aatatagccc gcggtggtcg caatatccga
    90661 gtttttgagc tgaacctgcg acaactcaga gagaacgacc gggacgccat tttgcttcgc
    90721 atagtaggcc attgcgctgt tcaggatggc gaacagtaat ggccacgtct gcagccagat
    90781 aagcgcaaac acatacccct ttagcacctg cagcgtcatc atattaaaca tggcggccat
    90841 caccatgatc gggaacatcc caatcattat ccccatgata acggtctgca tcagcggaag
    90901 tgtgcgaagc gcctggtgcc ccattgtggc ctgtgccagc cgctgctttt caagggatga
    90961 ggtgttagcg atattgacca gactggcggt atcgccgctg cgggccgcat aactctggat
    91021 cccgctgcgc agggcgttca tcgtgacgtt ctggcggata atctgcccgg cgctctgtcc
    91081 cgagctgtag aagtaactgt aactgtcgcc aatcatctgg ctgaaaagca gatcgggatt
    91141 aggtttgccg ccaaacagct gacgaacata gtagttccag gttttaccgc ctgtctgagt
    91201 atcaagcgca agagccgatt tcagatcccg tgaggcctcc tcgcatgtct ggaactggtt
    91261 gtttttatca aacacgccac gcagtggact cgggtttgca aaaatcaggg tatacggatc
    91321 aggtgaattc agtaattcct caaaagtgta cttatgattg agaaaaatat cgcccatcac
    91381 acagttttgt acgtaatcgg aaaacagcgt cgtaatctga ggattttgtg acaaaaaatc
    91441 cgtacttttc gcgaccagat tactgccaaa taacatcccc gttttactgt acgtgacact
    91501 gtccggcagc gcgaagacca tctcataact ctggataagc gcgtttccta cccgcgttgt
    91561 cagcgacgcc ggaatggcca gaccaatagg tacattatcg acttcataga cctgcgcaac
    91621 gttactgtaa tcgatgatct gcacaggggt gcgaatgaca accagcatag agaccagggt
    91681 gagggaaaag acccagccca aaaggtccat cacgttgtgt ttttttaccc agttccccgc
    91741 cacaatgagt accgagatgg cgatacacat cttttctatg gtcgaccatg tgccggtctc
    91801 cataaacgcc gcaatcgcgt tcaggttgcc ccgtaaccag tcaccgccag caatggcata
    91861 tatctcaagc attacagatt ccccccaaaa tgatagttat tctggtagcg ggtcatcatg
    91921 cgggcagaga cctgctggcg catgtaactc atttgtctgt caaccacaag caaggcgtcc
    91981 tgctgaacct gaacacggga ctgaaaagcg gcaatctgga cactcgcctg attgaggttt
    92041 tccatgatca tatccattgt cgactgggga taattaccgg ttgaaatcat cgcccgggcc
    92101 tgctggataa gttcctgaat gtactgcagc aggatgtcgt agccgatata gtccgtcagc
    92161 tggtaaataa gtgagttaga caccccgagc atctgcggat cgaccaggta tttgaatacc
    92221 ggaatggtgg tgctggagat aaaccctttc tcctgatccg tcagtttttc atcagccacc
    92281 gctttattct ggatactgct taacaaagcg gaaatctggc ttttcagcgc cttactggag
    92341 gtgatggtca cggtggcatc agcaacgacc ttaagacact tatccgaatc attgcagtga
    92401 tagattttag ccgtgccgcc ctccatcatg gctttaatca gatcctggtc agtggtgcgt
    92461 gccggcagcg gggtgatctc actgttctca ccaaaaatca gcgtcccggt cagggtcatc
    92521 acaaactctt tcagctcctt attgccgtca aagagccggt ttttggacag ggcatcccac
    92581 ataatgttga tgttcttcat tacacgctcc ttgtccttat cgctggcttt atcctgcact
    92641 ttgtccatct gcccccccac cgaacagccc tgacgggaag ccgcccagtc cgcaaaaatg
    92701 ttgctctcac cggcgatgtc ctggcagacc ttttgctgcg ccacctgggt gcgagggaac
    92761 agaccgccca caatgccctg agcggcctgg caggagctga ggttcatgct gttgatgtcg
    92821 ctggccatct tctgcaggaa gtctttggca gttttgatct ccggaaccgt ggtctgcagg
    92881 gcaaggtcaa agaagtagcc cgcggcgttg gacataattt gtttgccgaa gcgctgcagc
    92941 tgctcgctgt tgataaatga gaacgacccc aggtacgcat cgatgccgcc gcagccggcg
    93001 ttaatatccg gcagggtcat gctgaccagc tggatcgttt tcacctgcgt tctggcatac
    93061 agcgaaccgc cggaggcgta acccgccgcc tgtccctgcc agacctgcgg ctggctggta
    93121 ttggacgcaa agccaagctt attgaagaat tggttcatgt cgccattcac gtcggcggcg
    93181 gcactaaatg acaggccaag cgcggcaccg cagaagagtg acagaagttt aattcgcatc
    93241 ctgtcctcca ttacgcacag cattattttt aactctgtta tttctcagaa taaaaaggat
    93301 tttcaggtga tgactgaaaa aattgaggat cgctaatgtc actccggcaa caaagaaccc
    93361 catcccgaca gccatcagcg cataagggat ggcgtacatc ataatattcc acaggtcttt
    93421 tactcgcagg tcaccgctgg ctatccagtc agccacgcag agattaaata aaaatctcat
    93481 tatccataac agcagggcac ctgcagtcag aaacacaatg aataattcca gatagatttc
    93541 catacgcctt tcccggtgga caaattccgg cttcagttgt tctatttttt ctgctgctgt
    93601 ctgcccgggt gcttttaaac tggctggaaa taaaaacgca tacagtcccg tcgaacgtat
    93661 atatttgttc atggctattt tccttaatca cttgctaaga ccggatataa cagagactca
    93721 gtgcatcatc tgaaataccg tatcaactct ggccataaag ccctgtgcat ccgtggcgcc
    93781 ctgcaggatc gggtacgctg ccagcgtgtt cacgttgacc agaaacgtgg tcggggtggc
    93841 caccgggata ttggggaaaa aggtctgcat cacgtcagga ggtgccggca gcgcttcagg
    93901 aaacgcgtca tcaccctgtc cgtcaatggt gtaagagaac acggagaagc catactgtcc
    93961 ggccagctgc ttcagcaccg ggtcaaattt atgacagtag ggacagtgtc cctgcatgaa
    94021 cagcaccact ttccagtcgc gcaggtccac ctgctttccg ttgctgagcc gtaaccagcg
    94081 tggctgagat gccccgctca ccgcctgggg agtgtcgctc tgcggggaag ccgtttcagt
    94141 accggagatt ccccgcggat cccagagcga cttcacctca tcgagcgttc ccgcctgtgc
    94201 cagtccggcc agtgcaaggg aaagagacag caccgccagc ggcgtcttag cgatgttctt
    94261 caggctgctt ttcacaggct ttctcctctt tttcggcttc agcaatgagg gcgttaagaa
    94321 tgcggtatcc cccgaacacc accattccca gcccgaagat ttccccggcc tggacggcca
    94381 gctcaggctg ctttctgaca agccgggcta tcaggtggaa aaacacgccc acggccagca
    94441 cccacatccc ggtgatatct aaatccggaa aacgaatatt tcgcatgaca cactccttag
    94501 aaattcggtt taaagtcgct ggagacatag aggaactgtt tcgccaggtc gtcctgactg
    94561 ataaagccgt aactgagagg cttcacctgg ccacttttcg ggttaaccag catcatcgcg
    94621 gggaagaact tcacgccaag ctgctctgcc tggccctggt ccgtccggct gtcgggcagc
    94681 atggggttaa tcacgccgtc aaccgacacc ggtatcacgc tcaggccata ggtttcgcga
    94741 aaatttttaa tcacctggac cagctggcca tcgatcgctt cccggccccg gtagaagaac
    94801 atcacgccgt agtgctgtgc gagggtggag atagcctgac gttgttcggc ataatcggcg
    94861 gcgagctggt tttttaccgt gccgttgtag tggctgtact gcaggttgta atcgagttcc
    94921 gggttttcca gcatcgcttt cttcgcactc atcgagaaca aacctgcctg ctgcgtccag
    94981 tagttctgca gccggaagta cttcacgaag ttttcagacg atggatacag aatggcttcg
    95041 tacagcgacc gtttggtggc cgcctggagt gtggcgagtt tctccagaat atccatttgc
    95101 ggcggtggtg ccgctggtgc ggctggcctt tcctcatcac ggggcttcag tttctcgttg
    95161 taccactgcc agcccgcatc tttggcgaaa gccggcatca gggcgcagta aaggcacccc
    95221 gacagcatgg cggcatgtat tgttcgcatg gcaaataccc ttttatgaat tattgcgact
    95281 ggcgtgacag atgctgatag acactgtatt tatcgagctg gcgctgtatc tttcctgcat
    95341 catcacgggc ttcaaagcgg taaccgctgc agtacagagg cagatgattt atctgaaggt
    95401 ccacccgctc cccgtccctg accacccacg cggcctgaga aacagtgtcg cactggatcc
    95461 cccaggcccg gttggtggtc ataaatgcgt taacctgtct gtcccgccac aggctgtacg
    95521 acataatgct gaccaggaaa aagacaaaca ccccgacaaa aaccatgacc agcccgtagg
    95581 cttttttctc ttccatgaac actcctgtct gttttgctga ttaaagcggt gacgcccgtc
    95641 tttatggctg taatcgtctt gctataatcg tgagaacaaa aataaacaat aaagatctaa
    95701 caattacgaa cccatcatcg ctcgttaata acgttgccat gttaattatc aacagaacag
    95761 gaataaggat tacccctgct aacctgaacc aatctttaaa cttattaaac ctgcgcaccg
    95821 tcttcattct tcctccgtct ttttccgtaa caacgcggca agcgaactaa aaaagagata
    95881 gctcacgaac cagaaaaaac caaccgcaac aataaaaacc acactctcga cataatcact
    95941 ccccgacgtc cctttgacgg catcccagga gaaataaatc accggagaaa taatgattat
    96001 tgtcagcgtt aatctcagga caaaatcaat ggcaggctgt ttgtgaaaat taattttcat
    96061 gattatcggt ctctttatta gtcagcatgg tttattgcgc ggattgctga ctcatgattt
    96121 ccttaattcg ttccttggtc ttattggtga gaacatcgtt ttccggtatt ttttgatttt
    96181 tcatcaggtc gtccataaag ttggtgaaat caagcttgtt aaaatcaatc ccctggagtt
    96241 ccgcggtggt aatgccccga cagtcaggac tgctggcgcc gccaaaaccg atatgcagct
    96301 gaccgtttct tccctgctgc tgaacgatct gcgccagttt tgagtcgaac tggcaatagc
    96361 tccttttttt ctccaggcaa atacccagaa cttttttaga gcagaattcc ccgatactga
    96421 ccgtcagctt gtcttttttc gctttggcca gcgccttttc ctcactgctg cagcgtgcca
    96481 gccccacatc ctggccccag ccgctgtctt tgcagcagtt actgaagcct gcagcaaatt
    96541 tcttacagaa cttcgctttt ccggtgaagg cccggacatc caccccgttc agtgccgcga
    96601 cgtccttccc cgcagcagcc agtgccgcca gctcagacac cgcctgccca aagtcgttgc
    96661 tcttcccgga cgtggcttta tcacattcac catcaaggca gaagacatca ccgccgcaga
    96721 tcatttgctt gccactcgtc ctggtttcgc aggaatacgt tgcatattca tgcaggcacg
    96781 tgccttcctc actggagaag gcgcactgac gggatgacag ggtacaggcc gtatttttca
    96841 tcaggctttc acaggagccg ttgtccgccg gctgcgtgag ccaggtatcc ttatatttcc
    96901 agcaggcttc cgtgaacgag taatccctgc ctccgagggt gatggttcgc gttcctcccg
    96961 ggctgataca ttcctcgccc gttttttttc cttcatcctt actgaacgga cagctttcca
    97021 cccagacgac ttcaggtgcg tagacggttt cggtttcctc catcactagg gtgaccgtga
    97081 cctgtacggg tttctggcta gccgatgata cggttcgtga tattttgctt acggcaaagt
    97141 tctgccctgc agtgaccgct ttgtccacac caaacgactg atgaatcttc ccctgcccgt
    97201 cataggtata tttcgtacaa tgcgtgttct ggccgcctga acatatcgat tctgatcgtg
    97261 gccagttgat cacatcaatg ggtaacgttc gttcaaagag ggtcagactt tcactgactg
    97321 cactcttgca gctatcccgc accttccctt cggcgtcgca ttcttcaatc caggggatga
    97381 ccagaggctc accatccacc gaggcattca gcagacgacc gttggtcggg atcgtcaggt
    97441 tgccactcca ttgccgggta ctccgggcat aattcagcgt caccacctgc tgataggttc
    97501 ggttaacttt ctgcgtggtg gcgttatcct tcagggtcgc ttcgcgtgtg caaaaatttt
    97561 ccacctgcag atcacgttcg caggtatggt ttgtgaactc gctgcggttc acaacctggg
    97621 cggtacagga ctgtccggta tcaccgacaa tactgtcggc acgggattct gtatcctttg
    97681 cggcctggat aaacggcgca tcctgagata tctgatccgg tggccggttc gtgaacgact
    97741 ccgtaatcgt tttgccggta tccccctggc tgaactccag ggctgaatcg cttttcagag
    97801 agctgtctcc gctggcagtg acgccgccgt agtattttgt ctgatccggg ttgtcggtat
    97861 accccggcag gttttgctca ccactgaaat tttttagtga gttcagacca ttgccctgca
    97921 cctgtttcgc aaaatccgaa ccggctttat agtcacttcc actgtcagcg caggcggggg
    97981 atgccagcca gatgaaggcg ctcaggacaa aaaaatgcgc ggtcagcacg gaaataaccg
    98041 tcttcatttc caccctccct catccctcac catttccggt aacgccatga agtacggttt
    98101 atctttcatg gcaggctccc ggcggcattc gagggcgcat caagcatctg ccgggccacc
    98161 tgtgcgcagt caccggtttg tgcgactttc tccagcgcct gtttgacgtg aatgttaccg
    98221 cgtaccacgt catacccggc ctgacaccgt accaccagag acggcacact ccggatgccg
    98281 tactgcgtgt acagtgtcgg gtcgatctgc accccgtcgg tcacgccatc cttcaccagc
    98341 tgcagcaccg cgtcagtggt agtcctcatg tcgttattga cgagcccgcg cagtgtagcc
    98401 ggaataccat acagccgggt ttcgtgcagc atccgcttca gcccctcttc aggtatcgag
    98461 aaggagacaa agtacagcgc cccttctgcc ggcttttcct gattcgccgc tttctgctgg
    98521 ctgaccagat tatcgataaa ctggcggtca gatttgggca gaggattacg gctgatttgc
    98581 gcctcaagct cctgctgcag ctgtttatcc ggatgctggc gcagctgttc gctgaggttc
    98641 tcctgctgct tcagccattc cctgtctgta accgaggaag tttcagccaa cactgctcgt
    98701 ccgttcagca aaagcatgac cataaacaga ttcattaatt tcatgagaga ctcctgtcag
    98761 agaaagacac aattgcgttt acgccacatc agatagccgt agttcttgcg ggtgttgggt
    98821 ggatttttgc cggcctccca gcgcatcacg ctgcgtccaa gcggatggca ctgaccactg
    98881 tccggataca tgttcaccat ctgatagcgc cagcgctctt tcgggatgat cggggaggga
    98941 tattcgtaac agactgcctt gtccttcccg atactctcca taatttgtcc ctgccggtgg
    99001 agcttgaagg ccatacgctc actgaccagt accgacgact gcagcgggct ggactcatta
    99061 ctgacctggc cgttaaacgg gtaaagtgag ccgtgacttc caccacacca gaagagcaca
    99121 tccagtggca tatggaatgc actggccagc gcatccgctg cgcaggcgcc ctgcgcgatg
    99181 gggttggcaa acaggatggc ttccggattc aggatggtgg tgaggctgct gtccacccag
    99241 gtcgggtcaa tctcggacag ataggcaata tccatgtctc cgccttccag acaccctgcc
    99301 gaagtgatga tgttcagcca gtacgtcagc gggtacttgt accagtgaac gtgatagaag
    99361 gcgccgttca cctgcttatc gtcctttctc gcggtcccca tgccggtctt gccgagattg
    99421 atactgaagc cccccagatt gaccatacag cctggcgaat ggctgacgtc cgtcatggcc
    99481 atcggttccc agtacccgat ggccaggccg ggacgaacaa aaagcggtgg cggcgccgga
    99541 cacagctgca ggggactacc cggattgctg gtatcaggca gatcgccttt accaacctgc
    99601 acgctgccga gtgataaagg aaatatgcag cgccagcaca catcggtgat cgggttgacg
    99661 aatcgacctt cacacgacgg atctgcatgt acctgaggga ctaacgaaaa aaacaggagg
    99721 ataaacaaaa atgatatttt tctcattgat tatcccttct cctgaatttt tcccagatgt
    99781 tgtttacacc atcgattatt tctttctgct tttttaaatc ctgtccctta gcgaactcct
    99841 tcagcacgtt ggaaataaac tccagcctgt aaaccttacg ccagaacgag tcctcatcat
    99901 gtggttttaa aagaaaaagc tcatccaaat ccttttccat atcgctgatg agatactttg
    99961 cttttccttc aacataccga caataccgcc ccttctgtat ttcataatcg tcaattcttt
   100021 ctttcagaag tctttcacat ttacgtcggt ggttaatttc tttattttgt cgaaccaccg
   100081 taagccactg aacaacaatt aatgctgcga gagcaatctc ggtaatagtc atataatcac
   100141 ctgacaaata atcgtaatac ggaatcgtac gggtcaacgg acgggaaaca cctcaatatt
   100201 cagccgttca ccggagggcg ccggcgtgat ccgcgccggg accgccgtca ggccaaatcg
   100261 cttgctcagt acgccgttct ggtcgaaata gatccggctg tccagcgctg cggaggtgtc
   100321 cgggatactg ccacgcacca ggataatttt gctcatcagg gtttccggca cctgacgctt
   100381 catccaggcc agctggtcgg catcgtcacc attgatgaag tacagagtct ggacaaacgg
   100441 tacggtttta agcgggttca ccacatcgcc cttgcgggca aacacccgcc cctcattgtc
   100501 cttcaggtct tcggtcaggc ggatgctggg atcaaaccag cgctgctcgt atttctccgc
   100561 acgcttaatg ccctccaccg gtgccgggcg ctgactgttc tcgataaccc gctgcttaaa
   100621 cgcatccatc gtctggtccc actggccaga ggattgcagt gactgcagac gctgcgtgat
   100681 gagctgcagc atgtcctgct cccggacggg ccataaatcc ccccaggtac cgagatcagc
   100741 cgcctgagtc agcggcgata gcagacaggc ggcgagcaga cagtctttca gtcgtatcat
   100801 tactgttctc ctttcatccg gcgggcaatg tcgtgctgga tgttgcgggt cacatcgggc
   100861 gcgccctgaa ccacggcagg tgaaaccaga atgaccacat gatgctgctg ctgatactcc
   100921 gccagactct tctccagcgc gtcgttaaac cggtcagaga gcgcttttga ctgcgcttct
   100981 gtcagctgct tctgactgac actgtccata aagctgtcga gcgtcttctt catatcaaaa
   101041 gccaccaccc gcggtgtgga gtactccaga accacgcgtg agagaaacgc gctggttgcc
   101101 agggcgaaaa gcacgagagc aacgatgaca gatatccggc gaaaggtatg agaggtcgta
   101161 ctgaccggtt gttcggtgtt gtttttcatc actgtttatc ctccatgtca ttcaccggta
   101221 ttcgggattc aagctcagcc atttcgtctt taaagttgcg gcacgccagt ccgtataccg
   101281 catcgtggat atcgaccccc tcctgccggc gtgcttgcat gtactcaaaa tccgggcctt
   101341 tggaggagta catcgcccgg ctgagcgggt cgacgaacag gcggtgccag gagcagttcg
   101401 cttccacctg cagcataaaa gaggagaacc actgctcttt ggccgaaccg aagccgttaa
   101461 tcatgtcttt ctccagcttg ctgaactgat ccgggtacag ctggttatac ttggcaaatt
   101521 ccttcgctga ctgcttcaga atggccttgt acgatgagtt cccccacgct gcacgtgcgg
   101581 cgctggaggc ggtcggggag tcgaagtcga cgatgttctg cgtgatggtg atgtatgcgc
   101641 cggtatgtcg acgcgcggta cggtagcctt tctcgataaa ctgccccact ttttcattct
   101701 tgaaatcaag gagcttccat ccttcatcga tgacgttcag ttttttcagg ccacgcggtg
   101761 actgatacat cctgttctcg atgtaaataa tcaatgaaaa catcacagcg ataagcagag
   101821 agggcctcga ctccagacca ccgagttcca gtaccaccat ccgggcatca tcgtgcagtg
   101881 ttggtttatc tgagttgaaa tagtccccgt agatcccatt caccgtgtac tgatcgagca
   101941 ggattatcat ctcgtccaga cggccccgga ttgtcgggga atcagcatat tcatcgctgt
   102001 ccttcgcgtc ctgtaaaaac tgcactacgt catcaacgcg agcctgatta cgtttgctta
   102061 accaggccgc ctgcactgcc tgcagaagca ggccttcatg gacttcatcg aggttgccgt
   102121 tcggactggc catcaccgac atctgatcgc gtatacgttc tgctgacatg tcgaagtgag
   102181 catcatccag cacgttggcg aacgggttaa acttgagggt atcgccatcg agatatacgc
   102241 cccccatatt ttcacacagg gacttatagc catcgcccat atcgaacacc caggcaaacc
   102301 cgccggagtc gagcacactg cgaatgaggg gctgaatcag accggtttta cccgccccgg
   102361 acgtcccgca gaccgccatg ttgaaattgg tattgttcat tccctcgtag aacaggtcga
   102421 tgaacgccag ctggtttcgg taggtgggcg ccaggagtcc cgccggcgcc agcgggctgt
   102481 cagcgacgat cggcaggagg ttagccacct ggaacgtctc cgcccgctta accacgcctg
   102541 ccgcctgcag ctctttaaac agaccctcac cacacttgaa cggcatcatg gccagaaagt
   102601 tacgcaggtg atggtagcgg gccgggataa gctggaaacc gcctttacgg tagctgttga
   102661 gcacctgctg ttcagcggcg agagaggcct ctgtgctgtc tgcggtgtac gtggtgatat
   102721 taaagaaata ggacaccagg gaggtctggt tggtcgacag tcgctggcgg atatcgcccc
   102781 actcctgcat ttcctttatc acgttcggaa agtacttcgc gtaggaggtt ttgcttttct
   102841 tctccacgtc cacgaatttc aggttggctt cgttctgggt ctttacctgg tcctccacca
   102901 tcagcgtcag cgtgatgaca aaggggcagg agatggagag ctccgggttc agcaggttgg
   102961 cgtagttgtc cgccgcggtc cagagaaagg cgatttccgg atcacactca aggtggtaat
   103021 tcgtcacccg ggtcacgcac tctttcccgt cccgccccag gcggccaatt ttcagatgac
   103081 cggccgtgac ctgcatgtca aagctgtcat ccacgcactg atagttcagg tcctgatacg
   103141 ggtccagctt gtacggcacc cggtacatct catgcggatc cgggtttatc agctcccgca
   103201 tcagttcgac catcccggcc gcatcgagga tacgcgtcgg gatgtaagcc ccgccgagcg
   103261 atgcccgtaa cactttaatc tgattctcca gctccacaat ttgcgtggtg gagttcttct
   103321 tccggggcac gcagcaggag atgtacacgc ggtagttacg cagcgtcagg ggcaaatcca
   103381 gattgtccgg caggggaaat tgtgtttccg ccgcccggag atagtaggcg cgggtgatgg
   103441 cgttaaactt tttagcctgt ttaccgctcc agcggaattc acgcagaccg tagtcgatgt
   103501 cattgccgac cagtttgctg gagaccagat gaaaactgac cgggacgccc cggggcagtt
   103561 tgctgcgcag taaatgctcc agtgtggcga cgatactttt atccgcaccg ggtaaaggac
   103621 gcgcctcaaa cataaaaccg acggttttgt tattaataaa cagaccggtc gcggaatcat
   103681 aatccttata gggcagaata cggctgaact gggggaaatt catgctgccc agcgtgtcat
   103741 tggctttcgc ggattcgtcg ggcagcttca gtgctgatac cagtgaattc acagcctggg
   103801 tgacagtatc gatgatgtta ttactcatgc gagcgttcct ttaagagcat ttcaaaataa
   103861 caagggtaat aattggcaag aataatattc atgtccgcac tagaaactcc ttcttataat
   103921 ggaaagcact ggaataaaaa acaataaaca catggaggca ataatctgac ccataaagat
   103981 cgcatccaac aacatcgccc cttgccacaa acaaataagc agagtgataa ataacaaaac
   104041 cacatgaaag aaaacaatca ggaacagaat gttcgctgag aactccccat cactaattcc
   104101 cacctccagg cagaaaaaat aaaagacaca cagactacag ataatataga ggccttcatg
   104161 tcgaataccc tgaaggaaat caggagaaaa ctctcctgcc agtccattgt atgtcagcct
   104221 ggctcccaga tagatgagcc agtagactgg agggataaac aaaaatccat actttctaaa
   104281 aaacagcatc atatccatcc cctgattatt tgcttatagc gttcagtgcg ttaagttgtt
   104341 tttcacgtac tgctttaacc tcttctttat tcttgcattc tgaagccatt tttttggcgt
   104401 cattaaaagt taatgacgtt gacgaagtgc cagtattagc ttgaagagcc atccgaaaag
   104461 cctcagccgc gcaaggtgtg tcatgaataa tgctttgcag ttgttcaggc gtggctggct
   104521 gcctattggc atgctgcaca aaaagatatc cagttaacac aattaaaaga agaactacca
   104581 aaaaaccaaa ttgctggtca atttcttgtt gtctttccat tgttccatcc ctaccggtca
   104641 atccagtttg ttaatcagca tctcattttg agttagtttt atataatccc cactgaagga
   104701 tatattcatc atactgcccc tgatcattta ctcacattgt tcagtgcgtt aagttgttta
   104761 tatttcccgt tacatttagc ggcaatttta ttcgcatcgc gaagggttaa tggtcccggg
   104821 ctattacgga gtgccgttcg aaaatcctca ccggcacagg gtatttcatg agaaatcatt
   104881 aataactgtt cttcagtcgc tgtaccgtta tctctgtaat catcgtaaac aagatacagc
   104941 agaccaccca aaaaaaagag tggaaaggcc cagttaacaa tgtttttaac cgcgctcgcg
   105001 acgtttactt tcatttttca ttcgcctggt ataattccca ctgatggata tacgcataat
   105061 accgctcacc tggcacatta atgatgatgc catcacagtc cagtttatta acagggctgg
   105121 taaaagcgcc tgtcggtatg tttacttcaa gtgtattgca gtcgtttttc cagtgtctac
   105181 ctgcttcaag ttcatccatc gaaaatgagt gaatggagat aacgaacatc ccgcaaaacc
   105241 caaccaccgc tataagcgca cagtatatga atgtatcgcc tctgttaact cgaagattga
   105301 atttttcagg gatggcaacc attgccagcg caccgaccac accaataaca aaaagaatca
   105361 ggcatatacc gttaagccat gcaacgttat gtccgagtat atagtacgct ttcactttct
   105421 tattccttat gctgcatact ttcaaataac gtgagattgt taatactgac catcggtctt
   105481 actattcacc tgcccccatc cgatcaaagg aataaatcaa gacataaaac atataaaaga
   105541 tcactgtggc tgtaaaaaat cccgttatta ctgacagcgt caaatcagga gaaccggccc
   105601 acatattttt atccatgaat accatgaaag aaaataaagc actgagacct gtaagcccaa
   105661 acaacattaa aatataggca agcgcatctc ttataaaaac acccataatt acatagccgt
   105721 aaccacagat aatgattgcc attgcaaaaa acagtcttac ataaccatca ctatcaaaac
   105781 ttaacagaga ttcagccatt tacccaccct cactcaatgt ttccatcacg ctgttcaaag
   105841 gctcgcgtgt tttaatttca atgcactctc ctgtattact tccgtaacct ctgcctccac
   105901 gtgcttcgag tacccgtagc atttttatgc agacatctgt attaggcatg ggagtaatat
   105961 cccaaattcc accaccacta ctcggcgtca tcagcaccag aaaaataaag gcatgcatac
   106021 tttattgcct ctgcttatat attaacgagt gaatatttct ttcattgcct ctgcgagagt
   106081 tgtttgctta tcgccactta tcgctctgtc ataatcagcc ttactgacat tttcaataac
   106141 atcaccacac tgaagtcgat tttgcgcagg agagaaaaac cctttatcaa tattagtctc
   106201 aagcaaccgg cagtcatgag tccagtggtg cgcgagcgcc tctggtacag ggtcattact
   106261 ggaagaaaag agaaagagat atactaaaaa taaagaagcc agagcaagca gccatttgaa
   106321 taattcatcc ataacgttac ttaccctccg tactgagttt attaatctct gccttatctc
   106381 tgtatctcac atccatatat cgtgttacgc catccgggca agaccaggca tcttttgctt
   106441 tagccagaaa ccctgcctgc tgcgcttcaa atgcggagac tctgcagttt ttcagcgtat
   106501 agatgacatc ctgttttctg gtttgaatct gtttgtatgt tgactcaggc tcaagaaagc
   106561 caaacacttc tgtaatcgcg acgacaatac acattatcag aatgattgtc ttaccccacc
   106621 atgacacaaa caacctctgt aaaaagaaag acataactac ggcagtgcca acaatcaaca
   106681 tcaacataaa aatatatgac gaatcctcgc gcaaaagcag ccatagatat ttcattgagt
   106741 cagtcatttt tcaaatcctt tcattattcg ttatcgaggt tcatttcaca cgctaccgcc
   106801 catccctttc aacgcagagg gcactcgtta taattcagaa atgagaactt cctgcagcgc
   106861 cagtaatggc gctgtgaatc aattaaggcg aggttgtccc cacgccgatg gtgtcacgac
   106921 aaacagaacc gttgccggct ggtgatatac atcatctgag tccacatacg gcgctatcca
   106981 caatgacgtt gtctcctccc cttttcttaa tggacgggga taattacctg gcagtgttga
   107041 cggtgacgta aacgttgacg ccactactgg caaagacatt ttcactaccg gcaaagactg
   107101 gagccttttc tcggtttcga aatatgttgc ctcattcttt gacgttggat tatttaggta
   107161 cactgcacgt gctcgatctt tctccgctac cactctggcc cggttcaggt tgggttgagg
   107221 cggcaacggg tacgaattaa ctgacgtggt tctgaaatta ccctcagcca gttgtggcaa
   107281 cccggccgca gccggctttg catcactgcg ttcctctttc agcttcgctt tttcatttgc
   107341 ctgttccatc gtcatacagg tatccgacgt cgtggcatta cattgaaatt cggtctctgt
   107401 gcccgcacac ccggttaaga gcaaagcgct gcccagagga attaacagca ttaattcctt
   107461 catatattca cccgtactta tttaatttct gaaaattaat ttccagtcac tgttcctgaa
   107521 tacagcctca gcaacactac ttttccttaa tacagcctca gtaacactat tagcagcccc
   107581 tacaagctcc tcataaagtt tggggtctaa ataatttgca gattgaggta caggcttagg
   107641 ctcctttttc tccggcttcc tgttcattcc gcagttcccc cctgctgcgc tgaacccgga
   107701 gagaactcac gcggatcaag tttgcccagc ttcttcagca tctcgtcagt attgaatccg
   107761 ttcataccgc cgcctgactg atgatgtgca tcagcctgcg gtgccggttc cgcctcctga
   107821 ttctgagcct gctgttgccc gttcttttcc gcttccagct cttcaatcgt tttcagctgg
   107881 aacccgtcct ggaacacaac agtcacttcg ttgccggcac caatcggaat gaccgggtga
   107941 tactgctcgg cccttttgat gtagtactcg ctcagcgtct gcgcagcttt agatgcacca
   108001 ccgccgacac ccattttcag aacatcaccg gcgccaacag atgcagttgc tcccagacca
   108061 actgccggct gtgaagcccg ctccatgccc tgaccaatcc cgtcaacaaa accggccccc
   108121 catgcccagc caaggatttt tccgttacgc atcaccacct ctcccttaac cccgtttttc
   108181 cccataaagg acacgtggcc gttaatgggc tgatcgatgg ttttatcacc tttgatacag
   108241 ctgatattgc gggtacggac tatggcgcgc tcgctggaga catcgcccca ggcttcaagc
   108301 cccacaaaac accctgtcag gtcgtaggtt ttgctgtttg gcatttccac gcgaccggtg
   108361 atacgcagct gcatcggtac agtggattca ttcccggtaa cagacgcgtt ggcatctgcc
   108421 ccctcgataa gcgtgctttt tgcaaagctc cccgacggaa tgtacggcaa tgacttcgtt
   108481 ttttttcctt tgtcgtaact gaacgtttta cgctgtatct ggtttggtac cggtacagac
   108541 tggtagctga cctgcggcgg cggtgtcata ccattccccg gatagaatgc cgtcggaggc
   108601 ggtaccgcgg cgccggtttg cggcggataa ctggctggct gcggctcccc ttccggaccg
   108661 ggtggcggtg acggaggagt cggcgcgggc tcgccaccag agacagccgg tttcacgccc
   108721 agcgccttca gctgattctg catggcttca ttgtcactgc tgagtttgtc gatacgtatc
   108781 tggtcagcgg ttcgcgcctt actcagcagg tccacttccc cctgcaggga gtcaaaacgc
   108841 ttgttgagat cagcggcagt cgcctgcatt tctgttgtcg cgtgctgctc caccttactg
   108901 ttgaagctgc tgtcgaccac cccggtcata tccggtgcgg gttcgccctg agtcggggct
   108961 tcctcatcag agctcatgtt caggtctgac agatacagcc cgcctccgac tgctgccgcg
   109021 ccgcccgcca gaatgagtcc cagccagata tattgcttac gtttgatcag cgtgttgaag
   109081 ttggccatca gcgcttcact ccttcatctg acgtcgtgac ccagatctgc aggcgaccac
   109141 cggcagtcag caggcccgcc ggggtactga acatgacggc acgtgttccg ggctgccaga
   109201 aatcgctttc acgcaccata cgggccgaca gggagacatt ctccagactg taacggacaa
   109261 ctttcaggtg atgaccgacc cagacccgat cggcagtggc gcgcagacca gccggcacct
   109321 gcagcacttc agaagtgacg gggacagact gatactcatc gggtacgctg ccctgacgca
   109381 cggcgcgatt cagcgaaacc agtaacgatt catagggatt cgactcttcc caggcttttg
   109441 ccggaccggg ggtacccgcc agctcgctga ccagctgaat tgtccggcct gagcccgcac
   109501 ggggcacggc acgaatggag aagttcagcc cgcgttcggt ttccacaatg aaggtgaatg
   109561 gttttttact gacggtcgcc agaatggcac cgccgctgtc ggtctgctcc tggtttgtca
   109621 ggccaccgtc caggctgttt atcgccgtga tacgatcgcc aggtactgtg aacagattcg
   109681 ggtcggtgtt actcacggca atatttgcct gaccaccatt ggtcaggggg accactgtcg
   109741 gcgccagcgt accgctgagg gtcgctgaca tcgcgggggc ggccaacagc agacagcctg
   109801 aaataaataa cgggttaatt cttttcatta tttatttctc caaaacgcgc cagccagctg
   109861 acaccatcga cacgactgaa ctgaatgaca taacttttaa tttcactgta gggtttggaa
   109921 tccccaatcc acgttttcag ctcaccccgg atatccacgc ggttctctgc cggccaggca
   109981 cggatcgacg tcatataaaa ggtggcatta acgttattgt ctttaatgcg tttcgcatct
   110041 tcagccagct ggaccttaag gctgttctgc gaggcgggta atacataccg gagtagctgc
   110101 tgatgctggg catcaaccgt ttccggggtg acattcagac gcagagcaat aaaggacagg
   110161 cccagctgct caatataaga ggcgtcagcc tggttctgag acaccgcaaa gggggcactg
   110221 aataacatcg gtgtcaccgc cactttctgt tctgtctgaa gacggtaatt atttatgccc
   110281 tggataatat tggtcgcaag actgagggtc aggagcgtcc ccagactgat aaatcccaca
   110341 gcgataacgc gggtggtatt ttgtctggca ccatgttcca tatgttattt ccccgttgat
   110401 ttatttaatc cactgccgga aacaggagtc cggaacatca tgaaagaaac ctttaagaag
   110461 ggaggttggc agataccagt aaatcaggtc gcgtagccag gagctgcccc gccctttttt
   110521 cagtttcttg ataccccaga aaaccagtgc cgctgcagcc ataccaaaaa tgaacttgct
   110581 ggtccagaaa ccccagccga gacaaatcac ggccgggata agttcatcga gatataaacc
   110641 aaaccagcgg gactggttag tcagtgtttc cgggaaacgg tatcgcttta attcgtctcc
   110701 cgtcatcacg tgtttcctgt cagtaaccgg cgaccgacat accgatggtg ataaaggtgg
   110761 aaataatcgc gaagccgaac aggaacttca cgtttttggt catcatgtac atgatgccgc
   110821 cggcgacgac ttctgccaga accacccatt tgacgacgct ggaagactta ccaaacgtgc
   110881 ctttaacggt cgcatccccg gacttcatca ggtcggttgc cgtggtggtg gccatcgcag
   110941 catccgggaa gaacgccgcc acagcagcaa ccggcagcgc aactttagcg actttcaggg
   111001 ctttcttttt attgaaaacg cgagacagaa aagacggttt ggtttcttca gagacagcag
   111061 taccctgaac acttaataca gcattcatat ttatttcctt taaagagaat gtatacgtta
   111121 gtagaaaatc acatctaaac ctgatttttt atatctttac cttccttcct cctcgctctg
   111181 ttcagaaaaa atataattgg ggaagcgtct tagatgatct ttaagtcgca tcgccacttc
   111241 cgttgacttc gttctgccac tacggttctt tgcgctaact aaaagtgcat gagtgtcgtc
   111301 atcaaggtaa acggaaacaa tattcttatt tccagtgttg gtataacgct ttgacacaca
   111361 acttctccga ttcgagatct tatagacaaa tcattacaca gaaaggcaca ggaaataaag
   111421 gggctaaata gccccaattt atttaacact tcattaacat tatatattcg taaacattct
   111481 caatgaaaaa atatattttc ctggtcttgt aacaatccga tataaatgag ctaaaagaag
   111541 gatagatctc cagtaatttc tctttcgaac gatcgattct tttcttcaca attttttcag
   111601 acacacagat ataacttgat atatccaaat agctaaagcc aagaacataa aatgaaagag
   111661 gaattatatt caaatcactt atctttgaaa tagcctcatc aaaatctgaa ttaccttttg
   111721 atttgataac ctccattttc cggctgggta atggaaccgt tatcagaaga tttatttgcc
   111781 aaaaaaaata aaaatcatca tccaaaagac tgatacactc aatccgaatt tgaaaattcg
   111841 attttccaca cgaaaaaatt ttacttaaaa cacagccttt acctagtacc atgcaatcaa
   111901 gttctaattg ggaaaacatc aactccaatt cataaaacgt tccagagaaa ctacctgcta
   111961 cacattctgt tttaaaaaat tcatacattt gttcaaatga tgtgttggaa tatagtacat
   112021 cacgttgttg gtttcttacg caaacagaga caggtgagat gttatacaac ccctttatgt
   112081 gaagaagagc atccctaacc gattgactta agctgtcatc actactacga tccatcgcac
   112141 acataggttc ctccctagaa ggtttctatg gatagttggt gtagagagat gcaacctctc
   112201 tacaccaatg attctcaaat tttcaattac acctaaatta taaatcccat tgaaaaggat
   112261 gtcatctgat taacttagat cattcttcca aatattcacc aataagaaga acaataattc
   112321 attctacaat aaataagcca gcccaaccaa tgattacatt tatattacgt aaaatcttac
   112381 gctattcatc ctcaatctca ctttcattcg gaaagaactt ctccatcacc gcactaacat
   112441 cgtcccgtat gttctctatt aaccctgacc attcccactt tggattgcca ttaacatgag
   112501 gacttagaca ctcgatcccc agcaccttat ttacagtaaa ctgagtttta accatgcttt
   112561 ctagcagtgc tctattgaat gccatctgat taaatccgga ttctttacgt tccatctggg
   112621 cttcatagac acgcaaacca agctcaagca acatagatgc aatacttgaa tagcttatat
   112681 ctttctcttt cgcaccttca gcacgacgct gaactgctat cgcattaatt ttttcagcaa
   112741 cattgtcatt tacataaacc tggatcttag ccatagtccc tcacaattat aatctcgtat
   112801 aatccataaa accctaagag ctaaaactac gcatgttgcg cgattcacaa ttagagtcac
   112861 tatgatagaa atgaagattc acttcacgaa tcactatcct tttagccacg aatctaatat
   112921 agattcatgg cacttgtaaa taaatgtttt acaaaaaaat agtctctact gaatctcatg
   112981 caattcgtta gtgaatctat atagattcat agccgattcg cattaacaca ttaaataaat
   113041 gtactgcaca ttatttattt cataactcac tgtttccaaa tagcaatctg caaaatttta
   113101 attttgcgta gtgtgtggtg attttgtggt gaggagtgca tatctgttga gtctggttct
   113161 ggtctgggtt aacgtatttg caggaaccga cccggaggga gtcttttgag aaaacaactg
   113221 gtattagcta ccctgctttt aatttccaca cctgcctggg ctgcggattg ttttgatatg
   113281 gcaggacggg actatcgaat agatcccgat ctactgcggg ctatttcatg gcaggagtct
   113341 aaatggaagg tgaatgccat cgggaaaaac ccaggatctg gctacggtgc cggactgatg
   113401 cagatcgact cgcaacacca gggtgaactg tcgcagtacg gtattaaacc gggacacctt
   113461 ctgactgatg cctgtctgaa tatttacacc ggtgcttatt atctggcact ggcttttaaa
   113521 aaatggggag taagctggga ggcagtcggc gcctacaacg ccgggttccg gagaacggac
   113581 aggcaggcca tacgacgact ggagtacgcc aggaagattg agaccatcta ccttgctatc
   113641 aagagaaata aaaatgccgg ccagtcatct ttaacaaaaa actgaagacc tcattcatga
   113701 ggtcttcaga acagggaagt gattaatcaa ttgcccgcca tattaaatgc cgttcgggat
   113761 gctgaataat gctgatataa tacttcagtg catcctgccg tgaaaccaga cgcctgcaga
   113821 tctggtcata ttgcggcccc atttcagcca tgtgccagga cagcctgttc ataatcatca
   113881 gcgtggcaat aatgcctgct gcatcggcgc tgacctcacc ttcgaaataa tttcccggga
   113941 tgcacatcct gtaacgctgc tcaccttctg gtgcgatata tccggtctgc gtggtaatga
   114001 actggatgct gttgggtgca atattcccgc caacaccctg tggaataacc cagtaagacc
   114061 aggaaccgcc gtcgtattca gaatgctggc gtaaccagct cgcggccata ttatcggcta
   114121 acggcgtaaa aaagaggtcc gggataaaat ccaggcgagc tttaccattg gttacggcac
   114181 agcgcagata tttgtctgtt ttaaactgtt cgtctgattc acgagtggcg gtgttgactt
   114241 tcattgtgcg catactgatt ttctccttcg cggtttatta aaacgttcga cttcatcact
   114301 gagcggcgaa gggcaatttg cagccgacgg ggagaaaata aaggggcgcc tggcgttcat
   114361 ataccccttt attttcgcca cggctgatgc caaaagcagc cctccgcgaa agatgaagtc
   114421 gggcgatatc gagcaggagt gagaatgcgc acaaccctga acgtcaatcc ggtgtttatc
   114481 ggattcacgt tcaggccctg gagtggcggg tatttatcgc cacggtgaga gcggcgcatc
   114541 ctgataagga tgcagcaagc gagattttga atttgcgtca ggatggaagc ccgaaagggc
   114601 agagacagct tgctggctct gttcacgaca gccgtgtccc gacagggacg acgcccgggt
   114661 cagtatttat ttaatctttc atcagaaata aatagcggaa gagatacaca gcagaatatc
   114721 ggaagcgatg taacagggat gaataaagaa tattgatgag atactaccgc gccggagtaa
   114781 tacgcgcggc gcgtagcgca gccggtatta ttcagcgcca caggcgctgc ggcctttcag
   114841 cgcagtcggg caggttatcc cctgcccttc cggttattta cgcggcctcc tgtattccgc
   114901 gcatgaagcc ccgcatagcc ctgaaccggc gcagatctgc cagtcgtttt tcaaaatcat
   114961 tgaggtagta aaccggggta tacctcaccc gccggaactg catcgtgagc gtgttgcccg
   115021 tcaccacttc cgctgctatc cccagcagtg acagctggat gaaggccata tctgccgcca
   115081 ccggatcgat gtcaatgcag ctgccgaaca tgtgcatgga ggggttaata tccgcttcaa
   115141 gcaggcactc tgcataggcg atcagcatcc ctgcggcccc acacgccgga tcgctgacgg
   115201 tggcaatgcc ttcccggcgg atagtgtccc tgacgcccgg catcagcatc cgggccatga
   115261 ggcactggac cgaataaggg gtaaagtact gcccacgaaa gctatcgccc agctcaagct
   115321 ccatgaaaat ggcaccgagg aaatcatgaa atttcgcctc cagtgcgcat accatcatgc
   115381 agaacatttc ctgcatgttc gcgatatctg atgccccata acgcgcacaa attttccggc
   115441 agtgctccat gctctccggc gttcttatcc gggccatatc cagctcactg gcggcgagtg
   115501 acagaaaatc actgaacact tcccagcgcc ccagatggcg gcccgtatcc ttaaaaaggc
   115561 tgataaaacg gccccggctg tactgctcgc tcatcatacg atgaaccgca ggcacctgtt
   115621 cagcgatctg ctgccctgcc tgaatgacag ggctgttatc cgcggtttct ctggccatat
   115681 tgaacacatc ggcaaaactc agctgtgaca tagcattatc tccgctgttg ccgctcccga
   115741 aggagcggct caccttgtca gttacatgcg cgtttgagtt caagcgtgcg gagcacctgc
   115801 ccgaaggcgg tgttgttcat cgcggggata tggacaccac gccccttgcg aacgctccgg
   115861 gcaatatgcc gtccgaaagc cttcagcgcc gggtcaatct cctgtgcggc gatgtcgtcc
   115921 cgcaggttgc gctgatgacg gcggggcttt acagcctcag tggaaggtga aagaatagat
   115981 aggttcatat gtacctctta gttaatttga acagccgtaa aaatcgttcc cgcgactttt
   116041 acggcgtgga taaagcaggg ttttccctgc ttttttcatt tccggaacag gttaaattcc
   116101 tccttaatgc gcgttgtaat ctgcgcatgg ctcaggttgc acacatcccg cagccggaaa
   116161 tatctggctc cgtagcgggc atatatctct gtcacgtcac cgcagaccat ctcctgcagc
   116221 atgaacgttt cccactcgcc gttctcactt gttgaccagt tgagcgggta catcaggccc
   116281 agcgcgtcat ggaacgtgtg aacgtcgatt tctgaggggg ctttcaccgc tgctttctgc
   116341 cggctcagcc agtattcgcg ctctgattct gctgtagcca gcattcccgg atgggctgaa
   116401 aattcggtca ggtgtaagtt catacgtctc tccttatgtg gatcaccggc ggcccccgga
   116461 ccgccagatg ttgggaaaaa aagcagactc atggcatatg gcgttcagcg cgcattgagt
   116521 cagcaatgta tttgcgtgcg tcattccacg cttccttacc ggtatcacca aaaagaagct
   116581 caacgatttt ccgggactgc agccacggtt gagcaacgcc gaaatgcacc tgcagaacgt
   116641 ccgcgtgcca gtcaaccact cccgccccca ggacgttatc agccatacgc atcaacgttc
   116701 cccataccag ttcacttctt tcgctttctc tcagacgctt gtttttaagc tctaccagat
   116761 gcagcaggag gctcttttgc tcgctaatcg cgttggccag aaggttttca acccatcttt
   116821 cggtagattc tttggtggcg gttttgacgt tgacgttctg tgtgttcatt ctgcttttcc
   116881 tctggtctgg tggttaatcc atctctcggt gagttccctg gcggcaaagg gcaaaggagc
   116941 aacgtcgtaa ggaggagaac aaggggcgga gacaaaaagt ttttgcggtc cctggcaaaa
   117001 agtttttggc ggagtttatt taccccttgg atgacgacac ggcggtgcta cgaccagccc
   117061 ttcgccgggg aacggacgag agatgactca ccaggggaag ggatgagaat gaacacaccc
   117121 gacacgacgg aacggcgtgg cgccatcaga gtgccggcag tccttcgccg gcacggtgaa
   117181 agcggcgcga ccgggacggt cgcagcaagc gctgccgttg accttgacct cagacatcag
   117241 acactagccg acaggcccga aaccgctttg cgggttcggc ggagcccggc aggtgcgtag
   117301 cagctgccct ggcggagtgt ggctcgacga ctggccagct ttgctggtca ggagccgaag
   117361 gggtccagtg ttgttatgcc tttgacgtta aggccttaaa gggtttacca gcggtgacac
   117421 agcaggaagg agaagcagga agacagcggg cagcaaacag ggaaaacgcg gagaggaaat
   117481 acgggcggcg cgtcagcgcg gcccggtttt tctgcgccgc aggcgcgcgg cctttcgagg
   117541 cgcggccaga cggggacaga tgcccccttc gcctgctctg ttccggaatc agtcaacaaa
   117601 catcgagacc gggatttgaa atcgatttgc cagcgcccgc atgtgatcga gggtcagact
   117661 gcgttcacca ctgaggatcc ggctgacgag cgattttttg cctatctcgt tttcaaaatc
   117721 ggactgtgaa agcccgtgtt gctgcatgag aacccgcagc aacgaaacac cgttcttgcc
   117781 tgcttcgatg cgcgtattaa attcttcaaa ttccaccgcg ttatcttccc aggcatcaat
   117841 gcgggcagtc agcatatcaa ccagcgggct gtccgggtca tgttccagaa gatattcaac
   117901 gagtttaagc gcctcttcgt aatctttgcg ggacgagctg ccacccagca gagggacaat
   117961 actcgccagg tcattcgccg ctttaatggc atcgctaaaa atcattcttt gtgctcccga
   118021 taatatttcg ttaagcgatc atattcagca tgggtggtga tgtgtttgac gaatatcttt
   118081 ccgcgctcaa aatcagcaaa aaacatcatt ctaaggttat taccaccgat atcgataacc
   118141 caccattttt cccggtattt catgcgatcc agactggtaa agtatcgctt tagctcatcc
   118201 ggtttttttg tttgacgatg actccagccc ggtatttcgc tggactgcgc ccaagcccgc
   118261 tacagcaggt ttatcaaggg cttaggcgcg cccatcatat gccggtgctt tccgaaactt
   118321 gacccggctt ccggtcgcgt ggctcccatg tggctcttgg aaaccgaggt ttccgaggag
   118381 tcatcatggc aagaatcaag ctcaccaagt ccgctgtcga tgcggcaaag ccccaggcgc
   118441 aggccgtcga gttgcgggat accgtggtgc ctggcttcct gtgcaaggtc accccggccg
   118501 gccgcaaggt gttcatgctc cagtaccgca caaacgctgg cgagcgccgc aagcccgccc
   118561 tgggccagta cggggagctg accgtcgagc aggcccgcgt catggcgcag gagtggctgg
   118621 ccgaggttcg ccggggcggc gaccccagcg cggccaaagc tgccgcccgc aaggcacaga
   118681 ccatgaagga gtattgccac accttcatgg aggactactc caagcagcgc aacaagccca
   118741 gcactcagcg cggctatcag ggtgtcatcg accgctgcat catccctatc ctgggccgaa
   118801 tgaaggtgca ggacgtgaag cgcccggacg tggccgcgct gatgaagaaa ctggcttaca
   118861 agccggccga ggcgaaccgc gcctttggcg tgctgcgcaa gatgttcaac caggccgaag
   118921 tgtgggggct gcgcccggac ggcaccaatc cgtgccgcca cgtcccgatg ttcccgcccg
   118981 gcaaggaaac ccggctcatc gtggacgatg agttggtgag gatcttccgc cacctggaac
   119041 acttggaggc ggaaggattg gagaactacg tcatcccgct ggcgatccgc ctgcaattcg
   119101 agttcgccgc ccgccgctcc gaaatctgcc cgctcgaatg ggactgggtt gatctggaga
   119161 aacgccgggt ggtctggccc gacagcaaga ccggcggcat atccaagccc atgagcgagg
   119221 aagcccatcg gctgctttcg acggcgccgc gccgggaggg ctgcccctac gtcctgccgt
   119281 cgcccaacga cccggcccgg catctgacgc atggcgaaca ctatggcggc tggaagcgcg
   119341 cgctcaaggc cgccggcgtg ccccacgtcg gcacgcacgg catccgccac cgatcgacca
   119401 ccgacattgc caattcaggc gtgcccacca aggtcggcat ggcgctgacg gggcacaaga
   119461 ccgtggcgat gttcatgcac tacgtccata ccgaggacaa gccggtgcgc gatgcggccg
   119521 agctggtgcc gaggacaagc cggtgcgcga tgcggccgag ctggtggcca gccggcggct
   119581 ggcgatcacc ggggcacggc aaccggcggg ggcacaggca tgaacaagcg caaggcatcc
   119641 atcgcgtcac tcccagtgcc gacggcgctg ctgggcgata tccgggcact gatcgaagcg
   119701 gcgcgcaagc gcgctgcttc ggcggtgaat agcgaactga cgatgctcta ctggcacatc
   119761 ggtcagcgca tccatacgca ggtcttggaa ggccgtcggg ccaactacgg cgaggaagtc
   119821 gtactgacct tggcggcgca actgctgaag gaatacggca gcagcttttc ggtcaagaat
   119881 ctgcgccgga tggtgcagtt cgccgcagcc tacccggacg agcgaattgt cgtatcactg
   119941 atacgacaat tgagctggac acacttcatc gccctgatcc cgctgaaaga cccgctccag
   120001 cgggactact acgcgcagat ggcgagtgcc gaacactgga gcgtgcggac gctgcgcgag
   120061 cgcatcgact caatgctata cgaacgcacc gcgctgtcca agaagccggg cgagacgatc
   120121 gcgcaggaac tggccaccct gcgcgatgca cagcgcatgt cgcccgcgtt ggtcatgcgc
   120181 gacccgtaca tcctcgactt cttggggctg cgggacacct ggcaggaagg cgacctggag
   120241 gcggccatca tccgtgagat ggaatccttc cttgggcgcg ggcttttctt tccttgcccg
   120301 gcagaagcgc ctccagatcg acgaagagga ttaccacctc gacctgctgt tcaacaaccg
   120361 caagctgcgg cggctggtgg cagtggaatt gaagatcggc gacttcaagg ccgcctataa
   120421 agggcagatg gagctttact tgcgctggct tgacaagaac gaacgggagc cgggggaagc
   120481 ctcgccgctg ggaatcatcc tctgcaccgg caagaagcgc gagcagatcg agctgctgga
   120541 actggacaag tcgggcaagc acatgatccg gcttcgccac gccagccagc tcaacgatgc
   120601 ggaagccaat gaaatcgtcc tcttgaactc gcatgacggc accagcagct atcaactgct
   120661 ggcgggattg cttcgtttcg tctgccagaa cggattggtg ttcggcgaca ccgtggccga
   120721 cgtgcgcgtg ccccacaagg gcgacgtggc cggacaggtg atcgaaggcg cttacgaggt
   120781 cttgagcggc ttcgacaggg tgaaggaatc tcgcgacgcc atgcgcgcaa tcaccttgaa
   120841 cgatggcgaa tccgatgtgt tcgcccgcgc cgcactggcc ctcaagtacg acgaccccga
   120901 caagcccgca cccatcacgg aatcgcaaat cctgatgccg cgccgcttcg aggaccgccg
   120961 ccccgacttg tggagcgtgt tcactcgcac gcaggagaac ctgacccaag gtggcctgcg
   121021 cggccgtagc accaacggac ggcgccagca gacccgccct gtgcagggca tcgaccagaa
   121081 catccgcctc aaccgcgcgc tctggctgct ggctgatggc atgcgccagt tgaaagcctg
   121141 accccaagcg cccaccacca ccgcgccccg cccattgcgg cggggcgcga tgctgctggc
   121201 gcagcacgtc acgcacgcgc ctacggcccg tcgcgttcct tcaatacggc ctcaagctcc
   121261 tggcgcacct gcgccagaag ctgatcagtc ttgcgcgtac tgtcgccggc ataggccagc
   121321 gtcagcagcg tgagcggatg gacttccatc acctcgcaca gctcggccaa cttgctgatg
   121381 gtcgggcttt tcagatcgcg ctccagcgta ctcatatagg tacggctcga cacgtcggag
   121441 aacgcttcct ggctcaagcc acgcgctttc ctgaccgtct tcaacgcctt ggccaacgag
   121501 tacgctgccg ccacctatgg tttcctcgca aaaaaccaag atgacagccc attgcgccct
   121561 ataggactac aatctatagt gttcatttgg tgttgttcta cgctttcgtg cctttatgga
   121621 aatccgcatc tgcggatggc tccaaatcca gggaaccgca ttcgtgcctc tactgacttg
   121681 cgcccttgaa cgttcgtgcc tttgtgcttc tgcggattcg cgggcttgcg tatctgttgt
   121741 ctcgtgcgca agcggggatg cggttcggcg gcttcgttcc tttgagggga gaggccagcc
   121801 atgaacgcgc tcatcaccga tgaggaacgc ggtcggctgc tcgccaacgc ccaagcctgc
   121861 gccgacgatc cgctgcccgt cctgcgactg tttaccccgg acgcccacgc cacttggctg
   121921 ctggccacgc tcgacccgac cgatggcgat acggccttcg gcctgatcga cctgggcatc
   121981 ggccttccgg cgctgggaac ggtcaagctg tccgacctgg ccggcatcgt cgggccgaac
   122041 aagcaacccg tgatgcgcga tcgctatttt cagccgacgc ggccgctgtc ggattatgtc
   122101 cggctggcgc aggaaaacgg cgcgattacc gactgatgca ggcccgcgca gcgaggccga
   122161 gcggggcgca ttgtgactat ttcagtctta cccaagacct gtccggtctg aaaccgcact
   122221 cttgcgccga agcagcatca ctctgctgca aacagtcatg gtctttagcg cggactgcgg
   122281 cacggtgtgc gatgcagccc gtcaattcct ggcggtgcag ccgtcgcatt cagacgattt
   122341 tcgcaatgca ccggagccaa tcggtcttga caccaaccgc tacagcctaa cccgataacg
   122401 atgacgtttt gatgttgaac cgatagctcc cgcaccacga aaaccgtggc gacgttcctg
   122461 ctgaccgtca ggaggcatcg tcatggccga cccgagcgtt gaacactggt atccgaccgc
   122521 cgcgtatctc tacacgctgc accttgatgg ccccgcgctg gcctgggaat atctgcgccg
   122581 aaatcccgac taccggcgcg actggctgcg ccgtcgtcgc cggcctgatg cggcgcacgc
   122641 ctggggcctg cgcctgctgg aagacccggc cctggatgcg cgagacgcgc atccggcctg
   122701 gttccctgac catgatgccg tggtgcagct ttatcccgat gccgacccac cgcccgaagc
   122761 ctacgccttc gagttctggc gcgtccccgg ccgcaagcac ctgatccatg acggcaagcg
   122821 cctggtgctg gtgtcgcgct ggcccggctg ctgtatgcgg ctcgcactgg cgccgggcct
   122881 agaagacggc atggcctacc tctacgccac ccgcgcctgc gccacgccct gcgcgcgcta
   122941 tcgcacactg gcggcggaac tggacacctt ggccgccgcc acggtcgccg aacctgcggc
   123001 gtcagcccgt tcccggccca cgcccgctgc gctgcttgaa ctgcacacct tgcaggcgct
   123061 cgacgcgacc ctggcgggcg cgtccttcgg attgcgcctg tgccggaaac cacacgacag
   123121 cgggaacgat gtccccgcgt ggcaagtgtg atcgaactat ttccgcctgt tcgatcccat
   123181 tctgcaaaac acgcacaacg atttgcggcc cgaccagcgt ggccagccag tctgctgccg
   123241 cctcaatctg cgtggctttg actgccagaa acacaagatc agccgtgcga gtgatctgct
   123301 tctgactcgt ccgatccggc cctacagcgc acggcccggc tggcgtccct cgaccagcac
   123361 gatgggatcg aactatgagt cagtaccgcc tcaatctgtt catccagcat gagcacgcca
   123421 agcgcctgga tcgcctctcg cgccaagccg aacgcctgga gcgcgaggcc ccccactgaa
   123481 tgtctggaag cggctggccg aagggctcag tctcgctggc gcaaacgccg gcgaagaaag
   123541 aacggctcag caaacgccgg agccactgtc gagcgcgtcg agcaggatga caggcaacgc
   123601 tacatcatgc tgcggctaag agcagctaac aaaaccatgt catcgtcaca cgctttgccg
   123661 gtgcactacg gcagcatgcg cgccggtacc agttccagcg cgcgcagctt gggctcctca
   123721 tagaccgagt cctcggccgg atagcgcagc cctggaatct gcgcagcctt ggcgctggcc
   123781 cagacgacgc tttcgcccgc cggcaaggta tcgatctgca cggtgtagat cggatcctcg
   123841 aaggctgctt tggcggctat gaaagcccac cctcgcaccc ggaaagccgc gatcaactcc
   123901 ccaagcgcgg cggcgttgat cctgctcgtg tgcagcagca tcacatgggc agggctgcgg
   123961 ccgaggaccc gccgggccag accatcgtag taggcggcac ggtccagcag atgctcgatg
   124021 tacgctgcct tcacacgatc ggccttgtcg gcgtttcctt cgttcagcca ggctgcatag
   124081 acctggttgt agtaccagtc gctcgcgtcg atcgaaaccg gtgctgcccg gtagcctgcg
   124141 gcctgcatcc agagtcgcat gccgtcccgc ttcgcgagcg tgttgccttc cttgagatac
   124201 ggaaagcgca gcatcctcgt ccagccaggg agtcggctca gcaccgcgtc ggcctcctcg
   124261 acatcgccga tgaaatccgc gagcggcact tggggcgatc ccaggctgcg gtgccgggac
   124321 gtatggttgc cgaccgcgtg gcccgcgcgc gcccagtccc ggatgaggtc cagtccctgc
   124381 gcccggccgg tgcgcacaag tgtgggaaac accatggacg tcacgcctgc atcgcggagc
   124441 gtctccagga tctgccggtt ccacgacggg gccgcgggct ccttcagggg atcgagcccg
   124501 tcgtcgaatg tcagcgccac ggtctgggcc tggacgcagt acgatccgag aaagatgaga
   124561 agcgcggcaa gcgcgcggcg caatgcagtc atcgcgatgc ccgtctcaat ggtcgatggc
   124621 tggcagaagc cgaagcagct cgtcgcgcgc acgcaggccc gcattgggct tgatagcctg
   124681 ctcgtcctgg atcaggcgcg caaatgccag ccttcgcgcg cccttggtcg cccagcctac
   124741 gtaccagcca taagcgcggc ttgcgtcata gcgattgttg cggcccggcg agccggtccc
   124801 cgtcttgcca tgcacggtcc agccgtcgac cggtgcaccg tagttcgcga tgagggcggt
   124861 catgtcgaag gcatgcgcac tcaccggcaa ctggcggcgc acgatcttgc gcatgaacgc
   124921 aagctgttcc ttaggggaga tgcgcagtga actcatcacc caggcgccgc tctgtccagg
   124981 atcatcgacc ggcacggcag agacatcggc attgccgtat tgaaaggcct tcacatactg
   125041 cgcgaagcgc tcctgcccca cgcgtttcac gacctgctgt gagtaccaga agacggagtt
   125101 cctgatccat gtggttggcg tgatgtcgcg ccgccaagca tcaccacccc aatccggata
   125161 tcccgcttga tacgacaagg caggctgtgc agcatccttc agcacgcctg cgtcgtagcc
   125221 catgaggctg atggccagct tgaaagtcga ggcaggcgtc acgcgcccgg agcaggcgga
   125281 gccgcgctgc agaagcaccc tgccggaatc ggcatcggcg atcagcgtgc acagctcatg
   125341 cgcggtcgcg aaaggcgctg aaaaaaggaa gaccactgat accgcagcga cctggaggat
   125401 gcgattgcac atgttgtttg tttccgaagg taagaagtcg gcaacgccac caacgtcagc
   125461 atggcgttct atctctatgg cgacgacgcc gagcagcgcg ctgcatcgag cgaacccaag
   125521 tggcgagact ggttcaacga ggctttcaag aaatcttgag cgcgccgcct ggccaagagc
   125581 agcaatagcg gcttggcgca ggcagcgcag agcattggca tgaatagcgg cgcaagtgtc
   125641 ccgattccca tcactccaga tagcgcctgg cgaatagcac ctctgcgcgc agggctttgg
   125701 cgcgctccgt catgtttaga cgctccagtt ccatcgccgc gcgctcgcgc tcatcaatct
   125761 ctatcaacag cacttgacgc acatcagact cgctcagtag aagtcgctcc acttctgccg
   125821 atccggtatg gaaacgatgc tggattaacg cagtctgccc ggcctggacg ggcggcgcct
   125881 cggcattgtc gattgccgcg acgagcaccc ggatgacctt tgcctcgaag gcgcgcctgc
   125941 ccttcatggc aacccgcaga tcggcgcgca gtcgatcctt cacgtccttt ccggcatcta
   126001 tctgcatgcc gatgttctca agcctgttgt tcatgttgtg cgctcgctag acactctcta
   126061 taattacaca ttatacctaa tttcgtgctt aatagggata ttttaggaat gaatgccagc
   126121 cttgtcaccg tcgagcaagc ggccgagcac ctgaatctgc accccaagac cgtgctgcgc
   126181 tacatccgcg acagacggct cccggcgacg cgcgttggaa agtcctaccg catcgttcgc
   126241 tccgagctgg atgcctttgc cggcgtcccg agcgtcgagt ccgaagctgc gacggcaatc
   126301 gtgcggacta cctgcatcgt tgacatcccc catatcccgg ggaatgaggc cgagcgactg
   126361 gcaaccttcc tccagtccgc tgccttgtcc cgtcctgccg gcgcagcgcc actgcatctc
   126421 caaacggcgt tcgacccgct cgccaagagc atgaaggtcg tagtgatcgg tgatccatcc
   126481 agcgcagcca agctcttaga gatgttgcag tttcatatga gtaacagctt atgaatgacg
   126541 tggtttatcg aagcgccgag gcggctgcgg ctgttgaggg ccaatacaga cgagtcctgg
   126601 agcgatggcc ggttccgaag accgaactgc acatatccac tcgtcagggt tcgacgttcg
   126661 tcgtgatctg cgggccggaa agtgcgcctc ccgtcgtact gctccacggc tcaatggcca
   126721 actcggctgc atggctaccc gatgtggcat tgtggtcaac gaagttcaga ctgttcgcga
   126781 tcgacgtgat cggcgaggct ggcctcagtg caagagttcg gcccgacctt gccagcgacg
   126841 cccatgcgtt gtggctcgac gaggttctcg aacggctggg tttggtatcg gggcaaacgc
   126901 gcgttgccat cgtcggcacg tcactcggcg gatggctggc tcttgactat gccagcagaa
   126961 ggccggcaaa cgttggcgcg ttggcgctga tgtgtccgtc cggaatcggc cgacagaaga
   127021 atctcctgct gaagatactg ccgctcctcc tgctcggttc ctggggcaag cggcgaatat
   127081 ggaaactggt gttcggtcca gctcccaagg tcttgcccca ggaaatgcaa ccgctcgcag
   127141 aacttatgaa aagcgtagga ctggccgcca agccgcgagt gatccgcatt ccacaactaa
   127201 cagatgccca actccgtgaa ctcggcatgc cgatcctgac gatcataggt gagcgggacg
   127261 tcctactgga ctcgcgagac acaagggaca ggttgcagcg gaccgttcct cacgcggaaa
   127321 tccggttcat cgaagcgggc tatcactttc tcccggacca ggcgccgcac gtcatggatt
   127381 ttctggaacg aagcacgctg aagtcatgag attgatgtct gcccaagtga gtttctccac
   127441 tgaggcaata gttgtcggaa gcaagcgaga catattcatg ttgacaaagg tgtccaccga
   127501 tggaattgcg acatctaaga tgcttcatag cagtggccga ggaacttcac ttcgcacgcg
   127561 ccgccgagaa actgcatatc gagcaatcac cgctgtcgcg caccatcaag gaattggagg
   127621 aagagctggg cgagcagttg ttcatccgca ccagccgcag cacgcggctg acgcggtcgg
   127681 gcaagctgtt ccttgagcat gtgccgcgcg tgtttactgc tttacaacaa gcacgcgaca
   127741 gcgtgaaggc ggcgagtaat ggcttccacg gccagttgcg catcgcgcta tccgacggca
   127801 tcacgccgtc gcgcctgccg gctttgctgg ccatgtgtcg gcaggaagaa cccgagactg
   127861 atatccgttt gttcgaggtg ccgctgtcgc agcagatcaa ggggctgcac gacgacctgt
   127921 acgacgtggg tttcgcccag tccgatgagg taggcgaagg catcgcggcc gaagcggcat
   127981 ggagcgatcc attgatggtt gccgtgccag cgcgccatcc cttgctcaag cacaagcgca
   128041 ttcccctgga agaaatgatg cggtacccgc tggtgctgtg cgacccactg gcgtgcgaag
   128101 ggcacgcgcg ccaggtcgag cgggtgctgc gccggtcgga cgtggagccg ctgattgccg
   128161 agcgcgtggc ctcctgcgat ctgatgatgg cgctggtttc ggcaggcttt gcgctggggc
   128221 tgaccggcgc accccacatc gcggccagcc gtgcgccgga cgtggtcgtg cgtcctttgg
   128281 cgggccgctc ccccgtactg acgacctatg tattgcgtcg ggagggcgag tcttcggaag
   128341 tgctgtcccg attcatcgag cgagtgcatg ccatcgactt gcccaaaggc gcacggcccg
   128401 cgccgccact tgaacctgat ctccaggagg acatcgagcc atgaagcgaa tgacccggtg
   128461 agttcaactc ccaatcgcaa cacctgaggt tgtgaagtgg cccaggcgac cagacctgag
   128521 ccacttcacc gccaagtgga gttgctcatg gccatcggcc gcctggacca gcacgaacga
   128581 tatcgcatcc acagcctgcg cgaggccggc aacagcctgc gcgagattgc ccagacgctt
   128641 gcgcgtgcgc ccagcaccat cagccgcgag ctcaggcgca atgcccgtgg cgggcactac
   128701 gagccgcagc gtgcgcagcg gttgagccag cgccggcgca cgcacgcaag ccgccggcca
   128761 cggatcatgc cgcaggccat cgcgttgatc gagcaatgcc tgcgccagga ctggagcccc
   128821 gagcagatcg ccggaagcac cggccttgcc agccacgaat ggatctacgg ccacatctac
   128881 gccgatcagc gccgtggcgg cacgctgtac caaggcctgc gccgccctcg acggcgacgt
   128941 cgcaaacgcc ggctgcgtga cggtcgcggc cagctgacgg gccggcgcag ctggcgcgag
   129001 cgccccgacg ttgtcgagag ccgtgcccgt accggcgact gggagatcga taccatgcac
   129061 gccgccagcg gcaccgcggt ggtgatgacg atgaccgagc gcggctccgg cctgcagttg
   129121 ctggcgtgct cgccggactg cacggctggc aacgtgatgc gctccatcgt ccagcgcctg
   129181 ggccgcttcc gccacatggt gtacacgctg acggccgaca acggcaagga gttcgccgag
   129241 caccggttgc tggcagcggc cctgcaggcc gaggtctact ttgccgatcc atactcgcca
   129301 tggcagtgtg gcagcaacga gaacgccaac ggcctggtcc gctagtacct gccacgcagc
   129361 ctggatttcg ctacgatgac ccccgcgcag ctacgccaca tcgagcagcg cctcaacaca
   129421 cggccgcgca agcggcaccg atacaaaacg cccctcgaca tcttcgccga gggtttcaat
   129481 cacgctgttg cgaactggag ttgaattcac ccccctttgc tactggttgc ggcgctcgcg
   129541 gcctgcgacc catcggaggc acccaagcca gccaacgtgc ctacggtgaa agaactggcc
   129601 gccgatccgg cacggttgaa ggaactgcgc cagcagtgca agaccgatcg ccaaacactg
   129661 ggcgacgtgc tgtgcaaccg agtgtccgag gccacgcgca agcggttcta cggcgatggg
   129721 aagacaccgt acacgccatc ggagacgtcg ccgaagttct gatcgcctgt ccttcactaa
   129781 ataatcggcc gttctctgca aacacgccgc agtgcgcccg cgcctgcggc gtttctattg
   129841 ggttccaccc aacctgaacc attgcttttt tcatcagctt gcttccgata acggtctttg
   129901 accggcactg acccggcact gatcctcgcg ctatgcggca cgttcttgtg ccgcttctga
   129961 acgaggaaaa gcgcaggaac atcggaggcc agtcaatgca agctcagggc gtgatttttg
   130021 ggcagatcac cgccgtcttc ggcatcgtaa tcgctggtgt gtggaccgcc acacaatgga
   130081 cacccgcgtt ggccgcgagt cggtcacggt gcagatcacc agcgttgttc gcgccagcga
   130141 cacgtcgttc aacgtccgct agacggaaca gcggttcatc aacggtgtgc ccgctggcac
   130201 cgaacgctgg aacgccgtgc tttccaccgt cctgcaaacc ccgcataccg aacagcgctt
   130261 gcgcaagaac ccgctgggaa tctacgtcaa tggcctgtcg tggagccgcg aactggattc
   130321 ttccgaagga accaagccat gaatgcactt ttccgtcaat ccgtcttgcc ggtgatcctg
   130381 cttgcctcga ctgttctgtt ctcgggctgc gcctcgcagg gcaagccgcc gccgtccatc
   130441 tcgctcgatg agccggtgca ggcccagccg ttgcccgaac cgcccgcgcc ggtggaagtg
   130501 gttgccgtgc ccgagccgct ggcgctgcct gcgcagttga agccgctgcc ggaggtcgat
   130561 gcagctccgg ctgcgccgga gccggccgac gagaaggtac gcgtctcgcg ggccaatgcc
   130621 gaggcccgcg tcgcacccac gcgcgagggc tacgtcaacg cgattcaggt gtggcctttc
   130681 acggatgggg cgctgtatca ggtctatgcg gccgtgggcc gcgtgaccgt ggtttcgctc
   130741 cagccgggcg aggaactggt gacggtcgcc gccggagata ccgtgcgctg gatcgtgggc
   130801 gacacgtcca gcggcagcgg tgccgagttg cgcgtgaacg tgctcgttaa gccgatccgc
   130861 tcgggcctca agaccaatct cgtcatcacc accaaccgca ggacgtacct gctggagctg
   130921 acctcgaccg agcgtgcatg gatggcatcg gtgtcctggg actacccgaa agaccggatg
   130981 ctggtcttgc agcgccaggc gcaggcggcc agcgccgccg tgccggtcga taccggcctg
   131041 tcgctggaga atatccgttt ccgctacgcg gtgtcgggca gcaatccgtc gtggaagccg
   131101 ctgcgcgcct tcgatgatgg cgagaaggtc tatatccagt tcccggcggg catcgctcag
   131161 ggcgaactgc ccccgctgtt cgtcatcggc gcgcaggtcg acgggcaact cgtgaactac
   131221 cgtttccgcc cgccgtacta catcgttgat cggctgttcg gcgcggccga actgcgcctg
   131281 ggcggcgatg gcggcgacgt ggtgcggatc gagcgcacgg atggcacccg gaggaactga
   131341 ccatgagcca ggacgacacc cccgacctcg ccacgccaca ggcgggcaag gtcgcgcccg
   131401 aggctgtggc gctgcgcgcc cagccgcgcc cggtcacgcg cctgaaccgg cgcacgctgg
   131461 ccatcctcgt gggcggccta tcggtcgccg tgctcggggc cacgatctgg tcgctgcaac
   131521 cgcagcggcg cagcgccgat gagcagaccg agctttacaa cgtcgatcgc gtgtcgaagt
   131581 cggaagggct ggacggattg ccggcggact actccaagct gccgccggcc ttgccgcctg
   131641 ccgtgccgga gctggggccg ccactgccgg gcgatcttgg cccggccatc gtgaagtcgc
   131701 agcaaccggt gacggccgcc tacgcggccc ccggccatga ccccaacgac gcgctgcgca
   131761 aggaggcgga cgccgcagca ggttcctctg tgttcttccg ctccggttcg cagaagacgg
   131821 ccaccgcgtc tgcgcaggct gcgcctgccg gcctggccgc caacgcggct ttcgacccgt
   131881 ctgcggcagg cccagcctcg acagcggccc agcctgccga cccgaccgcc gtgcagaacc
   131941 ggcaagacca gaaggaggcg ttccagaaaa ccggaaccac ggaaacccgt aattccggca
   132001 acctgaccct gccggcttcg ccgtatcagg tcatggccgg cacggtggtc gtcgctgcgc
   132061 tggtgacggg catcaagtcg gacttgccgg gcgacatgat cgccacggtc acggagccgg
   132121 tctatgacac ggccaccggg cgtttcctgc tgatcccgca gggttcgcgc attctggggc
   132181 gctacaacag ttcggtcagc tacgggcaga gccgcgtgca ggtggtctgg aaccggatca
   132241 tcctgcccga cacgtcatcg ctcacgctcg acaacctcgt cggcaccgat ccggccgggt
   132301 atgccgggct ggaagacgac gtggactggc attgggatcg catctttgcc ggtgcggcac
   132361 tgaccacgct gctgggcatc ggcgccgagc tggccgcgcc ggagaaccgc caagacggcg
   132421 atctcgtcat catcgccggg cgcgacagct tgcaggacac ggtgaatcag gtcggccagg
   132481 aagtgacccg gcgcaacctc aacatccagc ccaccttgac cgaacggccg ggcctgccgg
   132541 tacggatcat cgtcaaccgc gatttggtac tgcgtccgta ccagccgctc tttttcaaca
   132601 aggggacttc gcgatgagta cgaccaagaa attgcggctt ggccctctgc ctcgccaaga
   132661 agtcacgaag ctgaccttcg cttgcccggc aagcctgaaa gccgacctcg accgctacgc
   132721 cgcgctgcac gcgcaggcgt atggcgagac tgtcgatgcc gtgacgctga tcccgcacat
   132781 gcttgaagcc ttcatggcgg gggatcgagg attcaggagg gaaggcgcgg gcaaggccgc
   132841 gccgccgaag ccgaagccga gctgatgatg tcagttcccg ctggtggcca tccctcgaac
   132901 gcgcagcccc aagctgcgcg ttcttcgttc tggagaacga tagccggtcg ggctatgatg
   132961 acgaaacgtg gcagccgtct gctggtaatc gtctctgatg cagcacgctc cggccttcta
   133021 ccgcgacgct cctatgtggc tcccagccca caacgccgcc atcctgcaaa acggccaaag
   133081 gtagagctaa ccccacgtac cgtaaagact ttcggccatc aggctgtttt cactaaacgc
   133141 ttgacaccgg cccttttttg cgacaacccg ctttagtaca cgataggtgt catcgatggc
   133201 cgctgcatca ttcggatagt gtcttgccgc ctcatcaaaa ggggctcgtg atataacatg
   133261 cacgccatgc ctccggtttc cattatggaa acattgaact tcactccacg ggagttgaca
   133321 atatggaaac aggctgcagg ccaatttctt ccccgccagc cattccgatt acccgacgtt
   133381 tacgacttca atgcccagga tcagagcgat gaattctgct ttgttctgaa gcaaccaggt
   133441 gcgtgcttcg ggtgcctgag ctttgctgat atcgatatca aactgattaa gcgctgcagc
   133501 atcggcgtgt ctgagtgtaa taccgcgcca ctgaaggcct gcataatagg cgttccctgc
   133561 cccctgctgg attattcctt tcacgtgttc cattgaccag acctcattcc acacccagac
   133621 gacggaacat atcggcgatg atattccggc gggtatatga agcacctgcg gctttcagat
   133681 cggccagcac gttataggcg aaactgacat cctttccgtg aaaagcgatc accttttccg
   133741 cttttggttc aaaacaggat ggggaagttt cccgggagaa agcctctgat gagtgttgat
   133801 ggccgtatac tttcattttg cgttacctct ggtctttaag ggatggcagc gatacgccgc
   133861 catccgtgtt tatttctcag cagtcgtttg ccgccagttc actcatcagt acatcccgtg
   133921 cttccagcgc gcgttcctct tcggctagcg tcagcagata gccgcgcttt gccgcagcgc
   133981 ccattaacac cggacggtct ttcaacggca gcgcatccag ataatccagc gcaccaccca
   134041 gcagacgggc ctgatacagc tcgtaatgca tcccgcagct ccgaccagcc tttttctcga
   134101 tacgttccag cactacatcg gcgcggataa catcgaatgg gtttcgggaa tgaatgttgc
   134161 gtacaaagcc atcggtacgc aggaccatat ttctacgctc catcatcgtt tctcctctca
   134221 ctcagatttc tgaaaaattt cagttagtac gccacggatg aaatacacgt atgcatcagt
   134281 acgggtgaat ttatccccgt aatgcgcatg agcttcctgc gacatggccg cgttttcgtg
   134341 tccacgatcg ataattcgtg caattttttc ccccatcttc ctggaagatt cctgagcggc
   134401 agttttgagg ttgacatttc gtgtactcat ccagctttct cctctgtctg gttttttgtc
   134461 tgttaaaacc atcacccgtt gagttgccgg ggccgcggtt ttgactttgt gcggggacct
   134521 gctgaacctg ccccctggtt gttaccttca cccgtttgag agccgttcgc cgcaagggca
   134581 aagacgccac ggcctgacgc atctgtccgg ggcaggacac aaaagttttt gcggttccat
   134641 gcaaaaagtt ttgtggactg ttcattacac cctggacagc caatgcgaca ggttgtggct
   134701 atgtcagccc gggcgaatgg actcaaacgg gtgattcggg taccagggga aaggagcagg
   134761 cacccgccgc aacgacggaa cgcacgggcg cgaaacggcg ttgccctgca gagtgccggc
   134821 agcccttcgc cggcacggtg aaagcggcgc gcccggaacg gtcgcagcaa gcgctgccgt
   134881 tgacctcaga catcagacac tagccggcag gcccgaaacc gcgtagcgga ttcggcggag
   134941 cttaccgcgt cttttcgcgg ttagcgcagt gtggctcgac gactggacag cgcagctggc
   135001 cgggagccga aggtgtccag tgtgggtgtg cttttaagcc ttttcaggtt ttaaagggac
   135061 acagcaggaa agaaaaccat cacaggaagg aacgggggag tatcagaaca aaagcccgca
   135121 gagaaacaac gggctgatcc aacgggcgaa tcgagatata tcaatatatg cctacactta
   135181 cagcacaata accgggctga atgttatgat ccgagtcaca aaattaacac tgccatatat
   135241 agggatttat aaattcctga aactgcagtt gtccggagca cagacaggtc aggagcttac
   135301 ttatcattgt tttcactcag attattcgtt tcaaacgaga caagaaatgc tttcagccct
   135361 gcacaaaacg cattgaattc ttccggtgtg acatctgcgg atcggtttat tctggctccg
   135421 cgaagatgag aattgccgga tgcatttttt tccgccccgg cactgcggat tatcgagtcg
   135481 gcccggcttt ttgaacatgg aacaccgccc aggctgatga tttgtgcaac atcgttcctg
   135541 ttgaggcagc caatcgcccc ggcaatcatc ttaagattag ccgtaagttg tctgcaggaa
   135601 agtacgtcac tcatcggttt taccttcttc agcgatcgag ccgctcgacg gtggccagca
   135661 gttgtggata ggtcgctgac aggcactttt tgtaaagtga ttcagccgcg ggtatcccct
   135721 ccagataatc atccgagtcc cggatttcct gagccagata ttcaataaag gcgggttcca
   135781 caacggagcc attcagcaca ttaagcagaa cctgtgtttc ttcgtcatcg agaggaaggg
   135841 cacaggcgcg aaccagatgc gcatagcgat caaagatatt attcagccgt tcagtcaccc
   135901 cttccctgtg ggagttcaga tgtgctcgca gcttgggcga aggcgtgaaa gaggggttgc
   135961 gggagatctc ttttttcatt ggttatcctc agaatactgg cccgacatca ttaagaattt
   136021 gcgccgctcc ctcacgaact ggcggtacca tttacgggca acactggcca gatcgtcctc
   136081 agaagcgcca caggaaagcg tactccctat aaaccctccc ccacggcaaa tctgagctcc
   136141 tgtattacca gagtgttccg gggactccag gtgaacatag ccaccactgt cgggtgcgta
   136201 aaaactgaaa atttcgccgt ttttacggga ttttatcgtg aagttcatgc tggctctcct
   136261 ttggctcacc cgcgactgcg cttcgcctct ctgagttaag tggattcact gctgttcatt
   136321 acacagacag ctgtatgaca gaagtcatac acaatcaagc aagaagagta aaatttgagc
   136381 gcaatagata ttaatgctaa tggatgcgta cattagcatt aacatgaata gagggaggga
   136441 aaaggtgcta ccaccctgct ctgttccccg caggggaact gcccttaccg gaagttaagg
   136501 cgtgcggtcg tatcggaaga ccctgtaaat aattctgtgt aactgccatc cgattaaagg
   136561 tggtcgctca ggcggtcacc gaactcgata ataaaacggc tcattgccag ccgccagttc
   136621 tggatcggca tactccattt tttcgacgcc gattgtatcg ccagataaac cactttgcgt
   136681 actgagtcat ccgtcgggaa caccttgcgt ttctttatcg cctgccgtat cacactattc
   136741 agtgattcga tggcattcgt cgtgtagatg gccttgcgga tatccggtgg gtagccgaag
   136801 aaggtgttga ggttttccca gtgcgcacgc cagcttttgc tgatttgcgg gtatttttca
   136861 tcccaggcac cggcaaactt atccagcgcc atcagtgccg cttcctctgt cggggcttga
   136921 tacaccgctt tcagcccact ggtgacccct ttgtagtcct tccatgagac atacttcagg
   136981 ctgttacgca ccatgtgaat gatgcatagc tggatatgtg tctgcgggta gacgctgttt
   137041 atcgcatccg ggaagccttt cagaccgtcc acgcaggcaa tcaggatatc ttgaagaccc
   137101 cgatttttca gctccgtcag cacattgagc cagaacttcg cgccttcgtt ctcagccagc
   137161 cacataccca gtaactcttt ctggccttcg gtattgatac ccagcgcgag gaacaccgct
   137221 ttgttgataa cgctgccgcc gtgccggact ttcaccgaat acagtcaagg taaacaatgg
   137281 gatacagtga atctaacgga cgattttgcc actcactgac ctgttcttta acggcatcgg
   137341 tcactttgga tatcaacgtg ggggagacat cggcatcata catttctttg aaggttgcaa
   137401 cgatttcccg cgtggtcatg cctttggcat agagggataa aatctggctg tccatctgcg
   137461 taatgcgcgt ctgatttttc tttatcaatt gcggctcaaa ggtattttca cggtcgcgtg
   137521 gcgtgctgag ttcaatctca ccctcgtcgc ataacacggt tttggtcgag tagccgtttc
   137581 gggtattaga gcctgattta ggggcatttt tctcatgacc gagatggtca gtgagttcgg
   137641 cattgagggc tgtttcgacg gtaagctttg tcagcatacg ggaaaactgg ttgaggtcag
   137701 cttccgtttt gaggcccttg gccagttcag ccgcaagggc tttgagtttc ttttcgtcca
   137761 tactttgcct gtctccgttg ttggagtgaa catatcaaaa acaggcaatt acacaattta
   137821 aattacagtc tctatcggaa aggaaaaagg ggctaccggc gaacggtaac cccttcataa
   137881 aggcgcttca ggcatgtcag accaacgcag ccctgaaaag gcggggtttc ccccgcctcc
   137941 aggttgctac ttaccgttgg attcgtaagc caggcttgcc gcgacctccc tgttcccgtc
   138001 ctttagccgg acttcgcata agcggttccg ggtcaggcat gtgaatatca agagcgttaa
   138061 acacacgatt aatacgcacc agaccagggc gtttcgcggt agtttcatgg tttactcctc
   138121 cttgcattga gcacggtaag aggccatact gttgttgatc agacatacag ggggcctcgt
   138181 ggtgtactga ccccaaaaag ttggacagat taaccgaggc atcagagaaa gagcccattt
   138241 aatacatggg ctctttttgt ttccagctaa cgctaaatag agtattccgt actcgaatta
   138301 tccatcccgc cgtttctatc ctttcgcctt acagtctcat caataactgt tcgtcatctt
   138361 ctttcgtgaa gcgtttctac tgaattaaca ttagacggac catccgattc tcgctcccgg
   138421 cgctttgagc gtaatagtct tcgcgttcta ttgagggagt ttaagaaata atgtccgttg
   138481 ctgagtttgt gatggtttga aaccatggtg aatgtagaaa tttttagctt cttcggtgag
   138541 tgcatgaacc atgattgcac gtacaccaat attctcggca acccgatagc aacgaagcac
[truncated: 37,667 more chars]
