# Supplementary material for: Diverse new plasmid structures and antimicrobial resistance in strains isolated from perianal abscess patients
Source: Front Microbiol. 2024 Oct 15;15:1452795. doi: 10.3389/fmicb.2024.1452795 (PMC11518769; doi:10.3389/fmicb.2024.1452795)
Supplement: Supplementary file 2 [file Table_1.XLSX]

## Sheet: Sheet1
Table S1. Genome assemblies of strains isolated
Strain	Species	Predicted copies	Contig number	Coverage	Circularity	Size	DNA type	New or old	Plasmid type	Plasmid name	Note
N6-1	Enterococcus faecalis	2	Contig 1	100	Y	43679	plasmid	new	rep9a/repUS43	pN611
		1	Contig 2	57	Y	2893147	chromosome
		2	Contig 3	157	Y	4542	plasmid	old	Col440I	pN612
		5	Contig 4	239	Y	4016	plasmid	old	Col440I	PN613
N6-2	Enterococcus faecalis	1	Contig 1	43	Y	2893146	chromosome
		1	Contig 2	60	Y	87265	plasmid		rep9a/repUS43	pN621	Duplication assembly of pN611
N6-3	Enterococcus faecalis	1	Contig 1	37	Y	2893145	chromosome
		2	Contig 2	70	Y	43674	plasmid	new	rep9a/repUS43	pN611
N59-1	Enterobacter kobei	22	Contig 1	986	N	518	plasmid fragment
		18	Contig 2	801	N	657	plasmid fragment		Col440I
		3	Contig 3	144	N	117	plasmid fragment
		3	Contig 4	164	N	635	plasmid fragment		Col440I
		22	Contig 5	997	Y	509	plasmid	new		pN5911
		13	Contig 6	615	N	506	plasmid fragment
		1	Contig 7	45	Y	4870496	chromosome
		1	Contig 8	28	Y	146772	plasmid	old	IncFII/IncFIA	pN5912
		1	Contig 9	9	Y	3188	chromosome
N59-2	Citrobacter portucalensis	1	Contig 1	66	Y	4835914	chromosome
		1	Contig 4	38	Y	123630	plasmid	new	IncFIB/IncFII	pN5921
N59-3	Escherichia coli	1	Contig 1	46	Y	4967334	chromosome
		1	Contig 2	72	Y	140985	plasmid	old	IncFIB/IncFII/Col156	pN5931
		1	Contig 3	46	Y	93890	plasmid	old		pN5932
N98-1	Klebsiella quasipneumoniae	1	Contig 1	17	Y	5277816	chromosome
N98-2	Klebsiella variicola	1	Contig 1	34	Y	5574984	chromosome
		1	Contig 2	40	Y	168330	plasmid	new	IncFIB/IncFII	pN9821
N98-3	Escherichia coli	1	Contig 2	10	N	2931243	chromosome
		1	Contig 1	10	N	2127660	chromosome
N112-1	Staphylococcus aureus	3	Contig 3	52	Y	26330	plasmid	old		pN11211
			Contig 2			35034	chromosome
		1	Contig 1	27	N	2792652	chromosome
N112-2	Escherichia coli	1	Contig 1	15	N	28105	chromosome
		1	Contig 10	11	Y	108643	plasmid	old	IncFIB/IncFII	pN11221
		1	Contig 3	9	N	23874	chromosome
		1	Contig 4	22	N	46436	chromosome
		1	Contig 6	23	N	2649680	chromosome
		1	Scaffold 2	21	N	2474980	chromosome
N112-3	Staphylococcus aureus	1	Contig 1	38	N	2789570	chromosome
		2	Contig 2	71	Y	26328	plasmid	old	rep16/repUS5	pN11211
N183-1	Klebsiella pneumoniae	1	Contig 2	11	N	5262995	chromosome
		1	Contig 1	8	Y	59811	plasmid	new	IncFIA/IncR	pN18311
N183-2	Escherichia coli	14	Contig 1	632	Y	10328	plasmid	old	Col156	pN18321
		1	Contig 2	54	Y	5315789	chromosome
		5	Contig 3	237	Y	720	plasmid fragment
		23	Contig 4	998	N	750	plasmid fragment			pN18322
		21	Contig 5	925	N	3311	plasmid	old		pN18323
		5	Contig 6	239	N	608	plasmid fragment
		1	Contig 7	25	Y	135161	plasmid	old	IncFIB/IncFII	pN18324
N183-3	Escherichia coli	2	Contig 1	32	Y	94511	plasmid	old	Col156	pN18331
		1	Contig 2	20	Y	4868596	chromosome
		1	Contig 5	20	Y	224986	plasmid	old	IncHI2/IncHI2A	pN18332
N119-1	Klebsiella pneumoniae	1	Contig 1	43	Y	5445984	chromosome
		1	Contig 2	19	Y	228675	plasmid	old	IncFIB/IncHIB	pN11911
N119-2	Escherichia coli	1	Contig 1	20	Y	4815692	chromosome
		25	Contig 2	426	Y	42020	plasmid	new	IncX1	pN11921
		1	Contig 3	23	Y	12269	plasmid	new		pN11922
N119-3	Klebsiella pneumoniae	1	Contig 1	43	Y	5445984	chromosome
		1	Contig 2	21	Y	228676	plasmid	old	IncFIB/IncHIB	pN11911
N129-1	Proteus mirabilis	1	Contig 1	71	Y	3984536	chromosome
N129-2	Proteus mirabilis	1	Contig 1	20	Y	3986868	chromosome
N129-3	Escherichia coli	1	Contig 1	19	Y	5141969	chromosome
		1	Contig 2	8	Y	142904	plasmid	old	IncFIB/IncFII	pN12931
		12	Contig 3	178	Y	13294	plasmid	old		pN12932
N157-1	Klebsiella pneumoniae	41	Contig 1	993	Y	1009	non-plasmid
		2	Contig 2	66	Y	76253	plasmid	old	IncFIA/IncR	pN15712
		1	Contig 3	30	Y	5260816	chromosome
		10	Contig 4	10	N	1238	plasmid fragment
N157-2	Escherichia coli	1	Contig 1	24	Y	143633	plasmid	old	IncY	pN15721
		1	Contig 2	59	Y	4925365	chromosome
		1	Contig 3	29	Y	149748	plasmid	old	IncFIA/IncR	pN15722
N157-3	Klebsiella pneumoniae	13	Contig 1	1000	N	514	plasmid fragment
		2	Contig 2	194	Y	76253	plasmid	old	IncFIA/IncR	pN15712
		1	Contig 3	92	Y	5260836	chromosome
N176-1	Enterobacter hormaechei	9	Contig 1	993	N	587	plasmid fragment
		8	Contig 2	994	N	2712	plasmid fragment			pN17611	Fragment of pN17631
		1	Contig 3	127	Y	4619013	chromosome
		1	Contig 4	30	N	2094	plasmid fragment				Fragment of pN17631
N176-2	Enterobacter hormaechei	1	Contig 1	39	Y	4619015	chromosome
N176-3	Enterobacter hormaechei	1	Contig 1	15	Y	4619018	chromosome
		83	Contig 2	998	Y	3133	plasmid	new		pN17631
N193-1	Escherichia coli	1	Contig 1	36	Y	4886522	chromosome
		29	Contig 2	1004	Y	511	non-plasmid
		1	Contig 3	16	Y	139504	plasmid	old	IncFIA/IncFIB/IncFII	pN19312
N193-2	Escherichia coli	82	Contig 1	995	Y	596	plasmid	new		pN19321
		1	Contig 2	13	Y	4999906	chromosome
		2	Contig 4	4	N	16329	chromosome
		3	Contig 3	10	N	17090	chromosome
		3	Contig 5	39	Y	47730	plasmid	old		pN19322
		1	Contig 6	6	Y	86000	plasmid	old	Col156/IncFIA/IncFIB	pN19323
N193-3	Escherichia coli	23	Contig 1	952	Y	521	plasmid	old		pN19331
		36	Contig 2	36	N	2951	chromosome
		2	Contig 3	120	Y	79240	plasmid	new	IncFIB/IncFIC	pN19332
			Contig 4			1854	plasmid	old		pN19333
			Contig 5			1854	plasmid	old		pN19334
		5	Contig 8	188	Y	51966	plasmid	new	IncX1	pN19335
		1	Contig 6	44	Y	4750462	chromosome
		1	Contig 7	27	Y	98970	plasmid	old	p0111	pN19336
N211-1	Klebsiella pneumoniae	1	Contig 1	71	Y	5455121	chromosome
		1	Contig 2	26	Y	229328	plasmid	old	IncFIB/IncHIB	pN21111
N211-2	Klebsiella pneumoniae	1	Contig 1	32	Y	5455112	chromosome
		1	Contig 2	13	Y	229324	plasmid	old	IncFIB/IncHIB	pN21121
N211-3	Escherichia coli	1	Contig 1	15	Y	5033401	chromosome
		1	Contig 2	10	Y	120448	plasmid	new	IncFIC	pN21131
		20	Contig 3	268	Y	13930	plasmid	old		pN21132
		7	Contig 4	109	Y	34902	plasmid	old		pN21133
